# Supplementary material for: A Bayesian inference method for the analysis of transcriptional regulatory networks in metagenomic data
Source: Algorithms Mol Biol. 2016 Jul 8;11:19. doi: 10.1186/s13015-016-0082-8 (PMC4938975; doi:10.1186/s13015-016-0082-8)
Supplement: Supplementary file 2 — 10.1186/s13015-016-0082-8 Set of promoters mapping to putatively regulated eggNOG/COGs after adjusting for sensitivity with θ = 6.65. The table reports the eggNOG/COG identifier, the MetaHIT IGC gene identifier, composed of sample and gene identifiers, the gene strand and its promoter region sequence, and the gene and protein sequences. [file 13015_2016_82_MOESM2_ESM.csv]

Supplementary file 2 � Set of promoters mapping to putatively regulated eggNOG/COGs after adjusting for sensitivity with ?=6.65. The table reports the eggNOG/COG identifier, the MetaHIT IGC gene identifier, composed of sample and gene identifiers, the gene strand and its promoter region sequence, and the gene and protein sequences.
eggNOG/COG ID	Gene ID	Strand	Promoter region	Length of promoter region (bp)	Gene sequence	Protein sequence	Protein sequence length (aa)
COG1937	MH0133_GL0057060	+	TATCGCTGCAACAATCGTGATTATACCGTTTAAAAGTTTTACAGTCGGCATCAAGGAAGCGGTGATTAATATTGTCTGCATAGCAGCCGGTATCATCATTGCGCTTGTGCTTGATAAATTGAACAGCAAAGTAAATGTTCCTGAAAAATAAATTTTGCCTTCGCTTTTGCGAAGGCTTTTTTATGGGTTGACAAATACCCTAATGGGGTATATAATAAGGATACCCCATGAGGGTATAGAGGGAGGAACTATGAAAGATTGTAATTGTACGCATAAAACCAAAGAACGCGGCGAAACTGAA	301	ATGAAAGATTGTAATTGTACGCATAAAACCAAAGAACGCGGCGAAACTGAATATAAATCTCTTATAAATCGGCTGAACCGCATAGAAGGTCAGATACGGGGTATTAAAAGAATGGTTGAAAATAATGCTTATTGCACAGATATTATCAACCAGGCAGTTGCCGCTTCTTCGGCGCTGAATGCATTTAAACGCGAAATGCTTTCAAACCATATTAAGACCTGTGTGGAACAGGATATAAAAGACGGAAAGTATGAAACGGTTGACGATCTGATCTCTACTTTGCAAAAATTGTTAAAATAA	MKDCNCTHKTKERGETEYKSLINRLNRIEGQIRGIKRMVENNAYCTDIINQAVAASSALNAFKREMLSNHIKTCVEQDIKDGKYETVDDLISTLQKLLK*	100
COG1937	MH0406_GL0040127	-	TCACAGTGCCGGAAAAATAAATATAGAAAGAATCATTCAGCTCCTTTAAAAGGAGCTGTTTTTTTATCTTGACAAATACCCTAAAGGGGTATATAATATAAATACCCAATGGGGGTATAATGGCAAAGGGGAAAATGAAATGCAGGAGTGTAATTGTTCGCACAAAACGAAAGAGCGTAGCGAAAGTGAATACCGATCGCTTATTAATCGTTTAAACAGAATAGAGGGTCAGATCAGAGGAATCAAAAGAATGGTTGAAAGCAACGCATACTGTACCGATATAATCACTCAGGCGGCAGCG	301	ATGGTTGAAAGCAACGCATACTGTACCGATATAATCACTCAGGCGGCAGCGGCGTCCAGTGCTCTTAACGCATTCAACCGCGAACTGCTTTCAAATCATATTAAGACCTGTGTTGAGCAAGATATTAAAGAGGGAAAATATGAAACGGTTGATGATCTGATAGCAACGCTTCAGAAACTGCTGAAATGA	MVESNAYCTDIITQAAAASSALNAFNRELLSNHIKTCVEQDIKEGKYETVDDLIATLQKLLK*	63
COG1937	MH0064_GL0004975	+	CTTCTTGCGTCGCTGCTTCATCTTGATAAGAAAAAAAGCTTTTTGGTTATTTCTCTCGGCGTTTTTATCGCAGGTCTTATTATGACGGTGCTCAGCCTTATAATCGGTGCGGCGGTTTTCAATTAAACGAAATATTATTTAAGCGTGCATATTTTGATATATGTGCGCTTTTTTTCTTTGCGGTTATTGACAAATACCTATATGGGGTATATAATTTATATACCCACATGGGGTATATTAGGAGGTAATTATGTCGGATTGTTGTAATTGTTCGCATAAATCAAAAGAGAGAAGCGAGGAA	301	ATGTCGGATTGTTGTAATTGTTCGCATAAATCAAAAGAGAGAAGCGAGGAAGAATATAAATCGCTTATAAATCATTTAAGCCGAATAGAGGGTCAAATTCGGGGTATAAAAAGAATGGTGGAGGATAATGCCTATTGCACGGATATTATCACTCAGGCGGCGGCTGCTGCTTCGGCTCTTAATTCGTTTAACAAAGAATTGCTTTCGAATCATATTCGCACCTGCGTTGAGGATGATATCAAGGCGGGCAAATATGAAACGGTTGACGATTTGATTTCCACGCTTCAAAAGCTTATTAAATAA	MSDCCNCSHKSKERSEEEYKSLINHLSRIEGQIRGIKRMVEDNAYCTDIITQAAAAASALNSFNKELLSNHIRTCVEDDIKAGKYETVDDLISTLQKLIK*	101
COG1937	MH0002_GL0012441	-	TGACAATAATATTGCTGATTTAGACCTAAATGCAGTAGCAACACTTCCTATCGACTATAGATAATTCTGTATTAGAATTATAATAATTTTTTAAAAGAGAATAATATATTGTACCAAAACCCGATTGATTTTCAGTCGGGTTATTTTTTATGTAAAAAATTCTTGACATATACCCTATGGGGGTATATAATGCAATTGTAAGTTAAAGAGTTTATTGATAATTTACAGGGGAAATTTGTGAGGTGACTCTATGAATACAGATAGCAAAGATAAAAATGCTAATATAGATTTAGCAGAAAAT	301	ATGAATACAGATAGCAAAGATAAAAATGCTAATATAGATTTAGCAGAAAATTCATTAACAGAAAATTCTGTTGAAGAAATAAATTCTTCAGAAAAATGTTGTTTAGAAAATAGTGACAATACTAATAATGAAAAAGGTTGTTGTCACAAAACTAAGGAAAGAACAACTGATGAACAGAAAAAGCTAATGAATAGACTTAGTAGGATTGAGGGTCAGATTAGAGGAATTAAAGGTATGGTTGAAAAAGATGCTTACTGTACAGATATTCTTGTACAGGTTTCTGCCGTAACCTCAGCACTAAATTCCTTTAGCAGAGAACTTCTTGCGAATCATATTCGTACTTGTGTGGTACATGATATTAAAGCAGATAAGGAAGAAACAGTTGATGACCTAATTTCT…	MNTDSKDKNANIDLAENSLTENSVEEINSSEKCCLENSDNTNNEKGCCHKTKERTTDEQKKLMNRLSRIEGQIRGIKGMVEKDAYCTDILVQVSAVTSALNSFSRELLANHIRTCVVHDIKADKEETVDDLISTLKKILK*	141
COG1937	MH0053_GL0044038	-	AGGAAACGGACGAGTGTTTTTGCTCACTTGTGCTTGATGAGGATGAATATGTTCGCTTTTGCGAAGAGCAGAATAAAACCTGCCGCTATTTCAGACCGAGTGGTTCCGAATATGATATTGTACGCAAGCAAAACTAAATAGCCAATAAGATGAATAGTAACTATTCATCTTATTTTTTTGCTGTTGACAAATACGGTATAGGGGTATATAATAAAAATACCCTAATGGGGTATAAGGAGTAATATATGGATAATAAAAATGAATGCTGTTGCCATAAGACAAAGCAAAGAAATGAA	296	ATGGATAATAAAAATGAATGCTGTTGCCATAAGACAAAGCAAAGAAATGAAGAAGAGCAAAAAGCACTTATCAATCGTTTAAACAGGATTGAGGGGCAAATAAGAGGTATAAAGCGTATGCTTGAAGAAGATGCCTATTGTACAGATATTATAACGCAGGTGTCTGCTGTTAATGCCGCGCTGAATTCTTTTAATAAAGAGCTTCTTTCCACGCATATTAAAACCTGTGTTACGGATGATATTAAAGCAGGGAAAAGTGAAACGGTTGACGACCTTTTAAAAACTCTTCAAAAACTTATGAAATGA	MDNKNECCCHKTKQRNEEEQKALINRLNRIEGQIRGIKRMLEEDAYCTDIITQVSAVNAALNSFNKELLSTHIKTCVTDDIKAGKSETVDDLLKTLQKLMK*	102
COG1937	MH0374_GL0089047	+	GCTTGCGGTGCTTGCGCAGCAGAATGTCCTGTAGGCGCTATTTCCGAGGGCGACAACAAGTATGTTATCGACGCTGACACTTGCATCGAATGCGGCGCTTGCGAAGGCGTTTGTCCTGTTGGCGCACCTGCTCAGGCATAAGTAACGAGATAGAATAAACAGATGGTACTTATCATCTGTTTATTTTTTTTATCCCTTGACATATACCCCCTACCCGTATATAATGAAATACGGATAGGGGGTATATCCAATGGAAAATAAAGAAAAGACAGAGTGTTGTTGCTGCCACAAAACCAAGCAG	301	ATGGAAAATAAAGAAAAGACAGAGTGTTGTTGCTGCCACAAAACCAAGCAGCGCAGCGAGGAAGAATATAAGGCTTTGCTTAACAGATTGAATCGTATTGAAGGCCAAATCAGAGGTATAAAGCGTATGCTCCAAGAGAATGCTTATTGTACCGATATTATCAACCAGGTTGCAGCGGCTAATGCAGCTCTTAATGCTTTTAACAAAGAGTTGCTCTCCAATCACATAAAGACCTGTGTCACAGATGATATAAAAGCAGGCAAGGAAGATACTGTTGAAGATTTGTTGAGGACATTGCAAAAGCTAATGAAATGA	MENKEKTECCCCHKTKQRSEEEYKALLNRLNRIEGQIRGIKRMLQENAYCTDIINQVAAANAALNAFNKELLSNHIKTCVTDDIKAGKEDTVEDLLRTLQKLMK*	105
COG1937	MH0066_GL0024790	+	TGGGTAGGCATTAGGTCAACAGTCACTGTTAATTCAATTCTCTGACTTTGACTTTCTTTGTCCTTCAATTGTTGTTATATCACAAAGGTCAATAAAAGTCAATAACTTTTTTGAAATTTTTTTGACTTTTTTTGACTTTCCTAAAAAAATACAAAATCAATCTGAGCCGCATTGCCGCAGTTATTTTAAATTTTGCTCTTGACAAATACCCCCTAAGGGTATATTATTGTGGCATAAGGATGTGGAATTTATGGAAGATAAAAAAGACTGTTGCTGTCACAAAACAAAACAGCGCAGTGAC	301	ATGGAAGATAAAAAAGACTGTTGCTGTCACAAAACAAAACAGCGCAGTGACGAAGAGCATAAATTGCTTATAAATCGTCTTAACAGAATCGAGGGTCAAATCCGCGGCATAAAGGGTATGGTTGAAAACGATGCCTATTGCACCGATATTATCACACAGGTTGCCGCTGCAACAGCCGCACTTAATTCATTCAACAAGCAGCTTTTGTCGGAGCATATAAAAACCTGCGTTACCGATGATATTAAAGCCGGCAAAACCGAAACTGTCGATGATTTGCTTAATACTCTTCAAAAACTTATGAAATAA	MEDKKDCCCHKTKQRSDEEHKLLINRLNRIEGQIRGIKGMVENDAYCTDIITQVAAATAALNSFNKQLLSEHIKTCVTDDIKAGKTETVDDLLNTLQKLMK*	102
COG1937	MH0373_GL0139268	+	TTAAGCCTGATAATTCGCTTTATGAAGAGCTTAAAGCAGAGAACAAAAATGTTTTTGCAATAGGCGATTGTGTTAAAATCGGCAGAATTGCCAACGCAACCGAAAGCGCATATCAACTTGTTAAATTAATTAATTGATATAAATAAATTTTACGCAGACTTATTTAATTTGGTCTGCGTATTTTTTTGTGTTGACAAATACGGGTGGGGGGTATATAATGTGCTTGAAATAATAAAATTTAGGAGAAATTATGGATAATAATTGCTGTTGTAATAAAACTAAATCAAGATCGAACGAAGAG	301	ATGGATAATAATTGCTGTTGTAATAAAACTAAATCAAGATCGAACGAAGAGAAAAAGGCTCTTATAAATCGGTTGAGCCGTATTGAAGGGCAGATAAGAGGAATTAAGGGTATGGTTGAAAAGGAGGCTTATTGCACCGATATTATAACTCAGGTTGCCGCCGCAACCGCCGCCTTGAATTCTTTCAATAAAGAGCTTCTTTCATCGCATATAAAAACCTGCGTTACTGATGATATTAAGGCAGGAAAAACAGAAACCGTTGACGATTTACTCTCAACGCTTCAAAAATTAATGAAATAA	MDNNCCCNKTKSRSNEEKKALINRLSRIEGQIRGIKGMVEKEAYCTDIITQVAAATAALNSFNKELLSSHIKTCVTDDIKAGKTETVDDLLSTLQKLMK*	100
COG1937	MH0189_GL0046033	+	TAACGGCGGCGATGAAGGGATTCCACAATTCCTTGCGGTATTTTTTTATTATGCTTCGTTCTATGAGCTGTTCTTCGGTAAGTTCCCGTTTCATTCTTTTCCTCTTTTCGTAAAGTACCTACACATTTTATCATGTAGGTATACATTGTCAACAAATAAGTGAGGAGAGAGATAAAGGGACGGTTGACACATACGGGGAGGGGGTATACAATTTAAATACCCCATAAGGGTATATGAGATTTCGGGAGGGATGATTTTGGCAGAGGCAAGGGTATGTGCCTGTCATAACAGAACAAAGCAC	301	ATGATTTTGGCAGAGGCAAGGGTATGTGCCTGTCATAACAGAACAAAGCACAGAAGTGACGAAGAGCAAAGGTCTCTTATGAACCGTCTCAGCAGGATAGAGGGGCAGATACGCGGAATAAAGGGAATGCTCGAAAAGGACGCGTACTGTACGGATATCATCACTCAGGTTGCGGCTGCAAACGCCGCGCTGAACGCATTTAACAAGGAGCTTCTTGCGACGCACATAAAAACCTGTGTCACGAATGACATAAAGGCAGGAAAAACGGAAACGGTTGACGACCTTCTTGTGACCCTGCAAAAGCTTATGAAATGA	MILAEARVCACHNRTKHRSDEEQRSLMNRLSRIEGQIRGIKGMLEKDAYCTDIITQVAAANAALNAFNKELLATHIKTCVTNDIKAGKTETVDDLLVTLQKLMK*	105
COG1937	MH0055_GL0038601	+	CTGCAGAGCAGTAAATACAGAATAACAGGAATATGATCCCTGTGAGCGATCTGTTTATTTCAGATCTTTCACAGGGATTTTTTTGTGTTATAAACCGTAGGCAAGCAAGATAGCGATATTGATTATGATTATCAATAAAGAAATAAGAATTGACAAATACCCCCCTAGGGTATATAAAATATATGAAAGATAGATAAATGAAATAAAAGATCATACATGTACAAATATTTACAGAGGAAAGGCGGATACTATGAGTGATGAACACGCATGCTGCTGCAGCGACAGAAAGAGACAGAGGACA	301	ATGAGTGATGAACACGCATGCTGCTGCAGCGACAGAAAGAGACAGAGGACAGATGAGGAATACAAGAGACTTATGAATAGACTAAGCAGGATAGAAGGACAGATAAGAGGCGTCAAGGGAATGCTTGAAAATGATGCCTATTGTACAGACATAGTGCTCCAGGTGTCAGCCATAAACGCGGCGCTCAACAGCTTCAATAAGGTACTTCTTGCAGAGCATATCAGGACCTGTGTGGCTGATGACATAAGAAATGGCAAGGATGACACGATAGAGGATCTTGTAAATACGATAACAAGACTTATGAAATAA	MSDEHACCCSDRKRQRTDEEYKRLMNRLSRIEGQIRGVKGMLENDAYCTDIVLQVSAINAALNSFNKVLLAEHIRTCVADDIRNGKDDTIEDLVNTITRLMK*	103
COG1937	MH0247_GL0077479	+	CAGAGGAATCAAGCGAGCAGTAACTTAATAATAATAATAAAAAACAGATACCTTCAGGTGTGTTTTATGACACACCTGAAGTTTTTTTATGGTGGAAATAATTATCAATAGCCAAATAAATATTGACATATACCCCTATGGGGTATATACTGCAAACGCTGTGACAGAAATATTTCAGACTTTATAAAAAAATGATTAGAAGAATGTTAATCATACAACAAGAAGATAATATGTCAGGAGGGTTGACGATATGGCGGAAGGAAAAAAACATAGTTGTTGCTGCGGAGAGAGCGCTGGGGAT	301	ATGGCGGAAGGAAAAAAACATAGTTGTTGCTGCGGAGAGAGCGCTGGGGATATTGAGGAGAGGACAAAGCTGCGGAGCAGCGATGAATATAAAAAACTGATGAACAGACTTAACCGCATAGAGGGACAGATCAGAGGTGTCAAGGGAATGCTTGAGAAAGATGCTTATTGTACTGATATAGTTCTTCAGGTGTCGGCTATCAATGCCGCGCTTAACAGTTTCAACAAGATGCTTCTTGCAGAACATATAAGAACGTGCGTGGCAGAGGATATAAGGGCTGGCAGGGAAGATACACTGGAGGATCTGGTAAACACTATCACAAGGCTCATGAAGTGA	MAEGKKHSCCCGESAGDIEERTKLRSSDEYKKLMNRLNRIEGQIRGVKGMLEKDAYCTDIVLQVSAINAALNSFNKMLLAEHIRTCVAEDIRAGREDTLEDLVNTITRLMK*	112
COG1937	MH0086_GL0028735	-	GCCTGTATCAGACAGAGGAAGATACGGAGGCTGTGGATATAGCCGATTAAAGAAAATACATATCTGCAGAGCATAGGCAGATGCAAGGATGAGACGTATCTGAGGATATGCCGGTCAATGTTCATCGAGCCGATTGATAAAATTTTATCAAGAGAGGTTATTGACAAATATACCCTACGGGGGTATATTATGACCATGAAATTAAAGAGCAGACATAAGGAATAATTATAAAGAGAAAGGCAGATATTAAATGGATAAGAAAGAAGAAAATAAATGCTGCTGTGGTCTTGTATCAGACGTT	301	ATGGATAAGAAAGAAGAAAATAAATGCTGCTGTGGTCTTGTATCAGACGTTGAGAGCAGAGTCAGGGAGCGCAGTGATGATGAGAAGAAGAAACTTATAAACAGACTTAACAGGATCGAAGGTCAGATAAGAGGTGTTAAGAATATGCTGGAGAGTGATGCATATTGTACAGATATTCTGGTTCAGGTATCCGCCATTAGCGCAGCCCTTAACAGCTTCAATAAGGAACTTTTAGCCAGACATATGAGGACCTGTGTGGCGACAGACATAAGGGAAGGGCGTGATGACTCCCTGGAGGATCTCCTTAAGACTATCCAGAAGCTTATGAAGTAG	MDKKEENKCCCGLVSDVESRVRERSDDEKKKLINRLNRIEGQIRGVKNMLESDAYCTDILVQVSAISAALNSFNKELLARHMRTCVATDIREGRDDSLEDLLKTIQKLMK*	111
COG1937	MH0224_GL0040638	+	GGCTATAATAATTAAGAATAGAACAGAGAGTTTGATAGAAGATATCAGATTCTCTGTTTTTATTTTACAGGAAAGAGCCGCTGGTGACTCTTTTTTATAATTGCAATATTTTATCATTAGATGACTTGACAAAATACCCCTATGGGGTATATAAAATATATCGTATAAATAACCTGATGGCTGATAAGATACAGTCTGATATTTATAAATAGATGAATTTGCATAACAGATCAGAAAGGAGCAAACAGGAATGGAAGGACCATGTTGCCATTGTCATAAAACAAAACAGAGAACAGAAGGT	301	ATGGAAGGACCATGTTGCCATTGTCATAAAACAAAACAGAGAACAGAAGGTGAATATAAGAAGCTGATGAACCGGCTGAATCGGATCGAAGGTCAGATCCGTGGAATCAAGGGGATGCTGGAAAAGGATGCATATTGTACGGATATATTAGTACAGGTTGCTGCTGTCAATTCTGCATTGAACAGCTTTAATAAGGAACTTCTCGCAGAGCATATCCGAACCTGCGTGATCGAGGATATCAAAGCAGGAAAAGAGGATACAGTGGATGATCTGGTTGATACTATTAAAAAATTAATGAAATAA	MEGPCCHCHKTKQRTEGEYKKLMNRLNRIEGQIRGIKGMLEKDAYCTDILVQVAAVNSALNSFNKELLAEHIRTCVIEDIKAGKEDTVDDLVDTIKKLMK*	101
COG1937	MH0280_GL0176526	-	TTCAGATGGCAGTGATGACGGATCCGGTGATTCATCAGATGGCAGTGATGACGGATCCGATGATTCATCAGATGAGATAGAGGATGGATCCGATGAAGGGATCATTGACGACGAAGGTCTGTTAGAGGATGATGTTGTAGAATAATACAATCCTACAGGAAAATAAGGTGTCATACGACGCCAGACTATAAAGATGCAGGACGAGTGATATTTTTTATCATTTGCCCTGCGTTTTTTATTGGTTTTGGTATTGACAAAATACCCCTATGGGGTATATATAATATCGTATCCGGGATCATTA	301	TTGACAAAATACCCCTATGGGGTATATATAATATCGTATCCGGGATCATTAAAATTGGATACAAAAATAAATGTACAGATACAGATGGATGAAAAAATTCAGGAAACAGACAGAAGGGAGCGGACAAGAATGGAAGAACCATGTTGCCATTGTCATAAAACAAAACAGAGAACAGAAGGTGAATATAAGAAGCTGATGAACCGGCTGAACCGGATCGAGGGACAGATCCGGGGAATCAAGGGAATGCTGGAAAAGAATGCATATTGTACGGACATATTAGTACAGGTTGCCGCTGTCAATTCTGCATTGAACAGCTTTAATAAGGAACTTCTTGCAGAGCATATCCGAACCTGTGTGATCGAGGATATCAAAGCAGGAAAAGAAGATACGGTGGATGAT…	LTKYPYGVYIISYPGSLKLDTKINVQIQMDEKIQETDRRERTRMEEPCCHCHKTKQRTEGEYKKLMNRLNRIEGQIRGIKGMLEKNAYCTDILVQVAAVNSALNSFNKELLAEHIRTCVIEDIKAGKEDTVDDLVDTIKKLMK*	144
COG1937	MH0090_GL0069420	+	CATGTCATCTGGCGTAGCTGCCGGATGGGATGTCCTTTTATTGACATTATTAAAGTATATATAAAAATGATTAAGTGATTAAAGAAAACATAATTTTTGTAAATGAGAAAATATCTCCGATAAAAAATAAAATTTCCTCTTGCAATATACCTCGAGGGGGTATATATTATGTGTGTGAACAATAATAGCTATTATAAAAGATGTGCATATGTACATATATGGTTATATGCCGGGTGCAGGATATGGAGGCAGGTATGTCAGAAGAAAAA	269	ATGGTTATATGCCGGGTGCAGGATATGGAGGCAGGTATGTCAGAAGAAAAAATGTGTTGTTGTGGGAAGAAAAAGGAGCGTACAGATTCAGAGAAAAAGCTTCTTTTAAACAGACTAAAGAGAATTGAAGGTCAGATAAGAGGCATATATGGTATGGTTGAGAATGATGCCTACTGTATAGATATACTTAATCAGGCACAGGCAGCCAATGCCGCATTGACAGCATTTGATAAGGCACTGTTAGCTAATCATATAAAAACATGTGTTGTTGATGATATTAAAAATGGTGATGATGAGGTAGTTGATGAGCTTGTTATGACCCTTCAGAAGTTTATGAAGTAA	MVICRVQDMEAGMSEEKMCCCGKKKERTDSEKKLLLNRLKRIEGQIRGIYGMVENDAYCIDILNQAQAANAALTAFDKALLANHIKTCVVDDIKNGDDEVVDELVMTLQKFMK*	114
COG1937	MH0006_GL0022796	-	GCGCGGCGTTGCTTTGGCGGACGGCCTTTTTGCCTGTCCGCGCCCTTGAACGTGCGTCAGTATAGCGCTTTTTTTCCCGTTCGTCAATCATTTTGACGTTGATTTTATCATTTCCTGCAATTCTTTTGAATCTGTCGTTTGTTTCTGATGATAATTAAATGAATTTGTTCGAGAACTTCATTTTTGGAATTTTCCTTGACAAGATACCCCCATGGGGTATATAATGCTCCCGTAAGCGAGGTGAACACGCATGAGTGAAGAGACGACGCCCTGCTGCTGTCATGGCCGAACAAAGCATCGG	301	ATGAGTGAAGAGACGACGCCCTGCTGCTGTCATGGCCGAACAAAGCATCGGGATGACAAAGAGGAGCGCGATCTGCTCAACCGGCTCAGCCGCATCGAGGGGCAGATTCGCGGGATTCGCGGCATGGTTGAAAAGGACGCTTATTGTCCCGATATTTTGACGCAGGTTGCGGCGGCGAGCGCGGCGCTGAACAGCTTTTCCAAGGTGCTGCTGGCCAGCCACATCAAAACCTGCGTCGCGCAGGATATCCGTGCCGGGAAGGACGAGACCATCGACGAGCTGCTGACGACGCTACAAAAGCTGATGCGGTAA	MSEETTPCCCHGRTKHRDDKEERDLLNRLSRIEGQIRGIRGMVEKDAYCPDILTQVAAASAALNSFSKVLLASHIKTCVAQDIRAGKDETIDELLTTLQKLMR*	104
COG1937	MH0250_GL0247902	+	GTCAATGATTTTGATATGCATTATATCATTTCCTGCAATTTTTCGGAATTGCACGATCAATTCTGACGATAATTAAATCAAATTGTATTTGAACTTCATTTTTTGTTTGCGCGCCGTATTCATTTTACGCCTTGAGGTCACTTTCTGCATGATACAAACGCTTTTCGGAAAAAACATGTTTGTTTCCGCAAACCATATTGACAAATACCCCTAAGGGGTATATAATATCGTCGCAAGCGAGGTGAAAAGCATGAGTGATGAAGAAAAGACCTGCTGTTGTCATTGCCGAACCAAACATCGG	301	ATGAGTGATGAAGAAAAGACCTGCTGTTGTCATTGCCGAACCAAACATCGGGACGACAAGGAAGAACGCGACCTGCTCAATCGGCTCAGCCGCATCGAGGGACAGATTCGCGGCATTCGCGGCATGGTTGAAAAAGACGCATACTGCCCTGATATTCTGACCCAGGTTGCGGCTGCGAGTGCGGCGCTGAACAGTTTCTCAAAGGTGCTGCTGGCCAACCACATCAAGACCTGCGTCGCGCAGGACATCCGCGAAGGCAAGGACGAAACCATCGACGAGCTTTTGACCACGCTTCAAAAGCTGATGCGGTAA	MSDEEKTCCCHCRTKHRDDKEERDLLNRLSRIEGQIRGIRGMVEKDAYCPDILTQVAAASAALNSFSKVLLANHIKTCVAQDIREGKDETIDELLTTLQKLMR*	104
COG1937	MH0382_GL0103964	+	TACGATGCCAAAAACTAATGCAAAGTATTGTCGTGTTTTCTCGTCCAAACCGCTTGCAAAATACCCCTATGGGGTATATAATCATTCCTGTAAGCGAGGTGAGGAAAAATGGATGAAACCGTCCTGTCTCCGGCAAAGGGCGATGCCCTGTGCTGTTCG	159	ATGGATGAAACCGTCCTGTCTCCGGCAAAGGGCGATGCCCTGTGCTGTTCGCACCGCAAAAAGGCGCGGTCTGATCAGGAAATCCGCGATCTTCTCAACCGTCTGAGCCGCATCGAAGGACAGATCCGCGGCATCCGCGGCATGGTCGAAAAAGGCGCCTACTGCCCGGATATCCTCACGCAGGTGGCCGCGGCCAATGCCGCCCTGGGCAGCTTTACCAAGGTGCTGCTGGCCAACCACATCCGCACATGCGTGGCCCGCGACATCCGGGAGGGCCGGGATGAAACGATCGACGAACTGGTGACCACCCTGCAGAAGCTGATGCGATGA	MDETVLSPAKGDALCCSHRKKARSDQEIRDLLNRLSRIEGQIRGIRGMVEKGAYCPDILTQVAAANAALGSFTKVLLANHIRTCVARDIREGRDETIDELVTTLQKLMR*	110
COG1937	MH0012_GL0093136	+	ACGTTGACAAATACCCTGTGGGGGTATATAATGCCATCATCAAAATATACCCCCAGGAGGTATGCTGTATGGATTGCTGCCATTGCCAAAAGACGAAGCACCGCTCTGACGAGGAGCAG	119	ATGGATTGCTGCCATTGCCAAAAGACGAAGCACCGCTCTGACGAGGAGCAGAAGCGCCTGACCCACCGCCTGAACCGGATCGAGGGACAGGTACGGGGATTGAAGGACATGCTGCAAAAGGACGCCTATTGCCCCGATATTCTCATTCAGGTGTCCGCCGTCAGCGCGGCGCTGAACAGCTTCAGCAAGGAGCTGCTGGCCACCCACATCCGCACCTGCGTGGCGGACGGCATCCGTCAGGGGGACGACGCGGTCATCGACGAGTTGGTGACCACGCTGCAAAAGCTGATGAAATAA	MDCCHCQKTKHRSDEEQKRLTHRLNRIEGQVRGLKDMLQKDAYCPDILIQVSAVSAALNSFSKELLATHIRTCVADGIRQGDDAVIDELVTTLQKLMK*	99
COG1937	MH0224_GL0114166	+	GCGGGCGCCACCGTGCCCCTGACGGGCTTTGGTTACTCCCTGGCCAAGGGCGTGGCAAAGGCGGTAGGGGAGCAGGGATTGCTGGGCGTTCTGACTGGCGGCCTGACCGCCACGGCAGGCGGCATCGCCGCGGCGGTGGTGTTTGCCCTTATCATGGCAATTTTCTGCAAACCGAAAGAAAAGCGTTGACAAATACCCTGTGGGGGTATATAATGCCACCATCAAAACATACCCCCGGGAGGTATACGATATGGATTGCTGCCACTGTCAGAAGACGAAGCACCGCTCCGACGAGGAGCAG	301	ATGGATTGCTGCCACTGTCAGAAGACGAAGCACCGCTCCGACGAGGAGCAGAAGCGCCTGACGAACCGCCTGAACCGGATCGAGGGACAGGTACGGGGCCTGAAGGATATGCTGCAAAGGGACGCCTACTGTCCCGACATCCTCATCCAGGTATCCGCCGTCAGCGCGGCGCTGAACAGCTTCAGCAAGGAGCTGCTGGCTACCCACATCCGCACCTGCGTGGCGGACGGCATCCGCCAGGGGGACGACGCGGTCATCGACGAGCTGGTGACCACGCTGCAGAAGCTGATGAAATAA	MDCCHCQKTKHRSDEEQKRLTNRLNRIEGQVRGLKDMLQRDAYCPDILIQVSAVSAALNSFSKELLATHIRTCVADGIRQGDDAVIDELVTTLQKLMK*	99
COG1937	MH0198_GL0136805	-	GTCTCGCCAAGGGCGTGGCTAAGGCCGTGGCGGAAAAGGGACCGCTGGGCATCCTCACCGGTGGCCTTACCGCCACCTCCGGCGGCATCGCCGCAGCGGTGGTCTTTGCCGTGCTGGCAGCCATTTTCTTCAAGCCCAAAGAAAAGCGTTGACAAATACCCACAGGGGGTATATAATGCCACCATGAAATTATACCCCAGGGAGGTATTTGCATGGACTGCTGCTGCCATAAGACAAAGCACCGCTCCGACGAGGAGCAAAAG	263	ATGGACTGCTGCTGCCATAAGACAAAGCACCGCTCCGACGAGGAGCAAAAGAAACTCACCCATCGCCTCAACCGCATCGAGGGACAGGTCCGTGGCCTGCGGGAGATGCTGCAAAAGGACGCCTACTGCCCGGATATCCTGATCCAGGTCTCCGCCGTCAGCGCCGCCCTCAACAGCTTCAGCAAGGAACTGCTGGCCACCCACATCCGTACCTGCGTGGCCGATGGCATCCGGCAGGGAGACGACGCCGTCATTGACGAGCTGGTCACCACCCTGCAAAAGCTCATGAAGTAA	MDCCCHKTKHRSDEEQKKLTHRLNRIEGQVRGLREMLQKDAYCPDILIQVSAVSAALNSFSKELLATHIRTCVADGIRQGDDAVIDELVTTLQKLMK*	98
COG1937	MH0040_GL0028810	-	CGTGCTCATGGCAATTATCTTCAAACCGAAGGATAAACGTTGACAAATACCCCTTGGGGGTATATAATCACTGGGTAATAAAAAATACCCCCAGGAGGTATATGGAAATGGATTGTTGCTGCTGTCATCAGAAAACCAAGCACCGCTCTCCG	152	ATGGAAATGGATTGTTGCTGCTGTCATCAGAAAACCAAGCACCGCTCTCCGGAGGAGCAGAGAAGCCTGATAAATCGCCTCAGCCGCATTGAGGGGCAGGTCCGGGGCCTGCGGGATATGCTGCAGAAGGATGCCTACTGCACGGATATTTTGGTGCAGGTGTCAGCGGTGAACGCGGCGCTGAACAGCTTCAGCAAGGAGCTGCTGGCTACCCATATCCGCACCTGCGTGGCCGACGGCATCCGCCGGGGGGACGACGAGGTCATTGATGAACTGGTGACCACGCTGCAGAAGCTCATGAAGTGA	MEMDCCCCHQKTKHRSPEEQRSLINRLSRIEGQVRGLRDMLQKDAYCTDILVQVSAVNAALNSFSKELLATHIRTCVADGIRRGDDEVIDELVTTLQKLMK*	102
COG1937	MH0245_GL0178521	+	GGGGCCGGAGCCACGGTCCCCCTGACGGGTTTCGGCTACGCCCTGGCCAAGGGTGTGGAGAAGGCCGTAGCCCAGCAGGGCCTTTTGGGCGCCCTCACCGGGGGCCTTACCGCCGCCTCCGGAGGCATTGCGGCGGCGGTGGTGTTCGGCGTGGTCATGGCCGCCCTGTGTAAGCCCCGAAATAAGCGTTGACAAATACCATAGGGGGGTATATAATGACCGCTGTGATAAAAATACCCCCAGGAGGTATATGAAAATGGATTGTTGCTGCTGTCATCAGAAAACCAAGCACCGCTCGCCG	301	ATGAAAATGGATTGTTGCTGCTGTCATCAGAAAACCAAGCACCGCTCGCCGGAGGAGCAGAAGAGCCTTGTGAACCGTCTCAGCCGTATCGAGGGCCAGGTCCGGGGCCTGCGGGATATGCTGCAAAAGGACGCCTACTGCACGGATATTCTCATCCAGGTCTCGGCGGTCAATGCGGCGCTGAACAGCTTCAGCAAGGAGCTGCTGGCCACCCACACCCGTACCTGTGTGGCCGACGGCATACGCCGGGGGGAGGACGAGGTCATCGATGAGCTGGTGACCACGCTGCAAAAGCTCATGAAGTGA	MKMDCCCCHQKTKHRSPEEQKSLVNRLSRIEGQVRGLRDMLQKDAYCTDILIQVSAVNAALNSFSKELLATHTRTCVADGIRRGEDEVIDELVTTLQKLMK*	102
COG1937	MH0217_GL0048279	-	GCAGGCGCAACCGTCCCCCTTACCGGCTTCGGCTACTCCCTGGCCAAGGGCGTGGCGAAGGCCGTGGCGGAAAAGGGACTGCTGGGCGTCATCACCGGCGGCCTCACCGCCACCGCCGGCGGCATCGCCGCCGCCGTGGTATTCGGCCTTCTGATGGCGGCGCTGTTCCGTCCCAAAGAAAAGCGTTGACAAATACCCCCAAGGGGTATATAATGCCACCATCAAAATATACCCCCGGGAGGTATTCGCCATGAACGCATGCTGCTGTCACAAGACAAAACACCGCTCTCCGCAGGAGCAG	301	ATGAACGCATGCTGCTGTCACAAGACAAAACACCGCTCTCCGCAGGAGCAGAAGCAGCTGGCCAACCGCCTCAGCCGCATAGAGGGGCAGGTGCGAGGTCTGCGGGATATGCTGCAGGCAGACGCCTACTGTCCCGACATTCTGGTGCAGGTGTCCGCCGTCAGCGCCGCGCTGAACAGCTTCAGCAAGGAGCTGCTGGCCACCCACATCCGCACCTGCGTGGCCGACGGGATCCGGCAGGGCGATGACCAGGTCATCGACGAGCTGGTGACCACGCTGCAGAAGATGATGAAATAA	MNACCCHKTKHRSPQEQKQLANRLSRIEGQVRGLRDMLQADAYCPDILVQVSAVSAALNSFSKELLATHIRTCVADGIRQGDDQVIDELVTTLQKMMK*	99
COG1937	MH0358_GL0137395	+	AAAACAACAGAATAACATATAGATAATTTTATGTCAAGATAGGCGCCGGCACGGTTTTACTGCATAAGCCTTTGCAGATGACGAGCTTCACGAGCCGCTGATGCAGATATTGCGGAAATAATACCGGAAATATTCAAAAAACCAAGGAATATTTATTAAATGGTAAAAATTTTAACTAAAATCATAAAATCATAGCTGAACTTCGTTTTTTATCGTTGACATATACCCCACGGGGGTATATAATCGGGCTATGAAAAGGGGAGGGCAGATGACGATGGACAATAACTGCTGCTGCCAGAAA	301	ATGAAAAGGGGAGGGCAGATGACGATGGACAATAACTGCTGCTGCCAGAAAACGCGCGAGCGCAGCGACGAGGAATATAAGCGCCTTGCAAACCGGCTCAGCCGGATCGAGGGGCAGGTCAAGGGCATCAGGGTCATGCTGGATAAAAGCGCCTACTGCCCGGATATACTAATTCAGGTGTCGGCGGCGACGGCGGCGCTCAACTCCTTTGCGAAGGAGCTTTTGAGCCAGCACATCAAGACCTGCGTTGTCCGCGATATTGAGGCGGGCAAAGCGGAGGAGACGGTGGACGAGCTGCTCAACACTCTGCAAAAGCTGATGCGATAG	MKRGGQMTMDNNCCCQKTRERSDEEYKRLANRLSRIEGQVKGIRVMLDKSAYCPDILIQVSAATAALNSFAKELLSQHIKTCVVRDIEAGKAEETVDELLNTLQKLMR*	109
COG1937	MH0211_GL0120314	+	ATGTGCTGCTCAAGCGGCTGGCGTTGAAGCGAAAGGGCTGACCGTCGCCCTGGCAGAGGGGAACGAGGTGAAGGCGAGGTTGTTTTAACGAAAATTTCACTCAAAAAAGGAGCTGTGCGCGCAACAGCTCCTTTTTTGAGTGAAAAAATTCAAATTGGGTCTTGCAATATACCCGATAGGGGTATATAATCAAAGATGTAAATATACCGGTAAGGGGTATCTTAAAACAGCGTTCAGGAGGAGATCAAGGATGGAAGAAACCACATGCACATGCTGCCACAAGACAAAAGAGCGCTCCCAG	301	ATGGAAGAAACCACATGCACATGCTGCCACAAGACAAAAGAGCGCTCCCAGGAGGAGTACAAAAGCCTGCAAAACCGTTTGAACCGGATCGAGGGCCAGGTGCGCGGTATCCGCAATATGCTGGAAAAGGATGCCTACTGTCCTGATATTCTGGTCCAGGTGGCCGCGGCCGGCGCGGCGCTCAACAGTTTCAGCAAGGAGCTGCTGGCCAACCACATCAGGACCTGTGTTGCCAATGACATTCGGAGCGGAAAGGATGAGACGATCGACGAGCTGGTGGCCACGATCCAGAAGCTGATGCGCTAG	MEETTCTCCHKTKERSQEEYKSLQNRLNRIEGQVRGIRNMLEKDAYCPDILVQVAAAGAALNSFSKELLANHIRTCVANDIRSGKDETIDELVATIQKLMR*	102
COG1937	MH0012_GL0045194	-	GAATGTTATCATAGCCTGTTCTTCCAGCATAATATAACCTCCAGTTCTGCTGTCATTATTTCCTTCAGCAAGAATTACATTCCTTATAAATTTTGAAAGTCAAATAAAATAGACATTTTTTAAAAATTGTATTGGAACTACCAATAAATGAAAACATATATCAAGAACGCATATATTCCTTGACTTATGTGATAATAAGAGATAAAATACATATACCCCGTAAGGGTATAAATGTGAAAGGAGTATGCTTATGGAAGACAAGAATACAGATAATATGGAAAACAAATCAGAAAAAGAATGC	301	ATGGAAGACAAGAATACAGATAATATGGAAAACAAATCAGAAAAAGAATGCTGTTGTCACTCGTCCAAGCATCGTTCGGATAAAGAATACAAGGATCTGATGAATCGTCTGAGCCGGATTGAGGGTCAGGTACGCGGCATCAAAGGAATGCTGGAAAAGGACGCTTATTGTCCGGAGATTCTGGTACAGGTATCAGCGGTGAATGCGGCACTGAACAGCTTTAATAAAGTATTGCTGGCGAATCATATCCGTACCTGTGTGGCAGATGACATCCGGGACGGAAAAGATGAGACGGTTGATGAACTGGTAAAGGTGTTACAGAAGCTGATGCGGTAA	MEDKNTDNMENKSEKECCCHSSKHRSDKEYKDLMNRLSRIEGQVRGIKGMLEKDAYCPEILVQVSAVNAALNSFNKVLLANHIRTCVADDIRDGKDETVDELVKVLQKLMR*	112
COG1937	MH0292_GL0114994	-	CCCCTTATGGGTATATAATCACAAAATGTGAAAAATACCTACAGGGGGTATTGAAACCCGCAAAGTGTGTTTCTCATAATTTCGATCAAAAAGGAGCATGATCATGGAAGAGGAAAAAGTCTGTCCGGGCTGCTGCCATAAGACAAAG	148	ATGATCATGGAAGAGGAAAAAGTCTGTCCGGGCTGCTGCCATAAGACAAAGGAGCGTTCGGAAAAAGAATATAAAGATTTACTGAACCGATTGAGCAGGATCGAAGGGCAGGTCAGGGGGATCAGGAGAATGGTAGAAAATGATGCCTATTGCCCGGATATTTTAGTACAGGTCTCAGCTGTGAATGCGGCGTTGAACAGTTTTAATAAAGTACTTCTTGCAAACCATATTCGTACCTGCGTGGCGGATGATATAAGAGAGGGAAAAGATGCAACCGTGGATGAACTGGTTGCAACATTGCAGAAACTGATGAAATAA	MIMEEEKVCPGCCHKTKERSEKEYKDLLNRLSRIEGQVRGIRRMVENDAYCPDILVQVSAVNAALNSFNKVLLANHIRTCVADDIREGKDATVDELVATLQKLMK*	106
COG1937	MH0157_GL0013902	+	TCCTTTTTTCTTTATATTCGTTCTAATAGTTCCTCAGGTTTCATAGCTGGTACTTTACTTTCGATAAAATCCTTGATATTACGAGTTACAATAAAGTCTACTTTCATTATTTGTATCAATCAATATTTTTCTGCACGGTTTGTAAGCTGCCAAGTAGGATTTGTGATATAATTGCAACTTTTTCTCAAAGAAACCTCTTGTAATATACCTAGGCAGGGTATATAATACCAATCGTAAAGGAGGAAACCATATGGAAGAAAAAAAAGAATGTTATTGTCATCACAAGACAAAGGAACGTTCA	301	ATGGAAGAAAAAAAAGAATGTTATTGTCATCACAAGACAAAGGAACGTTCAGATAAAGAATATAAAGACCTTATTAATCGTCTAAGCCGTATTGAAGGACAAGTTCGAGGAATAAAAAAGATGGTAGAGAACGATACTTATTGCACGGACATCTTAGTTCAGGTATCTGCAGTCAATGCAGCTTTAAACAGTTTCAATAAAGTCCTTCTTGCCAATCATATCAGAACCTGCGTAGCTGAAGATATCAGAGAAGGCAAAGACGAAACGATCGATGAGTTAGTAAAAGTTTTACAAAAACTAATGAAATAA	MEEKKECYCHHKTKERSDKEYKDLINRLSRIEGQVRGIKKMVENDTYCTDILVQVSAVNAALNSFNKVLLANHIRTCVAEDIREGKDETIDELVKVLQKLMK*	103
COG1937	MH0457_GL0143589	-	ACAATGAGCCAAAGACACGTGCCCGGTACAAGAATGTGTCATTGTGCAACCATCATTCATTGCTGTATATAAAAATTTTAAAATCGAGAAAATTTCCCTTGTAATATACCCCAATGGGGTATATAATAGCCATCGTAGAGAGAAAAAAAGAGGTGAGACGCATG	164	ATGGGGTATATAATAGCCATCGTAGAGAGAAAAAAAGAGGTGAGACGCATGGAAGAAAAGAAAGAATGTTGTCACTGTCATAAGACGAAAGAGCGTTCTGAAAAGGAATACAAGGACATGATCAACCGCCTGAGCCGGATTGAAGGGCAGGTCAGAGGTGTGAAGCGCATGGTAGAAGAAGATGCGTACTGTCCGGATATTCTGATTCAGGTGTCGGCAATCAATGCGGCGCTCAACAGTTTCAATAAAGTCCTTCTGGCGAATCATATCCGTACCTGTGTGGCAGAGGATATCCGCGAGGGAAAAGATGAGACGATCGATGAGCTAGTTGTAACGCTTCAGAAACTGATGAAATAA	MGYIIAIVERKKEVRRMEEKKECCHCHKTKERSEKEYKDMINRLSRIEGQVRGVKRMVEEDAYCPDILIQVSAINAALNSFNKVLLANHIRTCVAEDIREGKDETIDELVVTLQKLMK*	119
COG1937	MH0212_GL0018026	+	ATGATTTGGTTGATGTATACATGAGTGGAGAAAAGGTATATCATCGCAATGAAATGTAAAATTTAAAAGAGAAGCATTTAGAAAAAAGCGGCGCTATTATACATACCCTATGCGGGAATTATGTATAGTAGCGCTGTTTGTGCGTAATGGATAAGATTTTTTATATTGACAAATACCCCTTGGGGGTATAATATGAGAGCTAAGAGAGGTGATGGGTTTGAAAGAATTAAAAGAATGCTGTCATAAGACAAAGGAGCGGCCG	262	ATGGGTTTGAAAGAATTAAAAGAATGCTGTCATAAGACAAAGGAGCGGCCGGACAAAGAATACAAAGATTTGCTGAATCGGCTGAGCCGAATTGAAGGACAGGTAAGAGGAATTAAGAAGATGGTAGAGAGTGACGCCTACTGTACAGATATACTGATACAGGTTTCAGCGGTGAATGCGGCGCTTAATAGTTTTAATAAAGTGCTGCTTGCTAATCATATCCGAAGCTGTGTTGCACAGGATATCCGGGAAGGAAAAGATGAAACCATAGATGAACTGGTGGATACCCTGCAGAAATTAATGAAGTAG	MGLKELKECCHKTKERPDKEYKDLLNRLSRIEGQVRGIKKMVESDAYCTDILIQVSAVNAALNSFNKVLLANHIRSCVAQDIREGKDETIDELVDTLQKLMK*	103
COG1937	MH0343_GL0169592	-	GTTATTAAAGGATTTGGAGCAAAAATACATAGCTGAATAGCAAAACGACAAATCCTGATTTTTAGGGCAGAACAACATATCATCAAAGAGCCAAACGCTAAGACGCAGAACCGATGAACGCAATGTTTGTCGGCTCTGTTTTGCCTGAACTAAATAGTATTCCCACCTGCCAAAAAAGGGTGAAAAATATAAAAATATAAAGAAAAAATAAAATGCTTGCAAAATACCCTTACAGGGTATATAATTCACCTTGAAAGAGGTGGTTTATTTGAGCGAAACAAGAGAATGTTGTCATAAAACA	301	TTGAAAGAGGTGGTTTATTTGAGCGAAACAAGAGAATGTTGTCATAAAACAAAAAAAAGAACAGAAAAAGAGTATAAGGATCTGCTCAATCGTCTGAATCGAATTGAAGGTCAGGTGAGAGGGATCAAACGGATGGTGGAAGAAGAGTATTATTGTACAGATATATTGATTCAAGTATCTGCAATAACAGCGGCGCTTAACAGCTTTAATAGAAAATTGTTATCCAATCATATCCACACCTGTGTGGCGGAGGATATCCGCAATGGCAAGGATGAGACCATTGACGAACTTGTTGCAACACTTCAAAAGTTGATGCGGTAA	LKEVVYLSETRECCHKTKKRTEKEYKDLLNRLNRIEGQVRGIKRMVEEEYYCTDILIQVSAITAALNSFNRKLLSNHIHTCVAEDIRNGKDETIDELVATLQKLMR*	107
COG1937	MH0358_GL0148524	-	TGCTTGCCATAACAGAAATGATAAATGATAAGAACGTATCCAAAATAAGCACCTCCCATCCGCGCCGGTATAGGAGTGGCAACAAATGGATTATAGCACACAGATGGAGATATCTGTGTCGACTTTTGTCGAAGGTGTCTCCTTATTTTTTTGAAAAAAACCTCTTGCAACATACCCCGATGGGGTATATAATGTGAATCGTAAAACATACCCCATGAGGGTATATAAAATAAAAGCGGAGGTATAATTCATGGATGAATGTAAAGAATGTTGTCATAAAACAAAAGAGCGTTCAGAAAAG	301	ATGGATGAATGTAAAGAATGTTGTCATAAAACAAAAGAGCGTTCAGAAAAGGAATATAAAGATATGATGAACCGGCTGAGCCGGATTGAAGGCCAGATTCGTGGGATTAAGGGGATGGTTGAAAAGAATGCCTACTGTCCGGAAATTCTTATTCAGGTTGCGGCGGCGAATGCTGCGCTGAACAGTTTTAATAAACTGCTTCTTGCAAATCATATACGGACCTGTGTGGCTGAGGACATACGGAATGGCAGAGATGAAACGCTGGATGAACTGGTAGTGACGATTCAGAAGCTGATGCGATAG	MDECKECCHKTKERSEKEYKDMMNRLSRIEGQIRGIKGMVEKNAYCPEILIQVAAANAALNSFNKLLLANHIRTCVAEDIRNGRDETLDELVVTIQKLMR*	101
COG1937	MH0045_GL0018072	+	TCACATCATCAAGGCACTTGAAGAGAAGAATGATGGCATGTTTGATTATGATGAGAACAGTGAGGCTGTGACTTATTCTAAGTAGTGAATGCCAAGAATTAATAATTCCTGTTGACATATACCCACATAGGGTATATTATACATCATGTGAATGAGATATACCCTACCAGGGTATGTTACATCCACAATAGATAAATATAATAAAGCGTTTATCAGACACAGAATATAACAACCAGACTAAGGAGGAATAATGGAAAAAGAATGTTGTTGTCATAAGACTAAAGAACGCGATGCTAAGGAA	301	ATGGAAAAAGAATGTTGTTGTCATAAGACTAAAGAACGCGATGCTAAGGAATATAAAGACCTCTGTAACAGGCTTAGCAGAATTGAAGGTCAGATAAGAGGAATTAAGGGAATGGTCGAGAAGGATGCATACTGTATTGACATTCTTAACCAGGTGTCGGCTGCCCAGTCAGCGCTTAACAGTTTTACTAAAGTGCTTCTGGATAATCATATCAAGAGCTGTGTAGTCCGTGATATTAAAGAAGGCAAGGACGATACGGTAGAAGAGCTTGTTAAGACAATTGGCAAATTCATGCGATAA	MEKECCCHKTKERDAKEYKDLCNRLSRIEGQIRGIKGMVEKDAYCIDILNQVSAAQSALNSFTKVLLDNHIKSCVVRDIKEGKDDTVEELVKTIGKFMR*	100
COG1937	MH0200_GL0151991	-	TTTTTACAAGGAGGGAGCTGCATTTGTCAGCTTCCTTCTGCTGTATAAGGCAGTTATCTGGTCTTAGAATGTTGCATTTTATTTTCCCGATAAATAATATCAATAATTCTGGTTGACATATACCCACATAGGGTATATTATACATCATGTGAATGACATATACCCCACTAGGGTATGTTACATTGCAACAGATAAATATAATAAAGTGTTTATCAGACATAGAATATAATAATTAGGCTAAGGAGGAATAATGGAAAAAGAATGTTGTTGTCATAAGACAAAAGAACGTGATGCCAAGGAA	301	ATGGAAAAAGAATGTTGTTGTCATAAGACAAAAGAACGTGATGCCAAGGAATATAAAGACCTCTGTAACAGACTTAGCAGAATTGAAGGTCAGATAAGAGGAATTAAGGGAATGGTCGAGAAGGACGCATACTGTATTGACATTCTTAATCAGGTATCGGCAGCCCAGTCAGCACTTAACAGTTTTACGAAGGTACTCTTAGACAATCATATTAAGAGCTGTGTAGTCCGTGACATTAAAGAAGGCAAGGACGATACGGTAGAAGAGCTTGTTAAGACAATAGGCAAATTCATGCGATAA	MEKECCCHKTKERDAKEYKDLCNRLSRIEGQIRGIKGMVEKDAYCIDILNQVSAAQSALNSFTKVLLDNHIKSCVVRDIKEGKDDTVEELVKTIGKFMR*	100
COG1937	MH0168_GL0010952	+	TTATGCACTGATTGATCCGTTTTTTGTAAATCGATATACACGTGATACAGACATCGTAAATGGAGTATACCATGTATACACAGGATTTTGTACCAAAGAAACTCATCATCAACAAAAAGCTTCGAAAAGCCGACAAGAAATGGATCAAAAAGTTTGCTAAGAAGTGGCATGTAAAAGTAGTTGAGAAATAGAAAGTGAATATTTTAATCAAATAATATATTGACAAATACCCTAAGGGGGTATATCCTAGATGCGGATACCCCCTTGGGGTATTTTACTTGAAAGGAGGAAAAACATGGCA	301	ATGCGGATACCCCCTTGGGGTATTTTACTTGAAAGGAGGAAAAACATGGCAGAAGAGAAGGTTTGTCCGTGTCATAAGACAAAAGTACGTGATCCCAAGGAATACAAGGATTTGTTGAATCGCCTGAGCAGGATAGAGGGACAGATCCGTGGCATTAAGGGCATGGTGGAGAGAGATGCGTATTGTCCGGATATATTGACACAGGTAGCCGCAGCAAATGCAGCACTGAATAGTTTTAACAAAGTTTTGCTTGCAAATCACATAAAAACTTGTGTTACGACAGATATTAAAGAGGGAAAAGACGAAACAGTGGATGAGTTAGTAAATGTGTTGCAAAAATTAATGAGATAA	MRIPPWGILLERRKNMAEEKVCPCHKTKVRDPKEYKDLLNRLSRIEGQIRGIKGMVERDAYCPDILTQVAAANAALNSFNKVLLANHIKTCVTTDIKEGKDETVDELVNVLQKLMR*	117
COG1937	MH0100_GL0114264	-	ACCATGAAGGCAGAGGAAGATAATCAGGTAACCATGAATGAGATATCAGAGATACTGAACGGACTGGTGGATCTGACGAAGGAAGGAAAATAATAAGAAATCTGGCAGCAGGCCGGATCAGGACAGACAAACAGGAGATACTCTTTCGGAGACGGAGGAGTATCTTTTTTGCTATTGAGAAAATATGAACTTGCAATATACCCCATAGGGGTATATAATAAGCTCAAATCAGAGAAGTGAGGAATAGAAAATGGAAGAAGCATGCTGCTGTCATAAAACAAAGAAAAGAGATCCGGAGGAA	301	ATGGAAGAAGCATGCTGCTGTCATAAAACAAAGAAAAGAGATCCGGAGGAATATAAGGATCTGATCCATCGCCTGAACCGGATCGAGGGACAGATCAGGGGGATTAAGGGCATGATAGAAAGAGATGCCTATTGTACAGATATTCTGACACAGGTAGCGGCAGTAAGTGCTGCATTGAACAGCTTTAATAAGGTTTTGCTGGAAAATCACATGAAAACCTGCGTTGTGAGAGATATTAAGGAAGGAAAAGAAGAAACAGTAGATGAACTGATGAAGATCCTTCAGAAGCTGATGAAGTAG	MEEACCCHKTKKRDPEEYKDLIHRLNRIEGQIRGIKGMIERDAYCTDILTQVAAVSAALNSFNKVLLENHMKTCVVRDIKEGKEETVDELMKILQKLMK*	100
COG1937	MH0143_GL0135552	-	GGAAATCTGCTGGAGTATAAGCCGTTATATGGACGGGATGATGCTTACTTTGAGGCTATGGAGTGGAAGCAGTATATTCAAAGTGGTGTAGAGTTAGGAGAAGTAATAAAACGCTCCTTATCAACACTGTTTGAAGTTCATGGTATGCGAAAATTGGTCGGATAAAAGAGCTGTTTCCGATATAGAAGCAGAAAAGAAAGAGAGAAAAATTCTCTCTTTTTTTTATTGACAACATACCCTATGGGGGTATATGATTGCGTCGAAAGGAAGTGATGGAATGTCAGAAGAAAAACAATGCTGT	301	ATGATTGCGTCGAAAGGAAGTGATGGAATGTCAGAAGAAAAACAATGCTGTTGTCATAAGACGAAGGAGCGTTCACCGGAGGAATACAAGGACCTGATTCACCGGTTAAATCGAATAGAAGGACAGATTCGGGGCATCAAAGGAATGGTGGAACGAAATGCATATTGCACTGATATTTTAATGCAGGTATCTGCCGTAAATGCGGCACTGAACAGCTTTAACCGGGTGTTACTGGAGAATCATATCAAAACCTGCGTTACGAAGGATATTCAGGACGGAAAAGAAGAAACCGTAGATGAATTATTGGTGACACTTCAAAAATTAATGAAATAA	MIASKGSDGMSEEKQCCCHKTKERSPEEYKDLIHRLNRIEGQIRGIKGMVERNAYCTDILMQVSAVNAALNSFNRVLLENHIKTCVTKDIQDGKEETVDELLVTLQKLMK*	111
COG1937	MH0053_GL0062278	-	GCTGATCCGGACGCTGGCAGAACAGAATCCGGTGATCGAGAAGAACATTTTCCGGAGCGTTGAGAATGTAAATTTAAGTACGATCATTGCTTACAAAAAGGATGGCGTGAAACATCATTTTCTAGACACATATGACGATGTTTCTTTTTGATAAAATTTATTCTGTTTCACCACTTGCAATATACCCATAGGGGGTATATAATAGCAATCGTAATGAGATAACACATAGCAACAGAAAGCGAGGCGCATCATGCAGGAAGAGAATAACTGTTGTTGTTCCCACAAGACAAAGGAGCGGGAC	301	ATGCAGGAAGAGAATAACTGTTGTTGTTCCCACAAGACAAAGGAGCGGGACGAACAGGAATATAAGGATCTGATCCATCGGTTGAACCGGATCGAGGGCCAGATACGCGGGATTCGTGGAATGGTAGAACGGGATGCATATTGTACAGACATTCTGGTTCAGGTGTCGGCGGTCAATGCGGCATTGAACAGTTTTAATAAAGTTCTTCTGGCAAACCACATAAAAACCTGTGTAACAAGGGATATTAAAGAGGGAAAAGAAGAAACGGTTGACGAGCTGGTAACGGTTCTTCAGAAATTGATGAAATAA	MQEENNCCCSHKTKERDEQEYKDLIHRLNRIEGQIRGIRGMVERDAYCTDILVQVSAVNAALNSFNKVLLANHIKTCVTRDIKEGKEETVDELVTVLQKLMK*	103
COG1937	MH0100_GL0064348	+	CCATACCAGCAGCGGAAGTGCACTTACAGAGATTCTGGAGAGGGTTTGCGGATAAATAAAAGAGACTGCCGCATGACGGCAGATTCCCAAAAGATCCTGGCTGGTCCGGTTGGACAGGCCGGGATTTTTTTGATGAGAAAAATAACACAATAAAACACTTGCAATATACCCCAATGGGGTATATAATGAGCCTGCAAATGAGGAATAGAAACAGACTTGCGGGTAAATAGTAAGAAAGAGGGCAAAGCGTATGGCAGAGGAAAAGGAATGCTGCTGTTCCCATAAGACAAAGGAACGGTCA	301	ATGGCAGAGGAAAAGGAATGCTGCTGTTCCCATAAGACAAAGGAACGGTCAGAGAAAGAATACAAGGATATGATTCACCGTTTAAACCGCATCGAGGGACAGATTCGCGGAATTAAGGGAATGGTGGAGCGGGATGCTTACTGTACGGATATTCTGGTACAGGTGGCAGCTGTGAATGCAGCGCTCAACAGCTTTAACAAGGTACTTCTCACCAACCATATCAAGACCTGCGTGACGAATGATATCCGCGAGGGCAGGGAGGAGACCGTCGACGAACTGGTGACGGTGCTCCAGAAATTGATGAAATAG	MAEEKECCCSHKTKERSEKEYKDMIHRLNRIEGQIRGIKGMVERDAYCTDILVQVAAVNAALNSFNKVLLTNHIKTCVTNDIREGREETVDELVTVLQKLMK*	103
COG1937	MH0137_GL0053340	+	ATGATATTCCCATTGCAAATAATCGTTCGACCGCAGATTTTATTGTACATTCTGAGTATATGAATGAGGAATATGTTCATAAGGTAATGAATTTCCATAAGAATATAGAAGATAGAGTAAACTCTATGAAATAAGATGAAAGGGCAGGAGCAGACAGTTCCTGTCTTTTTTTGCTTTTATGACTTATTGATAACTATTGAGAAAATTAATACTTGAAATATACCCCTATAGGGTATATAATACACATGCAATGAAGAAGAAAGGAGCACGATTCGTGGAAAAAGACAGAGGAGTTACTGAA	301	ATGAAGAAGAAAGGAGCACGATTCGTGGAAAAAGACAGAGGAGTTACTGAAACATCAGAATGTTGCTGCTGCCACAAGACAAAGGAGCGTTCTGAGAAGGAATATAAGGATCTTTTGAATCGCCTGAGCCGCATAGAGGGACAGGTGCGAGGCATTAAGGGCATGGTAGAGAAGGATGCATACTGTACGGATATTCTGGTGCAGGTGGCAGCTGTGAATGCAGCTCTTAACAGTTTTAACAAGGTATTGCTTGCCAACCATATCAAGACCTGTGTTACGAAGGATATTAAGGAAGGCAGGGAAGAGACGGTAGATGAGTTAGTTACAGTTTTGCAGAAGCTGATGAAATAA	MKKKGARFVEKDRGVTETSECCCCHKTKERSEKEYKDLLNRLSRIEGQVRGIKGMVEKDAYCTDILVQVAAVNAALNSFNKVLLANHIKTCVTKDIKEGREETVDELVTVLQKLMK*	117
COG1937	MH0193_GL0177844	+	AATCGTTCGACCGCGGATTTTATTGTACATTCAGAGTATATGAATGAGGAATATGTTCATAAGGTAATGAATTTTCATAAAAATATAGAAGACAGAGTAAACTCTATGAAATAAAGCAGAGAGGCAGGAACAACAGTTCCCGCCTTTTCTTAATTTCCGGACTTATTGATTATTGAGAAAATTCATACTTGCAATATACCCCTATAGGGTATATAATACACATGCAATGAAGAAGAAAGGGGCATGATCCGTGGAAAAAGATAAAGAAGTTACTGCAATGCCGGAATGTTGCTGCTGTCAC	301	GTGGAAAAAGATAAAGAAGTTACTGCAATGCCGGAATGTTGCTGCTGTCACAAGACAAAGGAACGTTCTGAGAAAGAATATAAAGATCTTTTAAATCGTCTGAGCCGTATTGAAGGACAGGTGAGAGGTATTAAGGGCATGGTAGAGAAGGATGCATACTGTACAGATATTCTGGTGCAGGTGGCAGCCGTGAATGCAGCTCTTAACAGTTTTAACAAGGTGTTACTTGCCAACCATATTAAAACCTGTGTTACGAGGGATATCAGGGAGGGCAAGGAAGAAACAGTAGATGAGTTGGTTGCAGTTTTGCAAAAGCTGATGAAGTAA	VEKDKEVTAMPECCCCHKTKERSEKEYKDLLNRLSRIEGQVRGIKGMVEKDAYCTDILVQVAAVNAALNSFNKVLLANHIKTCVTRDIREGKEETVDELVAVLQKLMK*	109
COG1937	MH0126_GL0042448	+	GCAAAGACAAATAAACAAATCAAATTTCAAAATAAAACCAAAAATAAAAACTTGAAAATAAAGGCGTAACGGTTTTGTGTAAGAAATAACAAAAGACAGATAAAAAGGATGGGATTACCTTAAGACATGGTAGTCCTGTCCTTTTTTGCGATTCTTTTTCAATTTTATCTCTTGACACATACCCCTATGGGGTATATAGTAAAGCCAAGGATAGTAGAAATCCGATTGACAGAAAGAAAGGAGAATCGATATGGAAGAACAAAAAGAATGTTGTTGTTGCCATAAGACGAAAGAGCGATCG	301	ATGGAAGAACAAAAAGAATGTTGTTGTTGCCATAAGACGAAAGAGCGATCGGAGAAGGAATATAAAGACTTATGCAATCGTTTGAATCGAATTGAAGGGCAAATTCGTGGAATTAAAGGTATGTTAGAAAAAGATGCCTATTGTGCAGATATATTAGTACAGGTTTCTGCTGCCAATGCGGCATTAAACAGTTTTACTAAAGTTTTGCTGGCAAATCACATAAAAACTTGCGTAACAGAGGATATTAAGGCAGGAAAAGAAGAAACAGTAGATGAGTTAGTGACTTTACTACAAAAACTTATGAAGTAG	MEEQKECCCCHKTKERSEKEYKDLCNRLNRIEGQIRGIKGMLEKDAYCADILVQVSAANAALNSFTKVLLANHIKTCVTEDIKAGKEETVDELVTLLQKLMK*	103
COG1937	MH0402_GL0094713	-	TGCGGAGGGCAACCGGCTTCAGATTCCGGTCATTCTGGATACAGATGCACAATCAAAATGTGATAAATATATGCATCTTGGTATGCAGTTAGCAGGAACAAGAGATTGCGGAGAACATGGTAAATTGTATGACCTGATCAAATATCCGGATGCACCACAGGGAAAATAGTATGCGATAGGAAATGCAGATGAGAATAAGGCAGGGTGTTTTTTTACTCTGCTTTTTATATTTTTACTTGCAATATACCCTATGGGGGTATATAATGACGACTATAGATATGAAGTTTGTTATGAAATGTAT	301	ATGGGGGTATATAATGACGACTATAGATATGAAGTTTGTTATGAAATGTATAGGGAAAGGTATAGGGTTATGGAGAACGCAGATAATAAGGAACAGGAATCATGTCCAAAGTGTTGTTGTGAGAGAACAACGGAACGTTCGGAGAAGGAGTATAAGGATCTGATTCATCGTCTGAACCGGATCGAAGGACAGATTCGTGGTATCAGAGGAATGGTGGAGAAGGATTGCTATTGTGCGGACATTTTAGTTCAGGTTGCGGCAGCAAACGCAGCACTCAATAGCTTTAATAAGGTGTTACTGGCCAATCATATCAAAGGCTGTGTGACCCGCGATATCAAAGAGGGGAAGGAAGAGACAGTAGACGAATTGGTGAAGCTGTTGCAGAAGCTAATGAAATAG	MGVYNDDYRYEVCYEMYRERYRVMENADNKEQESCPKCCCERTTERSEKEYKDLIHRLNRIEGQIRGIRGMVEKDCYCADILVQVAAANAALNSFNKVLLANHIKGCVTRDIKEGKEETVDELVKLLQKLMK*	133
COG1937	MH0419_GL0016922	+	CTCCTATCCGTATATTGTCATCAAAACAGAGGGGCTGGACGAGACGATTATGTTTGAGTGATTTAAAGGATTCCGCCTATATGTGGGTAACTACTCAGCCATGTGGCAAATATCAGAAACATCTGCTTGTATGTAAGCAGATGTTTCTGATATTTGGCATATGGGCGGATTTTTTTTAAAATTCACTTGCAATATACCCCACAAGGGTATATAATGCAAATATACCCCACGAGGGTATAAGGAGGCGTATATGAAAGAAATAAATGAGGAAACCTATAGCGAAGGGGAAGCAAGGGATTGC	301	ATGAAAGAAATAAATGAGGAAACCTATAGCGAAGGGGAAGCAAGGGATTGCTGCTGTGCCAAGACAAAAGAGCGCAGCGAAAAGGAATATAAGGATCTGATCCATCGGCTGAACCGCATTGAGGGACAAATACGCGGCATCAAAGGAATGGTGGAGAAAAATGCCTACTGCCCGGATATTCTGGTGCAGGTGGCGGCGGCAAATGCTGCATTAAACAGCTTCAATAAGGTGCTGCTCGCCAACCATATCCGCACCTGTGTCGTCCGCGACCTGCACGAGGGGAAAGACGAGACGGTGGACGAGCTGGTGGCAGTGCTGCAGAAATTAATG	MKEINEETYSEGEARDCCCAKTKERSEKEYKDLIHRLNRIEGQIRGIKGMVEKNAYCPDILVQVAAANAALNSFNKVLLANHIRTCVVRDLHEGKDETVDELVAVLQKLM	110
COG1937	MH0444_GL0074239	-	ATAACACAGGACAGTAAGGTCTGCAAGAAAGAGCACATCATGAATATAGTATCTGTTAGTATCCGTGTAAAAGTAGTATTGAAAAATGTTGCGGTCCATAAGCTGCATGACCGGTAATGCTGGGAAAAATGTGTAAGCAGCCTAATGAGAAAAAATGTACAGGCAGCCCACTTGACAATATACCCTGGTGGGGTATATAATGCATATATTCCCAGTGAAAAGGTGGGGAAAATAAAAGGGAAAGACAGGAATGTTTATGGAAGAAGAAAAGTGTTGCTGCCACCATAAAACCAAGGAGCGG	301	ATGTTTATGGAAGAAGAAAAGTGTTGCTGCCACCATAAAACCAAGGAGCGGTCTGAAAAGGAATATAAAGACCTGATTCATCGGCTGAACCGTATTGAAGGCCAGATACGTGGAATCAAAGGCATGGTGGAAAAAGATGCTTATTGTCCGGAAATACTGGTACAGGTAGCAGCTGCCAATGCAGCATTAAACAGTTTTAATAAGGTTCTTCTTGCAAATCATATCAGAACCTGTGTGGCAGAAGATATAAGAGCAGGAAAAGACGAAGTGATCGATGAACTTGTGACCACCTTGCAGAAGCTGATGAGGTAA	MFMEEEKCCCHHKTKERSEKEYKDLIHRLNRIEGQIRGIKGMVEKDAYCPEILVQVAAANAALNSFNKVLLANHIRTCVAEDIRAGKDEVIDELVTTLQKLMR*	104
COG1937	MH0370_GL0075425	-	GCTGGCGTGGATTAAAGAACGCCTGGCGGAAATTGAGGAGGAGGAAAAAGCCATATCTTAGAAAAAGGACTGCCGGAATCCGGGAATATCCTGGGTTCCGGCAGTTTTTTTGATCTTTTTTCTCAACACCCTTGACATATACCCTATAGGGGTATATAATATGACCGTAGCGTAAATAAAAGCAAAACATTCCAACATAAGGAAACACTCAGCTGGAAACAGTAGTGTGATAGAAAGGCAGGTCAGATGCATGGCGCAGGAAGAAAAGGTCTGTAATTGTCATAAAACAAAGGAAAGAAGC	301	ATGGCGCAGGAAGAAAAGGTCTGTAATTGTCATAAAACAAAGGAAAGAAGCGAGAAGGAGTATAAAGATCTGATTCACCGTTTAAACCGCATTGAGGGGCAGATCCGGGGGATCAAGGGGATGGTAGAGCGGGACGCCTACTGCACCGATATTCTGACCCAGGTGGCCGCTGTGAATGCAGCTCTCTGCAGCTTTAATAAGGTGCTGCTGGCCAACCACATCCGGACCTGCGTGGCGGAGGACATCCGCAACGGGAAGGATGAAACCATCGATGAATTAGTGACGACCCTTCAGAAGCTGATGCGTTAA	MAQEEKVCNCHKTKERSEKEYKDLIHRLNRIEGQIRGIKGMVERDAYCTDILTQVAAVNAALCSFNKVLLANHIRTCVAEDIRNGKDETIDELVTTLQKLMR*	103
COG1937	MH0088_GL0043526	+	AAATAAAAAATAAGAAGAAGGGTTGACAATCCTTCTTCTCTTTTTTATAATAAATATACCCCTATGGGGTATATTTAACCGGGTATCCATGATACCTGGAATCAGAAACATATCAGATAAAACCAGGAAAGGTGGACTT	139	ATGATACCTGGAATCAGAAACATATCAGATAAAACCAGGAAAGGTGGACTTGCAATGGAAGAACAGTGCTTTTGCCACACAACAAAAGAACGATCGGAAAAGGAATATAAGGATCTGATCCATCGATTAAACCGGATCGAGGGACAGATTCGCGGAATCAGGGGAATGGTAGAAAAAAACTGTTATTGCCCGGATATTCTCATACAGGTTGCCGCAGCAAATGCAGCGCTGAACAGCTTTAACAAAGTTCTTCTGGGCAATCATATCCGCACCTGTGTGGCCCGGGATATCCGGGATGGAAAGGATGAAACCATTGATGAACTGGTGGGCATTCTTCAAAAGCTGATGAAGTAA	MIPGIRNISDKTRKGGLAMEEQCFCHTTKERSEKEYKDLIHRLNRIEGQIRGIRGMVEKNCYCPDILIQVAAANAALNSFNKVLLGNHIRTCVARDIRDGKDETIDELVGILQKLMK*	118
COG1937	MH0270_GL0021713	-	TTTGTGGAGAGTCTGTATTTGAGAATGTTTATACAGGAAGAGGGTTGACACCATACCCTGACGGGGTATATAATAATCATACCCTGAGGGGGTATATTAAAGAAATCCTGTTTCATATCCAGTGTGAGGAGGTATTTACGAATGGAAAAAGGGAAAGAATGTTGTTGTCATAAGACAAAGGAACGTTCGGAA	192	ATGGAAAAAGGGAAAGAATGTTGTTGTCATAAGACAAAGGAACGTTCGGAAGAAGAATATAAGAGTCTTATTCATCGTTTGAACCGGATTGAAGGTCAGATTCGGGGAATTAAGGGAATGGTGGAGAAGGATGTCTATTGTACAGATATTTTAGTTCAGGTAGCGGCGGCCAACGCGGCACTGAATGGCTTTTCGAGAGAATTGCTTGCCAATCATATCCGGACCTGTGTGGCAGAGGATATTCGGCAGGGAAAGGATGAAACAATTGATGAACTGGTAGCACTTTTACCGAAGCTTATGAAGTAG	MEKGKECCCHKTKERSEEEYKSLIHRLNRIEGQIRGIKGMVEKDVYCTDILVQVAAANAALNGFSRELLANHIRTCVAEDIRQGKDETIDELVALLPKLMK*	102
COG1937	MH0372_GL0022624	-	GCCCAGAAGATTTATAAATTTAATTAGTGTTTGTATTTTGTATAATGAAGGAAGATAATATGCAAATCCCCTACTGCTTTAGTCATGCAGCAGGGGATTTTTGTGTTTTGCCGAGATTGACAAAAGTCATTTTTCTTGCAGAAACCATTGACAATATACCTATAAGGGGTATATACTAAACATACCCTCAAGGGGTATATTGATAAAGGATTCATTGTCTGAATTTGAATAGAAAGGGATGTGTATTCTCATGGAAAAGGGGAAAGAATGTTGCTGTCATAAGACGAAGGAGCGTTCTGAG	301	ATGGAAAAGGGGAAAGAATGTTGCTGTCATAAGACGAAGGAGCGTTCTGAGGCAGAATATAAAAGTCTTATCCACCGTTTGAACCGGATTGAAGGACAGATACGGGGGATTAAAGGCATGGTGGAAAAGGATGCTTATTGTACGGATATTTTGATTCAGGTGGCCGCGGCCAATGCAGCTTTGAACGGTTTTTCGCGGGAACTGCTTTCGAATCATATTCGAACCTGTGTGGCGGAAGATATCCGCCAGGGTAAAGATGAAACAATTGATGAATTGGTAGCATTGTTACCAAAACTTATGAAATAG	MEKGKECCCHKTKERSEAEYKSLIHRLNRIEGQIRGIKGMVEKDAYCTDILIQVAAANAALNGFSRELLSNHIRTCVAEDIRQGKDETIDELVALLPKLMK*	102
COG1937	MH0382_GL0057860	+	TCAGCAATCCGCCGGGGGTTATTTCAAGCTCGCTCATGCGCAAAGGCTATCATTTGGCCCAGAAAATCTATAAATTTAATTAACAGAAAAGTGGGAGTAAGCCCCGGAGGCTTGCTCCCGTTTTTATTTGAAAATAAATGTCGGTTAAAAATGTTGACAATATACCTTATGGGGGTATATAATAATCATACCCATTGGGGGTATGAAGGGCGGGAGATATTTTTGAACCGGAACGGGGAGGTATGAAAAGATGGAAAAAGAGAAAGAATGTTGTTGTCATAAAACGAAGGAACGCTCAGAA	301	ATGGAAAAAGAGAAAGAATGTTGTTGTCATAAAACGAAGGAACGCTCAGAAGAAGAATATAAAAGTCTAATCCATCGGTTAAACCGGATTGAAGGACAGATTCGGGGAATTAAGGGAATGGTTGAGAAGGATATATACTGTACAGATATTTTGATACAGGTGGCGGCAGCCAATGCCGCATTGAACAGTTTTTCAAAAGAATTGCTGGCGAATCACATACGAACCTGCGTGGCCGATGATATCCGACAGGGCAATGATGAAACCATCGACGAATTAATTGCACTTTTAACGAAACTTATGAAGTAG	MEKEKECCCHKTKERSEEEYKSLIHRLNRIEGQIRGIKGMVEKDIYCTDILIQVAAANAALNSFSKELLANHIRTCVADDIRQGNDETIDELIALLTKLMK*	102
COG1937	MH0333_GL0105118	+	GAGAAAAAAACTTCACGCTGCCTATTGACAGAGGTGAAGTTTTTTTCTATACTCAATATACCCCATGGGGGTATGTAAAACGGATGGATCGTATCTGACATGAGAGTATGGAAAAATGATCGGACACATTCATTCTGGAAGCAACAGACTGTTGTTTATGCTTTGCATGGCAGACAGAAAATCGGGCATGATAACAGGGCTGCCAGGCACGCATGCGTGAACAGCAGTATAACAGGAAAGGTGGAATTACATGGAAGATACAACCCAAATGGAAACCAGATACCAGATGGAAGAGACAACT	301	ATGGAAGATACAACCCAAATGGAAACCAGATACCAGATGGAAGAGACAACTCCAATGGATAATACCGCTTCAATGGAAGAGATAGTTCCAAAAGAACAGGCAGATGCACTTGAGCAAAAAGAAGAAAAAAAGTGCTGCTGCTGTCATAAAAAGAAAGAGCGTTCCGAAAAGGAATACAAGGACCTGATCCACCGTTTAAACCGCATCGAAGGGCAGATCCGCGGAATCCGCAATATGGTGGAGCAGGATGCCTATTGTCCGGATATTCTGATCCAGGTGGCAGCGGCGAATGCAGCGCTCAACAGCTTTAACAAGGTGCTTTTAGGGAATCATCTGCGTACCTGTGTGGCGAATGACATCCGCGAAGGTCACGATGAAACAATCGATGAACTGCTGAAA…	MEDTTQMETRYQMEETTPMDNTASMEEIVPKEQADALEQKEEKKCCCCHKKKERSEKEYKDLIHRLNRIEGQIRGIRNMVEQDAYCPDILIQVAAANAALNSFNKVLLGNHLRTCVANDIREGHDETIDELLKVLQRLMK*	141
COG1937	MH0069_GL0034787	+	AACTTGACATATACCCCACAGGGGTATAATATGTGATTAAAAATAAAGTTCAAATATATTGTAGTAGAAATGGAGAAAATATG	83	GTGATTAAAAATAAAGTTCAAATATATTGTAGTAGAAATGGAGAAAATATGCAGGAAGAAGAAATGTGCTGTTGTCATAAGCATAAGGAACGCTCTGAAAAAGAGTACCGGGATTTAATTAATCGTTTAAACAGAATAGAGGGTCAGATTCGTGGAATTAAAGGCATGGTTGAAAAGGATGCGTATTGTCCGGATATTCTGATTCAGGTGGCGGCGGCCAATGCGGCGCTGAACAGCTTTAATAAAGTGCTGCTTGCCAATCACATCAAGACTTGTGTCACAGATGATATCCGTGCAGGAAAAGAAGAAACGGTAGACGAGCTTGTAAAAGTTTTGCAGAAATTAATGAAGTAA	VIKNKVQIYCSRNGENMQEEEMCCCHKHKERSEKEYRDLINRLNRIEGQIRGIKGMVEKDAYCPDILIQVAAANAALNSFNKVLLANHIKTCVTDDIRAGKEETVDELVKVLQKLMK*	118
COG1937	MH0233_GL0051828	-	GGAATCAATCATCCGTCAGGTGCAGCAAGCCGTCTTCTGCATATGATGGAGATGGATCGAAATCTCACAAAAGAATTTCCTTTTGTATCCATAGAGGAATAATAAATAATACATGAGTGTTTTCCAAAAACCGGAAGACACTCATTTTTATTGAGAAAAATAATTCTTGCATAATACCCACAGGGGGTATATAATGCGATGCAGAAGGATACCCATACAGGGTATCGGACAGAGAGGAGACATAATCCGAATGGAAAAAGAACATACTTGTGAATGCTGTAAGAAAAAAGAGCGTTCAGAG	301	ATGGAAAAAGAACATACTTGTGAATGCTGTAAGAAAAAAGAGCGTTCAGAGAAAGAACGTAAAGATATGATCAACCGCTTAAGCCGTATCGAGGGACAGATCCGTGGTATCAAAGGCATGGTAGAAAAAGACTGTTACTGCCCGGATATTATCACACAGGTAGCCGCTGCAAACGCAGCACTCAACAGTTTTAATAAAGTCCTGCTGGCACAACACATCCGTACCTGCGTCGCAGATGGCATCCGAAACGGCGAGGACGATAAAGTAGACGAATTAGTAACGATGTTACAAAAATTAATGAAATAA	MEKEHTCECCKKKERSEKERKDMINRLSRIEGQIRGIKGMVEKDCYCPDIITQVAAANAALNSFNKVLLAQHIRTCVADGIRNGEDDKVDELVTMLQKLMK*	102
COG1937	MH0003_GL0115612	-	TTTTTATCAGCATCAATTCTGATGTTTATATTTGTCATAGCCATAAAATCATCTCCTTGTTATTATGTTATCACAATGTAATAACAATGTCAACATTATCTTGTGCATATTTTTTGTTAGTTTTTTCTGTAATTAACCTATTGACAAATACCCCAATGGGGTATACAATCATAACTGTAAGATACCTATATGGGGTATCTTAAAAGGCTTTGAATAATATATCCTATTTTGAAATTATGAGGTTGATATTATGGAGAATAATAAGTGTGAACATTGTGCAAAACACAAGCACCGTACCGAA	301	ATGGAGAATAATAAGTGTGAACATTGTGCAAAACACAAGCACCGTACCGAAAAAGAATACAAGTCGCTTGTAAACCGACTTAATCGTATTGAAGGTCAGATACGGGGGATAAAGGGTATGCTTGAAAAAGATGCCTACTGTCCCGATATTCTGGTACAGGTTGCCGCCGCCAATGCGGCACTCAACGCTTTTAACAAGGAGTTGCTTGCTAATCATATCCGCACCTGTGTTGCAGATGACATAAGGGCAGGTAACGATGAAACAATTGACGAGCTTGTCGGTGTTTTGCAAAAGCTTATGAAGTAG	MENNKCEHCAKHKHRTEKEYKSLVNRLNRIEGQIRGIKGMLEKDAYCPDILVQVAAANAALNAFNKELLANHIRTCVADDIRAGNDETIDELVGVLQKLMK*	102
COG1937	MH0011_GL0022069	-	TTCCTTCGTTTTGTTGTATACTGTTCCTCAGTCATAGCAATCCTCTGTGATTTTTTTTGTGTGGGAACTTCAATTATATCATGTTTGCTATGACTTTTCTATTGTCCTATTTCATTTTACAATGAACCTCATATATAATTTTGATAGTACTTGCAAGATGCAACATTGACAAACATCTTACAAGGGTATATAATCTTAACTGTAAAATACCTATACAGGGTATAAGATACAATTAAAATGAGGTGATATAGTGGAAAATGAAATGAAAGAATGTCCACAATGCTATAAAACTAAGCAGAGA	301	GTGGAAAATGAAATGAAAGAATGTCCACAATGCTATAAAACTAAGCAGAGAACGGACAAAGAATATAAGGCACTCGTTAACAGATTGAACCGTATTGAAGGTCAGATTCGAGGCATAAAGGGTATGCTTGAAAAGAATGCTTATTGCCCTGATATTTTGATTCAGGTAGCTGCCGCAAATGCTGCACTTAACTCATTTAATAAGGAACTTCTTGCTAATCATATAAAAACCTGCGTTGCTCAGGATATTCGTGATGGTAAGAATGAAACTATAGATGAGCTTGTTACGGTTCTCCAAAAGTTGATGAAGTAG	VENEMKECPQCYKTKQRTDKEYKALVNRLNRIEGQIRGIKGMLEKNAYCPDILIQVAAANAALNSFNKELLANHIKTCVAQDIRDGKNETIDELVTVLQKLMK*	104
COG1937	MH0122_GL0076400	+	TAATCGCTTAATCCGCAATGAAATTATTATAACAGATTTATTTTTAAAAATCAAGAGAATTTTAAATTTCATTTTGCACGAATTGCGTACGAAAAAGTATGTGACAGGTTTTAAGGTGAATATAATGCTTTTTGCTATAAGTATATCTATAAAATTTTTGGAATCAATATCTTAGTCTTGACAATATACCATACGGGGGTATATAATAAATATACCCTTATGGGGTATGAATGTATAAAGGACTGATATTATGGCTTGTGAAAATTGTCATAAAAATAAAACAAAGCAGAGAAGTGAGGCA	301	ATGGCTTGTGAAAATTGTCATAAAAATAAAACAAAGCAGAGAAGTGAGGCAGAGTACAAGGCTCTTATCAATCGTTTAAACCGCATTGAGGGGCAGATTAGGGGTATTAAAGGTATGCTTGAAAAAGATGCCTACTGCACCGATATTCTTGTTCAGGTTTCTGCCGTTAATGCGGCGCTCAATTCATTTAATAAAGAGCTGCTTGCAAATCATATCAAAACCTGTGTGGCGGAGGATATTCGCAACGGTAATGACGAAACAATTGACGACCTTGTCGCAACCTTGCAAAAGCTTATGAGGTAG	MACENCHKNKTKQRSEAEYKALINRLNRIEGQIRGIKGMLEKDAYCTDILVQVSAVNAALNSFNKELLANHIKTCVAEDIRNGNDETIDDLVATLQKLMR*	101
COG1937	MH0360_GL0062837	-	GCAAAGACAGCGAAGGGTAAAGGGGAATAAAGCACAAAGGGAGTATGACGCAAAGACAGCGAAGGGTAAATGGGAATAAGGCACAAAGGGAGTTATGAAATAAAAATTTATAAATATTTATTTTTTATTAAATAGATTTATTCGTTTTTCAGTGAGAAATTTACCGGATTGTTTTCAGTCGTTTATCTTACAAAAAAATTTTTATTTCTGTTTGATTTTAAACTTGACATATACCCTATATGGGTATATAATGAAAATACCCTACAGGGGTATAGTGCGCATATATTTTATTTCGGATAAA	301	ATGAAAATACCCTACAGGGGTATAGTGCGCATATATTTTATTTCGGATAAAAAGCAGAGGAATTTACGTCGGCTGGAAAAAAGCGTTAAAGTCGCAAAACAATCCGTAAGCGTAAAAAAGGAGAAAGCAAATATGAGTGAAGACAAAATAAACGGCGAAAAAAATTGCATAAAGTGTGATTGCGTAAAAACCAAACACCGCGACAAATCGGAATACGATAAGCTTATAAACAGGCTTAACCGTATCGAAGGGCAGATTCGCGGCATTAAAAGCATGGTGGAAAAGGACGCGTATTGCACCGACATACTGGTGCAGGTTTCGGCGGCGACGGCTGCGCTTAACTCTTTCAACAAGGAATTGCTTGCAAATCACATACGCACCTGCGTGACGGACGACATT…	MKIPYRGIVRIYFISDKKQRNLRRLEKSVKVAKQSVSVKKEKANMSEDKINGEKNCIKCDCVKTKHRDKSEYDKLINRLNRIEGQIRGIKSMVEKDAYCTDILVQVSAATAALNSFNKELLANHIRTCVTDDIIVGKKETVDELVDVLYRLMR*	154
COG1937	MH0374_GL0132285	+	TGTGTGAAAAATAATTGTTTCCATTATATTCGGTTCGATTTCAAAAGGCAATTAGTAGTTCTCCCCATCTTTTGCGCGTTTCATGTCATGATTCTGACGGATTTTTGCAGACGTTTCGCTTTATGTATTATGCACAGCGGAAGCGCCCGGCAAACGCGAAAATAAACATATTATTTTTGTATGTTTTCTATTGACAAATACCCCGGGGGAGTATATAATGCAGACAGATCAAAACAGGAGATGGTGACACATGAAGCAGGACTGTCCGTGCTGCCGCAAGACCGACCGCCCCGCGGCGCAG	301	ATGAAGCAGGACTGTCCGTGCTGCCGCAAGACCGACCGCCCCGCGGCGCAGAAAAAGGCGCTCATCAACCGTCTGCGCCGCATTGAGGGCCAGATCCGCGGCATCGAGGCGATGCTGGAAAACGATGCCTACTGCAACGACATTTTGCAGCAGTCGGCGGCTGCCAGCTCCGCGATCAATGCATTTAATCGCGAGCTGCTGGGGAATCATATCCGTGGGTGTGTGGTGCGCGATCTGCATGAGGGCAAGGATGAGGTCGTCGACGAGCTCATCGCCACGGTACAGAAGCTGATGAAATAG	MKQDCPCCRKTDRPAAQKKALINRLRRIEGQIRGIEAMLENDAYCNDILQQSAAASSAINAFNRELLGNHIRGCVVRDLHEGKDEVVDELIATVQKLMK*	100
COG1937	MH0451_GL0067773	-	GCCGGGCAGGACGCGGCCCTCGGTGCGGATACGCTGCTTGAGCTTGTTCATTGGGATCGACCTCCAATCAGAAAATATAAGATTATTGTATCGAAAGTACGGAGAAAAGGCAATTAGAAGTATCTCCCATCTTATGTGCCGTCTCGTGACAGTATTCCGGCACTTTCGGTAGTATATACAAAAAAGTGCGAAAATAAAACATAGCAATTTAATAGGAAAATGCTTGACAAATACTCCCTGGGGGTATATAATGCGGACAGAAAAGGAGATGAAGCGCATGGGAAACACCTGTCCCTGCGGC	301	ATGCGGACAGAAAAGGAGATGAAGCGCATGGGAAACACCTGTCCCTGCGGCCGCAAGACCGAACGCTCCGCCGCGCAGAAGAAGGCGCTGATGAATCGTCTCAAGCGTATCGAGGGTCAGATCCGCGGCTTGGAGGCCATGCTGGAAAACGATGCCTACTGCAACGATATTTTGCAGCAGTCTGCGGCGGCCGGCGCGGCAATCAATGCTTTTAATCGGGAGCTGTTGGGGAATCATATCCGCGGATGCGTCGTCGAGGATCTGCACGCGGGACGTGACGAGATCGTCGATGAGCTGATCGCCACGGTGCAGAAGCTGATGAAATAA	MRTEKEMKRMGNTCPCGRKTERSAAQKKALMNRLKRIEGQIRGLEAMLENDAYCNDILQQSAAAGAAINAFNRELLGNHIRGCVVEDLHAGRDEIVDELIATVQKLMK*	109
COG1937	MH0316_GL0070886	+	ACTAAATATAGGTTTTAGAAATTAAGAAGAGAAAGGCATTTATTTGTTGAAAGGCAGATAAATGTCTTTTTCATTTTATTAAAATTTAAAATCTTCTATTGACAAATACCTCATGGGGGTATATAGTGAAGATACCCACAGGGGGTATTTGAAGTTGAAAAATCCTATAGTTGTACAATGTGAACTACCACACGCCATAAAGGCATGTGGTTTTACGGAGATAGAAACTTATAAAGGAGCGTGTATGTAGATGTCTGAAGAAAAGAGAGGCTGTTGTTGTGGCAAAAAGACAACAATGCGT	301	ATGTCTGAAGAAAAGAGAGGCTGTTGTTGTGGCAAAAAGACAACAATGCGTTCGGAAGAGGAACGAAAAAAATTAATCAACCGTCTAAGCAGAATTGAGGGACAGATTCGCGGAATCAAAGGAATGTTGGAAAATGATGCGTATTGTAATGATATTCTGGTACAGTCAGCAGCAGCGAGCGCAGCAATCAATGCATTTAACAAGGAACTGCTTGCAAGCCACATTCATTCCTGTGTGGTCAGAGATATTCGGGAAGGAAAAGACGAAGTAGTGGATGAATTAGTAGCTACTTTGCAAAAACTAATGAAGTAA	MSEEKRGCCCGKKTTMRSEEERKKLINRLSRIEGQIRGIKGMLENDAYCNDILVQSAAASAAINAFNKELLASHIHSCVVRDIREGKDEVVDELVATLQKLMK*	104
COG1937	MH0012_GL0161799	-	CACGCAGGAACTGAAAATCAAAATAAAAGAGGGCTGTGCGTTAGCGGATATTTTCCGTTAGGGCGCAGTCCTCTTTTGCGTGCTATGATTTTTTGAAAAAGATGTTTGATCGGAAAAACGGCAGGGTATACTATGTATGTGGTGGAATACCCCCGAGGGGTATTTAAGGCGGAGTGAGCGTGTTGTCAACGAAAACTCTGACTGAAATTTTGATAAACAAACGACAATCACATAGAAAGTGGGGAAACTAATGGAGAACGAAAAGAAATGCTGCTGTTCGGATAAGACGACGATTCGTTCC	301	ATGGAGAACGAAAAGAAATGCTGCTGTTCGGATAAGACGACGATTCGTTCCGACGAACAGAAAAAAGCACTTCTGAACCGACTGAAGCGAATCGAAGGACAGGTGCGGGGCATTCAGAGCATGCTGGAAAACGACGCGTACTGCAACGATGTGCTCATGCAGTCGGCGGCAGTCAACGCGGCAATGAATGCGTTCAACAAAGAACTTTTGGCAAATCATATAAGAAACTGCGTGGTTCGCGACATCCGCGAGGGCGATGACGAGATTGTCGACGAGCTTGTGGCAATCATCCAGAAACTGATGAAATAG	MENEKKCCCSDKTTIRSDEQKKALLNRLKRIEGQVRGIQSMLENDAYCNDVLMQSAAVNAAMNAFNKELLANHIRNCVVRDIREGDDEIVDELVAIIQKLMK*	103
COG1937	MH0069_GL0041245	-	GCGCAAAGCTGTTACCTGTGGGCGGAGGGGGATAAGACGCTTTCCCCGGTGCTGGATTCCAGCGTCGCCCTGTCCGTCAAAGCGGAGGATCTGAAATAAGCATGCAAAACCGTCTGCATTTGCAGGCGGTTTTTTTGTGTGGTCTGATAATTTGAAAAAAAGGGATGCATACTACCCTTGACAAGCAGGGTGGATGGGTGTATACTAAAAATACCCCCAAGGGGTATACGAACACAACGAGGTGCATGTGATGGAGGAGAAAAAATCCTGTCCCTGCTGCTGTCAGAAAACCACAAAGCGC	301	ATGGAGGAGAAAAAATCCTGTCCCTGCTGCTGTCAGAAAACCACAAAGCGCAGTGCGGAACAGAAAAAAGCGCTGCTGACCCGGCTGCGGCGGATCGAAGGACAGGTACGGGGCATCCAGACCATGCTGGAACAGGACGCCTACTGCAACGATGTACTGATCCAGTCCGCAGCGGTGAATGCAGCCATGAACGCATTCAACCGGGAGCTGCTGGCAAGTCACATTCGGGGCTGTGTGGTGCGGGATATCCGTGCGGGGCAGGACGAGGTGATCGACGAGTTAGTGGCGACCCTGCAAAAGCTGATGAAGTGA	MEEKKSCPCCCQKTTKRSAEQKKALLTRLRRIEGQVRGIQTMLEQDAYCNDVLIQSAAVNAAMNAFNRELLASHIRGCVVRDIRAGQDEVIDELVATLQKLMK*	104
COG1937	MH0357_GL0145181	-	AAACAGTTTGCAGACTTTTCTTTTTATTTTTTCAATTTTTCCGTTTTTGTCGTCTTTAAAGATGAAAGAACAAAAAGGGGGAATGGCTATGGACGATACAGCTATAATAAAATTATTTCAGGACAGGTCGCAGAACGCTGTTTCGGCGGCTTCAGCTATTTTGATGACAGCACTGTCAATGAAAGAAAATAATGTTTATGTATATTGATGCAAAACGTACACATTTTAAAGGTGTGTACGTTTTTGTGCAATGTCTCTTGACAAATACCCTAAGGGGGTATATAATATAACCGTATTAAGA	301	ATGTCTCTTGACAAATACCCTAAGGGGGTATATAATATAACCGTATTAAGAAATACACCCGGGGGGGTATGTCGTATGAGCGAAAAAAAAGAATGTCCCTGCTGCAGCAACAAGTCCACTATGCGTTCCGATGAGCAGAAAAAAGCCCTGCTCAACAGATTAAAGCGTATTGAAGGACAGGTCAGAGGCATACAGACAATGATAGAACAAAATGCTTACTGCAATGATGTGCTTATGCAGTCTGCGGCTGTAAATGCTGCTATGAATGCTTTTAATAAGGAGCTGCTTGCAAGTCATATACGAGGCTGTGTTGCCCGTGACATAAAAGAGGGCAAGGACGAAGTTATTGACGAGCTTGTTGCTACCTTGCAGAAGCTTATGAAATAA	MSLDKYPKGVYNITVLRNTPGGVCRMSEKKECPCCSNKSTMRSDEQKKALLNRLKRIEGQVRGIQTMIEQNAYCNDVLMQSAAVNAAMNAFNKELLASHIRGCVARDIKEGKDEVIDELVATLQKLMK*	129
COG1937	MH0222_GL0196893	+	AAAAGTTTTTGTTGACAAATACCCCTTGGGGGTATATAATGTATTTGTGAAAGATGAAAAAACCTGAAAGGGAGATAATATAATGGAAAACAAATGCTGCTGCGAAAAGCACACAATCCGCGGCGATGAGCAA	133	ATGGAAAACAAATGCTGCTGCGAAAAGCACACAATCCGCGGCGATGAGCAAAAAAAGGCGCTTGTAAACCGACTTAAGCGAATTGAAGGGCAAATCCGCGGAATACAGGCAATGCTTGAGCGCGACGCATACTGCAACGATATTCTGATACAGTCGGCGGCGGTTTCCGCAGCGGTTAACGCGTTTAACCGGGAGCTTCTGGCAAGCCATATAAAAAGCTGTGTTGTGCGCGATATCCGCGCCGGCAGCGACGAGGTTGTGGACGAGCTTGTTGCGACAATACAAAAACTTATGAAGTAG	MENKCCCEKHTIRGDEQKKALVNRLKRIEGQIRGIQAMLERDAYCNDILIQSAAVSAAVNAFNRELLASHIKSCVVRDIRAGSDEVVDELVATIQKLMK*	100
COG1937	MH0428_GL0190471	-	GATCCGCTTTACGGTGCAAGACCGCTCCGCCGTTACTTGCAGAGCAGTATGGAGACCCTTATTGCACGCGCAATTTTGAAAGGCGATTTTGACGCCGGAAGTACAATAACCGTCGACGTTAAGGACGACGAGCTTTATTGCCGGGTATAAAATTAATGCTTGACAAAATACCCCCTATAGGTATATAATACCCTTAGGGGGTATTTTTATGGAACGAGAAAAATGCTGTCATTGCAGCGAAAAACACACGATGCGTAGCGACGAGCAGAAAAAATCAATGCTTAACAGGCTTAAAAGAATC	301	ATGCGTAGCGACGAGCAGAAAAAATCAATGCTTAACAGGCTTAAAAGAATCGAAGGGCAGATCCGCGGAATACAGTCGATGATCGAGTCCGACGCATACTGTAACGACATTCTGATCCAGTCATCTGCGGTCGTGGCTGCGATGAACGCCTTTAACAGGGAAATGCTCAAAAGCCACATCGAGGGTTGCGTCGTAAGGGACATAAGAAACGGCGACGATGAAGTGATCGACGAGCTTGTTTCGACGATTCAGAAATTAATGAAGTAA	MRSDEQKKSMLNRLKRIEGQIRGIQSMIESDAYCNDILIQSSAVVAAMNAFNREMLKSHIEGCVVRDIRNGDDEVIDELVSTIQKLMK*	89
COG1937	MH0260_GL0050755	-	CCCCTAATGGGATTTTGCTGCTATCAGTGTACCGCCTTTTTTCACCGGGCGCAATGAATAGAATGGGAAAAGCATGAAAAATTAAGATAGTCTTAAAAAACGTCTTGACAAATACCTTGGGGGGGTATATGATACGGATACCCGACAGGGGTATTTGGAGGGAATATGAGCGAAGAAAAAAAGGGCTGCTGCTGTGGGGCCAAGACCACCCAGCGG	216	ATGAGCGAAGAAAAAAAGGGCTGCTGCTGTGGGGCCAAGACCACCCAGCGGGCAGAGGAGCAGAAGAAAAAGCTGGTCAACCGGCTCAAGCGGCTGGAGGGACAGATCCGGGGCATCCAGGCCATGGTGGAGCAGGACGCCTATTGCAACGACATCCTGATCCAGTCGGCGGCGGTGAACGCCGCCATCAACGCCTTTAATAAGGAACTGCTGGCCAGCCACATCCGCACCTGCGTGGCGCGGGACATCCGGGAGGGGAAGGACGAGGTGATCGATGAGCTGGTGACGACGATACAGAAACTGATGAGATAA	MSEEKKGCCCGAKTTQRAEEQKKKLVNRLKRLEGQIRGIQAMVEQDAYCNDILIQSAAVNAAINAFNKELLASHIRTCVARDIREGKDEVIDELVTTIQKLMR*	104
COG1937	MH0006_GL0192679	-	TGGGGCCGGACTGTTGGTTGATAGATATATTTTTTGTATGGGGCCGGACTGTTGGGAGAATAGTATCATATTGTTAATAACGTAGGTTTGAAATTAGGTGATTCTTGTCTTTTTGATGGGGATCTATTTTTTTGTGGTTTTGGGCTTGACAAATACCCTCGTGGGGTATATATTACAGGCATAGTAGATATACCCCGTGAGGGTATTTTGGATATGTATTTTGAGTATATTTCAGAAAGGAAGTTGGTCTATGGAGAATAATAATGATGTGACGAAGGCTCCTGTCTGTTCCTGTTGTTGT	301	ATGGAGAATAATAATGATGTGACGAAGGCTCCTGTCTGTTCCTGTTGTTGTACGAAGCATACGGATCGCTCGGAGGCGGAGCGGAAGAAGCTGGTGAATCGGCTGAAGCGTATTGAGGGGCAGATTCGGGGGATCATAGGAATGTTGGAGAATGATGCTTATTGTAATGACATTCTGATCCAGTCTGCTGCTGTCAATGCCGCTGTCAATTCTTTTAATAAAGAGCTTCTTGCGAATCATATCCGTACCTGTGTGGCACGTGATATCCGCGCCGGTAAGGATGAAACGATCGATGAGCTGGTTGCAACTCTGCAGAAACTGATGAAATAA	MENNNDVTKAPVCSCCCTKHTDRSEAERKKLVNRLKRIEGQIRGIIGMLENDAYCNDILIQSAAVNAAVNSFNKELLANHIRTCVARDIRAGKDETIDELVATLQKLMK*	110
COG1937	MH0392_GL0043377	+	TCTCCTTCCTGATCAGCAAAAAGAGCATCGGTATTTGAAAATAAATACCGGTGTTTTTTTATATTCTCTTTATCCATAATTGCCCTTGACAAATACCCTCATGGGGTATATATTTTAGTTATATTCAGTATACCCCCAATGGGTATTTAGAGGAGGACTTTTGCTTATGAACCATTCTGATAATAATACTTTGGAAACTCCTGTCTGTTCCTGCTGC	217	ATGAACCATTCTGATAATAATACTTTGGAAACTCCTGTCTGTTCCTGCTGCTGTACGAAACATACTGATCGTTCGGAGGCGGAGCGTAAGAAGCTTATTAATCGCCTGAAGCGCATTGAAGGGCAGATCCGGGGAATTATAGGAATGTTGGAGAACGATGCCTACTGCAATGACATTCTGATCCAGTCTGCTGCCGTCAATGCCGCTGTCAATTCTTTTAATAAGGAACTTCTGGCGAACCATATCCGCACCTGCGTGGCACGTGACATTCGTGCCGGTAAGGACGAAACCATCGACGAACTGGTCTGTACACTTCAGAAACTTATGAAATAA	MNHSDNNTLETPVCSCCCTKHTDRSEAERKKLINRLKRIEGQIRGIIGMLENDAYCNDILIQSAAVNAAVNSFNKELLANHIRTCVARDIRAGKDETIDELVCTLQKLMK*	111
COG1937	MH0200_GL0172260	-	AACGTAAGCCTGGATACCTGTAAAGGATTTTATTATTTTGGTCATATAGTAGAAGAGTAAATTTTGGTTAATATAAGTTTATACTGCCCGTTCATCCGATCATCGGTAATGAGCGGGCTTTTTTATTGTACGATTTATGTCGGCGGTAAAAAATTTCAGTTTCCTATTGACAAATACCCCTTGAGGGTATATATTGTTCCATGTAAAGCAGATACCCCATGAGGGTATTTTGAGAAAGGAGAGACAGCCCATGTCTGAAAAGAAAGCCTGTCCCTGCTGCAGTGAAAAACACACTGCCCGT	301	ATGTCTGAAAAGAAAGCCTGTCCCTGCTGCAGTGAAAAACACACTGCCCGTTCAGAAGAGGAGAAAAAAAAGCTGATCAATCGCCTGAAGCGTATTGAAGGCCAGATCCGGGGAATTATAGGAATGATGGAAAACGATGCCTATTGTAATGACATTCTGATCCAGTCTGCAGCAGTCAATGCAGCAGTTAATTCATTTAATAAAGAACTGCTTGCCACCCACATTCGAACCTGTGTTGCAAGAGATATCCGCGAAGGCAAAGATGAGACCATTGATGAGCTTGTGGCAACCCTCCAGAAGTTGATGAAATAA	MSEKKACPCCSEKHTARSEEEKKKLINRLKRIEGQIRGIIGMMENDAYCNDILIQSAAVNAAVNSFNKELLATHIRTCVARDIREGKDETIDELVATLQKLMK*	104
COG1937	MH0442_GL0117409	-	CCTTCAGCTGTCCTATTGTCTGATGGAAGGTACAAAAACTTTTTCCTGACAGGTATTGACAAATACCCCATGAGGGTATATATTGTTCCATGTAAAGCGAATACCCCATGAGGGTATTTTGAAAGAGAAAGGAGTGACAGCCTGTGACTGAAAAAAAAGCCTGTCCCTGCTGCAGTGAGAAACACACTGTACGT	194	GTGACTGAAAAAAAAGCCTGTCCCTGCTGCAGTGAGAAACACACTGTACGTTCCGAGGAGGAGAAGAAGAAGCTGATCAACCGTCTGAAACGTATTGAAGGACAGATCAGGGGCATCATAGGAATGATGGAGAATGATGCTTACTGCAACGATATCCTGATCCAGTCCGCAGCGGTCAATGCCGCAGTCAATGCTTTTAATAAAGAGCTGCTTGCCACCCATATCCGTACCTGCGTTGCCAGAGATATCCGGGAAGGTAAGGACGAGACGATCGATGAGCTTGTAGCAACCCTCCAGAAGCTGATGAAATAG	VTEKKACPCCSEKHTVRSEEEKKKLINRLKRIEGQIRGIIGMMENDAYCNDILIQSAAVNAAVNAFNKELLATHIRTCVARDIREGKDETIDELVATLQKLMK*	104
COG1937	MH0356_GL0194023	+	TATTTCCTATCCTGCATCCTGGATGCTGACGATCATTATGCAGGTCACCTGTTTTTATTTTGTCAGAAGAAAAGTGCATAGAGTATAGGTCTTTGAGCTTTTGCGAAAAATAATTACCGGCAGAATATTACCGGCGGTTATTTTCTGTGAGAGCTCTTTTTTGTATTACTGCTGCTTACTCTGTTCACGGTAATCTTTTTGTTTCCGATATGAAAAAACAGTATTGACAAATACCCCATAAGGGTATATAGTGACTACTATAAAGATACCCCGTAAGGGTATTTTGAAATCGTTATATGTT	301	GTGACTACTATAAAGATACCCCGTAAGGGTATTTTGAAATCGTTATATGTTTCAGAAATTTATATAAAACAGAGCTTATTTATAAAAATCAGAAGGAGGATTTCCCATATGGCAGATACACAGGAGAAAAAAGTCTGTCCCTGCTGCACAAAACACACAATGCGTTCTGAGGAGGAGAGAAAGAAGCTGATCAATCGTCTTAAACGTGTGGAAGGACAGATCCGAGGGATTATCGGTATGCTGGAGAATGATGCGTACTGTAACGATATCCTGATCCAGTCCGCAGCAGTCAACGCAGCAGTGAACGCATTTAACAAAGAACTGCTTGCCAGCCATATCCGCAACTGTGTGGCAAGAGATATCCGCGGGGGCAAGGATGAGACGATCGATGAACTGGTG…	VTTIKIPRKGILKSLYVSEIYIKQSLFIKIRRRISHMADTQEKKVCPCCTKHTMRSEEERKKLINRLKRVEGQIRGIIGMLENDAYCNDILIQSAAVNAAVNAFNKELLASHIRNCVARDIRGGKDETIDELVATLQKLMK*	142
COG1937	MH0097_GL0097156	-	AAAGGCACGCTGTCAGGCGTATTTGCCCTTGTTAACCGATGGTACTGTTGACATATACCCCTATAGGGTATATAATACCCCCACGGGGT	89	ATGGTACTGTTGACATATACCCCTATAGGGTATATAATACCCCCACGGGGTATAGAAGGAGGCTTAACAATGCCTGACAAAGAAATGTGTGCATGCTGCGGCAAAACGACAAAGCGCTCGGAGGAAGAGCGAAAAAAACTGATACACAGACTTAACCGTATCGAGGGGCAGATCCGCGGGATTCGCGGAATGCTCGAAAAGGACGCTTACTGCGCGGATATTCTGACGCAGTCTGCTGCGGTGAACGCCGCTGTCAATGCCTTTAACAAGGAGCTGCTGGCCAGCCATATCCGGGGCTGCGTCGCAAGAGATATCCGCGAGGGCAAGGATGAGGTCATAGACGAGCTTGTTGCGACATTGCAGAAGCTTATGAAATAA	MVLLTYTPIGYIIPPRGIEGGLTMPDKEMCACCGKTTKRSEEERKKLIHRLNRIEGQIRGIRGMLEKDAYCADILTQSAAVNAAVNAFNKELLASHIRGCVARDIREGKDEVIDELVATLQKLMK*	126
COG1937	MH0372_GL0071843	-	GACACGGTTTTGACGGGCAGAAATACGCCCATACCGCGATGCCCCTCGACAATACGGCAAGTATTCTCTTCGGGTCTTTCCTTGTCTGTCCGCATTTCTAGCACCGGCAAAACTGCCTTGCACCTGTCAGCGATGAATTTTCGAGTGATTTTTGTTTTTTGAGGTGCAGGCGGGCTGGCGCCCGTCAAGGCGAAAAGGACAAAAAGCGCCGAAAAGGCACGCTGTCAGGCGTATTTGCCCTTGTTAACCGATGGTACTGTTGACATATACCCCGATAGGGTATATAATACCCCCATGGGGT	301	ATGGTACTGTTGACATATACCCCGATAGGGTATATAATACCCCCATGGGGTATAGAAGGAGGCTTAACAATGCCTGATAAAGAAATGTGTGCATGCTGCGGCAAAACAACAAAGCGCTCGGAGGAAGAGCGCAAGAAACTGATACACAGACTTAACCGTATCGAGGGGCAGATCCGAGGAATTCGCGGAATGCTCGAAAAGGACGCTTACTGCGCGGATATTCTGACCCAATCCGCTGCGGTGAACGCCGCTGTCAATGCTTTCAACAAGGAGCTTCTTGCAAGCCATATACGCGGCTGCGTTGCAAGAGATATCCGCGAGGGCAAGGACGAGGTCATTGACGAGCTTGTTGCGACTTTGCAGAAGCTTATGAAATAA	MVLLTYTPIGYIIPPWGIEGGLTMPDKEMCACCGKTTKRSEEERKKLIHRLNRIEGQIRGIRGMLEKDAYCADILTQSAAVNAAVNAFNKELLASHIRGCVARDIREGKDEVIDELVATLQKLMK*	126
COG1937	MH0416_GL0123431	-	CGGGTCTTTCCTTGTCTGTCCGCATTTGGAGCTCCGGCAAAACTGCCTTGCACCTGTCAGCGATGAATTTTCGAGTGATTTTTGTTTTTTGAGATGCAGGCGGGCTGGCGCCCGTCAAGGCGAAAAGGACAAAAAGCGCCGAAAAGGCACGCTGTCAGGCGTATTTGCCCTTGTTAACCGATGGTACTGTTGACATATACCCCTATAGGGTATATAATACCCCCATGGGGTATAGAAGGAGGCTAAAACAATGCCTGATAAAGAAATGTGTGCATGCTGCGGCAAAACAACAAAGCGCTCG	301	ATGCCTGATAAAGAAATGTGTGCATGCTGCGGCAAAACAACAAAGCGCTCGGAGGAAGAGCGAAAAAAACTGATACACAGACTTAACCGTATCGAAGGCCAGATTCGTGGGATTCGCGGAATGCTCGAAAAGGACGCTTACTGCGCGGATATTCTGACCCAATCCGCTGCGGTGAACGCCGCTGTCAATGCCTTTAACAAAGAGCTGCTGGCCAGCCATATCCGCGGCTGCGTTGCAAGAGACATCCGCGAGGGCAAGGACGAAGTTATTGACGAGCTTGTTGCGACATTGCAGAAGCTTATGAAATAA	MPDKEMCACCGKTTKRSEEERKKLIHRLNRIEGQIRGIRGMLEKDAYCADILTQSAAVNAAVNAFNKELLASHIRGCVARDIREGKDEVIDELVATLQKLMK*	103
COG1937	MH0329_GL0124940	+	TTTGCGCCCTTCGTCAGCGGACCAAAGCCATCGTTGCAATAGATATAGGCATCGGGAAGCTCCTCCTCCGATTTGTGAATAGCAAACGCATTGTAGGCAGGAAGATAGGTGATAATCTATGTGTATGAAACAGATGCCTATGGAACGACATTTTTGAACAAATTGTAAATCTGTTGCTATTATACTTGACACATACCCCGCGAGGGTATATAATATATACCCAGCTGGGGTATATAAGGAGGATGTGAAGATGTCTGATAAAGAAGTATGCGGATGCTATGGAAAAACAACAAACCGCTCG	301	ATGTCTGATAAAGAAGTATGCGGATGCTATGGAAAAACAACAAACCGCTCGGAAGAAGAAAGAAAAAAGCTAATCCACCGCCTAAACCGAATTGAAGGGCAGATTCGCGGGATTCGCGGAATGGTGGAAAAAGATGCTTACTGTGCGGATATTTTAATCCAGTCTGCCGCTGTGAACGCTGCGGTCAATGCTTTTAATAAGGAACTGCTGGCGAGTCATATCAGGGGATGTGTTGCCAGAGATATCCGTGACGGCAAGGATGAAGTAATTGACGAGTTAGTGGCAACTCTGCAAAAACTGATGAAGTAA	MSDKEVCGCYGKTTNRSEEERKKLIHRLNRIEGQIRGIRGMVEKDAYCADILIQSAAVNAAVNAFNKELLASHIRGCVARDIRDGKDEVIDELVATLQKLMK*	103
COG1937	MH0389_GL0078163	-	CACGATTTCGAGGATTTATTCTTTTTTAAGGTAAGAGCATAAACCGTTAAATTTTCAGGCGATTGAATAACACGAACTCTTTTTTTGATATACTGAATCAGTCAGAAAAAACTTTCGGTTGCGCAGACGGTATAATTTAGGAGTTATATTAAAAAAATTCTTCGAAAGAATGCTGTTCCCCTCTTGACAAATACCCCGACAGTGTATATAATGATAATACCCTACAGGGGTATGTAAGGAGGATGTGACGATGTCTGATAAAGAAGTATGCGGATGCTGCGGAAAAACAACAGCTCGCTCA	301	ATGTCTGATAAAGAAGTATGCGGATGCTGCGGAAAAACAACAGCTCGCTCAGATGAAGAACGCAAAAAACTTATTCACCGCCTAAACCGAATCGAAGGGCAGATTCGCGGGATCCGCGGAATGGTGGAAAAAGATGCTTACTGTGCGGATATTTTGATCCAGTCTGCCGCTGTGAACGCTGCGGTCAATGCTTTTAATAAGGAACTGCTGGCGAGTCATATTCGAGGATGTGTTGCCAGAGATATCCGTGACGGCAAGGATGAAGTAATTGACGAGTTAGTGGCAACCCTGCAAAAACTGATGAAATAA	MSDKEVCGCCGKTTARSDEERKKLIHRLNRIEGQIRGIRGMVEKDAYCADILIQSAAVNAAVNAFNKELLASHIRGCVARDIRDGKDEVIDELVATLQKLMK*	103
COG1937	MH0343_GL0021877	-	TAGCGAGTGAATTATACTTGCTGCGCCATATTTTGTCAAAACATTTTCCCGGACACCAAATAACGTATATATCCGTATACCCCAGGGTTATTATAATATTTACGCGCCTCAGCCAAACAGCTTAATATACTGTAAATCTATAGTATTACGGATATTTCAGCGGCATTACATAAAACAACTTGACATATACCACAGAGGGGTATATAACAAATATACCTGATAGGGGTATTTACTACAAGGGGGCCGTGAGATGAAAAATAAAGAAAATTGCGCCTGCTGCGAGAAGATGACCGAGCGCACC	301	ATGAAAAATAAAGAAAATTGCGCCTGCTGCGAGAAGATGACCGAGCGCACCGAAGAGGAGCGTAAAAAACTGATCCACCGCCTCAACCGTATCGAGGGACAGATACGCGGAATTCGCGGGATGGTCGAAAAGAGCGTCTACTGTACGGATATTCTTGTACAGTCGGCGGCGGTGACGGCGGCGGGCCACGCCTTCAATAAAGACCTGCTGGCCAGCCACATCCGCAACTGCGTGGCGAGGGATATCCGGGCGGGAAAGGACGAGGTCATCGACGAACTGGTCGCAACCCTGCAAAAGCTGATGAAATAG	MKNKENCACCEKMTERTEEERKKLIHRLNRIEGQIRGIRGMVEKSVYCTDILVQSAAVTAAGHAFNKDLLASHIRNCVARDIRAGKDEVIDELVATLQKLMK*	103
COG1937	MH0336_GL0056791	+	AGCGGGGCGGTTTAAATAGCCCTTATCGAGGAAATATTAAGTTAAATAATGAGAATATTGAGAATGCGTCGGTTTTCCGCCGCATTCTTTTTTCTGTAAAAAAGCTTCGGGCGAAAAAGAACGCGGAGGTGTCTATCGTCATGAGAATACAGGCTGAGAAATAGTTTAAAATTTCTGCTTTGCCTATTGACATATACCCCCTATGGGTATACAATACAGATACCCCGATGGGGTATAAAGGAGAGGTGCTATGACACATGAAAAGGCGTGTCCCTGCTGCGGCGGGGGTGAGTATGCAGAA	301	ATGACACATGAAAAGGCGTGTCCCTGCTGCGGCGGGGGTGAGTATGCAGAAGAAAATAAAAAGACGGTAATACCTGAGGAGAGCGGAGCTGCGGGGACTTGCTGCGGCGAGGACAAAAAAGCCGCCGACGGAGGCGCGGCGGACGGTGAGCCGACCGCCTGCTGCAATACAATGGGCAGCGGCAACGGCTGCGGCTGCTGCGGGAAAACGACCGAGCGCCCGGAGCGTGAGCGGCAGAAGCTGATACACCGTCTGAACCGGATCGAGGGTCAGATACGCGGTATCCGCGGAATGGTCGAGAACAATGCGTACTGTGCCGATATTCTTGTTCAGTCGGCAGCCGTGAATGCGGCGGTCAGCGCCTTTAACCGCGAGCTGCTCACGAGCCACATACACGGC…	MTHEKACPCCGGGEYAEENKKTVIPEESGAAGTCCGEDKKAADGGAADGEPTACCNTMGSGNGCGCCGKTTERPERERQKLIHRLNRIEGQIRGIRGMVENNAYCADILVQSAAVNAAVSAFNRELLTSHIHGCVARDIRAGKDEVIDELIQTLGRLMK*	160
COG1937	MH0203_GL0046860	+	GCCCTGACGGAGGAACAGAGGAAAAACCGGTAGGTTTGGTATATATAGGGATTTCTTACGAAGGCAGGACTGAGGCTGTAAAATGCCAGTATCGTAATGTCAATCGCAGATGGAATAGGAATTACGCAGTCTTGAACATGCTCTGGCAGATATATAAAAGGATAAAATAAAAGAATTGACATTTTTAAATAAAAGAAATATAATTAAGATACCCCACAGGGGTATCTTTTTAAGTTTGAGGTGAATTAATATGGAAAATAAAGAGAAAAATACATGTTGTTGCAAGACAACAGAAAGGACT	301	ATGGAAAATAAAGAGAAAAATACATGTTGTTGCAAGACAACAGAAAGGACTTCTGAAGAACAAAAGAAGCTTATACACAGGCTTAACAGAATAGAAGGGCAGATAAGAGGCATCAAGGGAATGATAGAAAAAGACGCATATTGTACAGATATACTTATACAATCAGCGGCCATCAGCGCAGCTGTGAACGCTTTCAACAGAGAACTTTTATCCAGCCATATAAAAGGATGTGTTGCAAGAGATATACGCAACGGAGATGATGAGGTAATAGATGAGCTGCTGGTTTTACTAAAGAAGCTCATGAAATGA	MENKEKNTCCCKTTERTSEEQKKLIHRLNRIEGQIRGIKGMIEKDAYCTDILIQSAAISAAVNAFNRELLSSHIKGCVARDIRNGDDEVIDELLVLLKKLMK*	103
COG1937	MH0281_GL0153860	+	ATGAAGATAAAGCGCTATGCGGAGCTGGCCAAAGATAAAGAGACGCAGCAGAAATAAAATATTTATCACTTCTCCCGAGACTTAAAGCAAGACAGTCTCGGGATTTTTTTATAAATGTGATTGACATATACCCTATGGGGGTATACTATATATGTAACTGAAAGAGAGCGCTGATGCAAGAAGGCGTTTTACCGAAGATAGCGGCAATCGCCCTGCGGCGGCAGAAGGGAGAATAAACCGTTTCCTCAAAATGAGGATAATTGGATTATACATGAATCAAATGGATGATAAAGAGAAAAAT	301	ATGAGGATAATTGGATTATACATGAATCAAATGGATGATAAAGAGAAAAATATATGTTGCAGCAAAATGACTGTTAGATCAGAAGAGGAGCAAAAGAAACTCATACACAGGCTCAACAGGATAGAAGGCCAGATAAGAGGCATAAAAAGAATGATAGAAAGAGACGGATACTGCAATGACATCCTGATCCAGTCGGCTGCCGCAGGCGCAGCCCTCAACGCTTTTAACAGAGAGCTGATAGCCAATCATATAAAGGGATGCGTGGTCAGAGATGTAAAAAACGGCGATATGGAAGTCATAGACGAACTGGTCGTCACATTACAGAAACTTATGAAATAA	MRIIGLYMNQMDDKEKNICCSKMTVRSEEEQKKLIHRLNRIEGQIRGIKRMIERDGYCNDILIQSAAAGAALNAFNRELIANHIKGCVVRDVKNGDMEVIDELVVTLQKLMK*	113
COG1937	MH0126_GL0013914	+	TTGACCTGACAGTTAAAAATCAGATAATTACGCTTGATAATGGCGATTGCATTATATCCTTCAAATACGAAAACGGAAAAATCGAGTATATAAGTAAAGATAAGCTCGCATTCGATCACGCAGAGATTATCGCAAAAGCCATAGAGCTATTATAATATGTATAGAAATCAACACGCCGACATAGCTGTAAAGGTTATGTCGGTTTTTTATAAATTTATATTGACATATACCCCCATAGGGTATATTATAAATGCGTAAAAATAAAAAAAGGAGAAATAATATGTCTTGTAATAAAGAATGC	301	ATGCGTAAAAATAAAAAAAGGAGAAATAATATGTCTTGTAATAAAGAATGCTGTTCCTGCGAAAAGAACACGCACAGAACAGATGAAGAAAAGAAAAAGCTGATAAACCGCCTAAACAGAATCGAGGGTCAGGTCAGAGGAATTAGGGGTATGATTGAAAAGGACGCATACTGTGCAGACGTGCTTGTTCAGTCTGCGGCGGTAAATGCGGCAATAAATTCTTTTAATAAAGATTTGCTTTCCCGTCATATACACTCCTGCGTTGTCAGAGATATAAAAAACGGCGACGAGGAAGTTATCGACGAGTTAATGAAGCTTATTTCAAAGCTTATGAAATAG	MRKNKKRRNNMSCNKECCSCEKNTHRTDEEKKKLINRLNRIEGQVRGIRGMIEKDAYCADVLVQSAAVNAAINSFNKDLLSRHIHSCVVRDIKNGDEEVIDELMKLISKLMK*	113
COG1937	MH0409_GL0109779	-	AAAAGTAAAAGAAGATGTCTGTATTCCTTTGTGAAAAGCTTGGATAGCTTGAAATTTTTATAGTCAACACAGGTACTCATACGGTAGATAATCTCCTTGGTCAATTAAATATATTTATTTGCAATCAGATTGTAGCTTAGTATTAATATGACATTATACATCATTTGTTTCGATTTTTCAATAGTAAGTGAACAAAGTCTTGACAAATACCCTGTAGGGGTATATAATATGCAAAAAGGAGTGAAATGAAATGGCAGAAGAAAAATGTATGTGCAAGCGGCGAACACTGCGTTCGGATAAG	301	ATGGCAGAAGAAAAATGTATGTGCAAGCGGCGAACACTGCGTTCGGATAAGGATAAAAAATCCCTTTTGAACAGGCTTAAAAGAATAGAAGGTCAGGTCAGGGGAATTATCAATATGGTGGAGCAGGACGCATACTGTAATGATGTGCTGATTCAGTCTGCGGCTGTGAATGCGGCGATGAACGCCTTTAACCGTGAGCTTTTGAGCGCACACATCCATAACTGTGTAGCTGACGATATAAGAAACGGCAAAGACGAAGTTATAGACGAGCTTATGCTTACCCTGCAAAAGTTGATGAAATGA	MAEEKCMCKRRTLRSDKDKKSLLNRLKRIEGQVRGIINMVEQDAYCNDVLIQSAAVNAAMNAFNRELLSAHIHNCVADDIRNGKDEVIDELMLTLQKLMK*	101
COG1937	MH0437_GL0100040	+	CAGTCGTCCACGGAATACGGTGTGAATGCGCTTCCCGCAAGCATAAGCAAAACGACGACAAGCAGCAGCGAGATACGGATCTTTTTTGACTGTAACAGAGACATATCTTATGACCTCGTCCGATTTATCAAAAAAATTATAAGCAGGGACAAGCGCAAAGTCAAGTTTTGCGATTTTTCTCTTGACAATACCCCCTAGGGGTATATAATGCAGAGTGTAAGTAAGCCTGTCGGAAAGGGAGGTATACCATATGGACGAGCCGAAAGGCTGCTGTTGCTGCCGGAAAACGGAGCGGAGCGAG	301	ATGGACGAGCCGAAAGGCTGCTGTTGCTGCCGGAAAACGGAGCGGAGCGAGGAAGAGCGCCGCGCACTCACCAACCGCCTCAACCGCATTGAAGGGCAGATCCGCGGCATACGCGGGATGCTGGAGCGCGACGCCTACTGCGCCGACATCCTTACGCAGTCGGCGGCGGTGAGCGCGGCGATGAACGCTTTCAACCGGGCGCTTCTCAACGCGCATCTCCACAACTGCGTTGTGCGCGACATCCGCGCAGGAGACGATTCTGTCGTGGACGAGCTGACGGAGCTGCTGCAAAAGCTGATGAAATAA	MDEPKGCCCCRKTERSEEERRALTNRLNRIEGQIRGIRGMLERDAYCADILTQSAAVSAAMNAFNRALLNAHLHNCVVRDIRAGDDSVVDELTELLQKLMK*	102
COG1937	MH0448_GL0050799	-	GGCTTGACATATACCCATAGGGGGTATATAATGGGCGCGACGGGTGGGGACACTGCCCATGTAGCCCGGCGCGCCGGGCGGAACGGGAGGCGGAAGATGGAACACAGGTGCTGCAGCGGGCGCACCAAGCAGCGTACGCCGGAGGAG	147	ATGGAACACAGGTGCTGCAGCGGGCGCACCAAGCAGCGTACGCCGGAGGAGCGCAAACAGCTCATCCACCGGCTCAACCGCATCGAGGGGCAGATCCGCGGCATCCGCGGCATGGTGGAGCGGGACGCCTATTGCAACGACATCCTGATCCAGTCGGCGGCGGTCAGCGCGGCGGTCAGCGCGTTCAATCGCGCACTGCTCGAGGCGCATTTGCGCACGTGCGTGACGGAGGACATCCGCGCCGGGCGGGACGAGACGGTCGACGAGCTGCTCGCCACGCTGCAAAAACTGATGAAATAG	MEHRCCSGRTKQRTPEERKQLIHRLNRIEGQIRGIRGMVERDAYCNDILIQSAAVSAAVSAFNRALLEAHLRTCVTEDIRAGRDETVDELLATLQKLMK*	100
COG1937	MH0329_GL0024127	-	TGACCATCGTCTTTGACGCAAAGCCGCAGGAATCGACCGATCAGACGCCGACCGAGCAGGATGAACAGACCGCTACCGAGGGCGCGAACCCCTGGGGCAACATCTGGGACTTCCTCCCCTAAACAAAAACAAATTCAATTCGCCGCTCGACCTCGGGCGGCGAAAAAATTTGCTTGACAAATACCCCTGAGGGGTATATGATGCGCATAGAAAAGGGAAGAGAATCAAAGCGAAGGAGAGGGTGTTGAAAATGCCTTGTTGTAATTGTGAAAAGCACAAGCACCGCTCGGAGGAGGAGCGT	301	ATGCCTTGTTGTAATTGTGAAAAGCACAAGCACCGCTCGGAGGAGGAGCGTCGGGCGCTGCAAAATCGCCTGAGCCGCATTGAGGGGCAGATTCGCGGGCTGCGCGGCATGATCGATCGGGACGCGTACTGCACCGACATCCTGACCCAGTCCGCCGCCGCTGCCGCCGCGCTCAATGCCTTTAATCGCGAGCTGCTGGCGGTGCACATCCGCACCTGCGTCGCCGAGGACATCCGCGCCGGAAAGGACGGAGTGATCGATGAGCTGACGGATACCTTGCAAAAGCTGATGAAATAG	MPCCNCEKHKHRSEEERRALQNRLSRIEGQIRGLRGMIDRDAYCTDILTQSAAAAAALNAFNRELLAVHIRTCVAEDIRAGKDGVIDELTDTLQKLMK*	99
COG1937	MH0446_GL0263370	+	AATAAAAATAAAAAAATTTGAAAAAGCGCTTGACAAATACCCGTGGGGGGTATATAATCAAAATACAAAATACCCCCTACGGGTATTTAACATAACAATCGGGAGGCAATGATGATAACACATCACATTGTGCTGTTTGCCGATCGCAACGCGCCATCGGCGCCGATGGAACAAGCACACGCAATGACCGAGAATATAACCGGACATGAAACATTTCAAACGATAAAAAACAAGCGATCGAGACAACATCATGCACTGCCAAAACACGCGGTTCAAACAAGCACAGCCGCATGCAAGGCAA	301	ATGCACTGCCAAAACACGCGGTTCAAACAAGCACAGCCGCATGCAAGGCAAGCACGTTGCCGGTTCGATCAAGAGCGTGCAACAGCACGTTCCAAACAGAAACCGCAGGAGGGACACATGGAACAGACGTCGAAACATTTCCCCAAAACCGATGCATTAGAAACACAAACAAACGCTTGCACCACAAACAAGGATCACGGTGACACAACACATTGTTCCTGTATGAAAAAAACAACAGAGCGCAATGCAGAAATACGTCGGCGACTGATTCACAGACTCAACCGCATGGAAGGACAAATTCGCGGAATCCGCAACATGGTCGAACATGACGCATACTGTCCGGACATTCTGATACAATGTGCTGCGGTAAACGCGGCGCTCAATGCCTTTAACCGGGAT…	MHCQNTRFKQAQPHARQARCRFDQERATARSKQKPQEGHMEQTSKHFPKTDALETQTNACTTNKDHGDTTHCSCMKKTTERNAEIRRRLIHRLNRMEGQIRGIRNMVEHDAYCPDILIQCAAVNAALNAFNRDLVAQHIRNCVTRDIKNGDDQVVDELVKTLQKLMK*	168
COG1937	MH0366_GL0011210	+	CCCCAGCGGCGCAAGCTCCAGCCCCAGCGCCAGCAGCTTTTTCAGCGGATCCATGGGCAGCCCTCCTTTATCTTTCTGCCCTCAGTCTATAAATTTTTTATCCCGCTGTCAAGCGGGGACTTGACAAATACCGGGAGGGGGTATACAATGAAAATACCCAGAGGGGGTATATTGCCGAAAGGACGGGACAGCCTATGGAGGAACGAAACTGCGCCATGTGCGCTCAGCGCAAAAAGGAACGGTCG	245	ATGGAGGAACGAAACTGCGCCATGTGCGCTCAGCGCAAAAAGGAACGGTCGCCGGAGGAATATAAAAAGCTGATCCACCGGCTCAACCGCATCGAGGGCCAGATCCGCGGCATCCGCGCCATGGTGGAAAACGGCGCTTACTGCCCGGACATTCTGGTGCAGTCCGCGGCGGTGAATGCGGCGGGCAACGCTTTTAATAAGGAGCTGCTGGCCAGCCACATCCGGACCTGCGTGGCCCGGGACATCCGGGCGGGCGACGATGCGGTCATCGACGAGCTGGTGCATACGCTGCAGAAGCTGATGAAATGA	MEERNCAMCAQRKKERSPEEYKKLIHRLNRIEGQIRGIRAMVENGAYCPDILVQSAAVNAAGNAFNKELLASHIRTCVARDIRAGDDAVIDELVHTLQKLMK*	103
COG1937	MH0197_GL0179701	-	TATTAACAGGACTCGTTTTGGGCAAATATTTTATAAATATAACATTATTTTATACTCATTATTGTACAATATTTTAATTGACAAATACCCCATATGGGTATATAATAAAATACCCGATGGGGGTATAATAAAAAGAGGTGAGTATTGTGGAGAATACAAAAAAATGCTGTTGTTCACAGCGTAAAAAG	188	GTGAGTATTGTGGAGAATACAAAAAAATGCTGTTGTTCACAGCGTAAAAAGGAACGCTCTCCGGAGGAATACAAGAAGCTTATAAATCGGCTTAATCGGATAGAGGGTCAGATACGGGGCATAAAAGGAATGGTCGAAAACGGAGCTTACTGTCCGGACATACTTGTTCAGTCAGCCGCGGTCAATGCGGCGGTTAATGCGTTTAACAAGGAACTTCTTTCAAGCCATATACGAACCTGTGTGGCAGACGATATACGTGCCGGGAAGGACGAGATTATAGATGAGCTTGTTACAACACTTCAAAAACTTATGAAATAA	VSIVENTKKCCCSQRKKERSPEEYKKLINRLNRIEGQIRGIKGMVENGAYCPDILVQSAAVNAAVNAFNKELLSSHIRTCVADDIRAGKDEIIDELVTTLQKLMK*	106
COG1937	MH0260_GL0002071	-	CCCCGACGAACTTTTATATTATACACTATATTCTTTTATATGTCAATGATTTTAACTAACTTTTTTCAAAATATTGCTTTGCTATGCAATAAATCCTTTGAGCCTCGGCTTAATTTTCTGCAAACGGTTTAAAATATATAAAAAAGGCAATTATTTAATGTGAATATTTCACGTATTTTATATTGACAAATACCCTTATGGGGTATATAATTAGAATACCCCATAAGGGTATTCTAAAAGGTGGTGATATATTTGGATAATAATAAACAATGCTGCTCAGAGAGAAAGAAA	291	GTGGTGATATATTTGGATAATAATAAACAATGCTGCTCAGAGAGAAAGAAAGAGCGTTCGCCCGAGGAGTACAAAAAGCTTATAAACAGATTAAGCCGTATCGAAGGGCAGATACGCGGTATAAAGGGAATGGTCGAAAACGGAGCATACTGCCCCGATATTCTGGTTCAGTCAGCGGCTGTCAATGCCGCGGTTAACGCCTTTAACAAAGAACTTCTTGCAAATCATATAAGGACCTGCGTTGCAGATGATATAAGAAGAGGCAGAGATGACACGATTGATGAGCTTGTTTTAACTCTCCAAAAGCTGATGAAATAA	VVIYLDNNKQCCSERKKERSPEEYKKLINRLSRIEGQIRGIKGMVENGAYCPDILVQSAAVNAAVNAFNKELLANHIRTCVADDIRRGRDDTIDELVLTLQKLMK*	106
COG1937	MH0373_GL0165117	-	TCAGGATCTTCGCCTGACCCCAACATTTATTATAGAACCTTTTAAAACACTGCTGTTCATCGGCAGTGTTTTTTCATTTTAAACCGGATAATGCAGCCCCATATAATAAATACTATAGAGAAAAAGATATTGACAAAATATCCGATGCGTTATATACTCAATATACCCCCATAGGGTATATTGAGTTCAGGAGGTGCGGGCAAATGGATGAAAACAAATGCTGCTGTATGCGCACTAAGGAGCGAACGCCGGAG	254	ATGGATGAAAACAAATGCTGCTGTATGCGCACTAAGGAGCGAACGCCGGAGGAGTATACAAAGCTCATCAACCGGCTTAGCAGGATAGAAGGGCAGGTGCGCGGCATCAAGGGCATGGTTGAGAATAACGCCTATTGCCCGGATATTCTCATTCAGTCCGCCGCTGTCAACGCGGCCATAAACGCCTTTAACAAGGAGCTTTTGGCAAGTCATATCCGCACATGCGTGGCCGATGATATACGCGCGGGGAAGGACGAGGTAATTGATGAGCTTGTTGCGACTTTGCAAAAGCTGATGAAGTAG	MDENKCCCMRTKERTPEEYTKLINRLSRIEGQVRGIKGMVENNAYCPDILIQSAAVNAAINAFNKELLASHIRTCVADDIRAGKDEVIDELVATLQKLMK*	101
COG1937	MH0329_GL0100576	+	CGCCAAGATGGGCGCGGCGATCTTCGCGGATGTGGGCGTGATGGTGCTGGCCGTGCTCAACGCCATCCGCGCGCTGCGCGTGCATAACCTGTAAATCGGATATGATTTATTTAAAGGCCGCTCGAAAGGGGCGGCCTTTCTGCATGAAAATTTATGGGTATAGCCTGCCTGGGCTTGACAAACGCTATGAACGCGCCTATAATAAAAATACCCCATGGGGGTATATTGAACGGAGATGATCTGAATGGCTATGGATACGCCCTGCCCGCATTGCGCGCGGCACAAGGAGCGTTCGCCCGGG	301	ATGGATACGCCCTGCCCGCATTGCGCGCGGCACAAGGAGCGTTCGCCCGGGGAATACAGGCGGCTGATGAACCGGCTCAGCCGCATCGAGGGGCAGATCCGCGGTATTCGCGGCATGGTGGAAAACGGCGCGTACTGCCCGGATATTCTGGTGCAGTCCGCAGCGGTCAACGCCGCCATCAACGCCTTCAACCGCGAGCTGCTGGCCAGCCATATCCGCACCTGCGTGCGCAGCGATATCCAGGCGGGCAACGACGAGGTGATTGACGAATTGCTTTCGACGCTGCAGAAGCTGATGAAATAA	MDTPCPHCARHKERSPGEYRRLMNRLSRIEGQIRGIRGMVENGAYCPDILVQSAAVNAAINAFNRELLASHIRTCVRSDIQAGNDEVIDELLSTLQKLMK*	101
COG1937	MH0176_GL0058217	+	GTCGTATTATTAGTATATTCATACATGAATTATTTTTGATGCGGCTATATGCGCTTATTATAGGTCGGAAGGCCCATATATTCCAGCGTTTTTCCAGCTTGCCGGCAATCGAGGAGTAACGGCGCACATTAGTATTTATTCATTCAATTTTTTGTTTTATTCGCACGCGGGCACTTGACAAATACCCACCGGGGGTATATATTTGAATATACCCCTGAGGGGTATATGGGAAACAATGAGGTGCTGACATATGGACGATGAGAAAAAAACCTGCTGCTGCGGCTGCTCGCAGCGCAAGAAG	301	ATGGACGATGAGAAAAAAACCTGCTGCTGCGGCTGCTCGCAGCGCAAGAAGGAGCGCACGCCGGAGGAGTATACGCGCCTCATCCACCGGCTCAACCGCATTGAGGGGCAGATCCGCGGCATCCGCGGCATGGTCGAAAACGATGCCTACTGTCCGGATATCCTCGTGCAGTCGGCGGCGGCCGGCGCGGCGCTCAACGCATTTAATAAGGAGCTGCTGGCCAGCCACATCCGCACCTGCGTCGTCGAGGACATCCGCGGCGGCAAGGATGAGGTGATCGACGAGCTGGTGGCGACGCTGCAAAAGCTCATGAAATGA	MDDEKKTCCCGCSQRKKERTPEEYTRLIHRLNRIEGQIRGIRGMVENDAYCPDILVQSAAAGAALNAFNKELLASHIRTCVVEDIRGGKDEVIDELVATLQKLMK*	106
COG1937	MH0234_GL0074113	+	ACACATGCCAGGATGATTGCCAATGCCTTTTTCATGATTCATACCTCCTTGATTTTTCACGACCGTTCCCTGTCGTCGTATTCATTATAGGGCGCCGATCGCGGAAAGGAAATGGAGTTTTTTATGATGTTTGTATAAAAAATTACGAATAAGTCATGTTTTAATGGAAAAAATATACTTTTGTCATAAACCGCAGGATTTCATTTGACATATACCCCATATGGGTATATAATGAGCGTGAAAGGTTGGGATGACGATGCAGGAAAATGCTTGTCCGCACTGCTGCGGGCGCAAAAAGGAA	301	ATGACGATGCAGGAAAATGCTTGTCCGCACTGCTGCGGGCGCAAAAAGGAACGCTCCCCCGAGGAATATAAAAAGCTCATTCATCGCTTAAACCGCATCGAAGGACAAATTCGCGGCATCCGCGGCATGCTGGAAAACGACGCCTATTGCCCCGACATTCTGATCCAGTCGGCGGCGGCA	MTMQENACPHCCGRKKERSPEEYKKLIHRLNRIEGQIRGIRGMLENDAYCPDILIQSAAA	60
COG1937	MH0104_GL0111299	-	GCCGGGCTTGCCCTGAGGCTCGCACCGGTGTTCATTTCCAGCGACCTGGATATGAATAAACTTGCAGAGCTTGAAAAAGACGGCATCACGGTGTATTATACACAGGATGGCGTACTTTGCTCGACGGCAGAAAGCTGAACTAAAGCTGCTGCCTTGCATACGCTAAATTAAAAAATGGGTATTGACATTATACCCATCAGGGGTATACTATAAGTACCCCTGATGGGTATCTGTTCGGAAGGAGCGCATCATGGGAGAAACGAAACAGTGTAGTTGTTGCCAGCGGACAAAAGAGCGCACT	301	ATGGGAGAAACGAAACAGTGTAGTTGTTGCCAGCGGACAAAAGAGCGCACTCCTGAGGAGTACAAGAAGCTCATACACCGGCTCAACCGTATTGAGGGCCAGGTACGCGGCATACGCGGCATGGTAGAGAAGGGCGTCTACTGTCCGGATATTCTCGTACAATCTGCGGCTGTCACGGCGGCGATGAACGCCTTTAACCGCGAGCTTCTGAGCGACCACATCCGCACCTGTGTTGTCGATGACATCCGTGAGGGCAACGACGAGACCATCGACGAACTGCTGAAAACCCTGCAGAAGTTGATGAGGTAG	MGETKQCSCCQRTKERTPEEYKKLIHRLNRIEGQVRGIRGMVEKGVYCPDILVQSAAVTAAMNAFNRELLSDHIRTCVVDDIREGNDETIDELLKTLQKLMR*	103
COG1937	MH0343_GL0179714	-	CCGGCCTGGCGCTGAAGCTCGCGCCGCTGTTCATTGCCGACAGCTTGGATGCGGAAGCGTTTGAAATGCTTGAAATAGCTGGCATTACGGTGTATTATACGAGCAATGGCGCGCTTTGCTCAACGGCGGATGCCTGAGAAATGTGCGCGTATCGCAATACGCTAAATTGCCAAAATGGGTATTGACATCATACCCATCAGGGGTATACTATAATTACCCCTGATGGGTATCTGCATGGAAGGAGCTTATCATGGGAGAAACAAAAAAGTGTTGTTGCCAGCGGACGAAGGAGAGGACGCCT	301	ATGGGAGAAACAAAAAAGTGTTGTTGCCAGCGGACGAAGGAGAGGACGCCTGAGGAGTACAAGAAGCTGATACACCGGCTCAACCGCATCGAGGGCCAGGTGCGCGGCATACGCGGGATGGTAGAAAAGGGGGTATATTGCCCTGACATCCTGGTGCAGTCCGCGGCGGTGACGGCGGCGATGAACGCCTTCAACCGCGAGCTTCTGAGCGACCACATCCGCACCTGCGTCGTCGATGACATCCGCGAGGGCAACGACGAGACCATCGACGAACTGCTTAAAACGATGCAGAAGTTGATGAGGTGA	MGETKKCCCQRTKERTPEEYKKLIHRLNRIEGQVRGIRGMVEKGVYCPDILVQSAAVTAAMNAFNRELLSDHIRTCVVDDIREGNDETIDELLKTMQKLMR*	102
COG1937	MH0104_GL0132419	-	CCGGGCTGGCGCTCAGCCTCGCGCCGCTGTTCATTGCGGATACCCTCGATATTGACGAGCTGGAAACGCTTGAAATAGCTGGCATTTCGGTGTATTATACGGACAATGGAGCACTTTGCTCAACGGCGGACGCCTGACTAAAGCGCTGATATTGCAATACGCTAAATTGCCAAAATGGGTATTGACATCATACCCATCAGGGGTATACTATAACTACCCCTGATGGGTATCTGCATGGAAGGAGCTTATCATGGGAGAAACAAAAAAATGTTGTTGTCAGCGGACCAAGCAGCGTACTCCT	301	ATGGGAGAAACAAAAAAATGTTGTTGTCAGCGGACCAAGCAGCGTACTCCTGAGGAGTACAAGAAGCTCATACACCGGCTCAACCGCATCGAGGGCCAGGTGCGCGGCATACGCGGAATGGTGGAAAAGGGGGTCTACTGCCCCGACATCCTGGTGCAGTCCGCGGCGGTGACGGCGGCGATGAACGCCTTCAACCGCGAGCTTCTGAGCGACCACATCCGTACCTGCGTCGTCGACGACATCCGCGGCGGCAACGACGAGACCATCGACGAACTGCTCAAGACCCTGCAGAAGTTGATGAGGTAA	MGETKKCCCQRTKQRTPEEYKKLIHRLNRIEGQVRGIRGMVEKGVYCPDILVQSAAVTAAMNAFNRELLSDHIRTCVVDDIRGGNDETIDELLKTLQKLMR*	102
COG1937	MH0239_GL0141151	+	CCGCTGTTCATTGCCGATACCCTGGATACGGACGAGCTTGAAATGCTTGAAATAGCTGGCATTACGGTGTATTATACCGACAATGGAGCACTTTGCTCAACGGCAGATGCCTGAGAAATGTGCAACGTGTTGCAATACGCTAAATTGCCAAAATGGGTATTGACATTATACCCATCAGGGGTATACTATAATTACCCCTGATGGGTATCTGCATGGAAGGAGCTTATCATGGGAGAAACAAAAAAATGTTGTTGCCAGCGAACGAAGGAGCGGACTCCT	279	ATGGGAGAAACAAAAAAATGTTGTTGCCAGCGAACGAAGGAGCGGACTCCTGAGGAGTACAAGAAGCTCATACACCGGCTCAACCGCATTGAGGGCCAGGTGCGCGGCATACGCGGAATGGTGGAGAAGGGGGTCTACTGCCCCGATATCCTGGTACAGTCCGCGGCCGTGACGGCGGCCATGAATGCCTTTAACCGCGAGCTTTTGAGCGACCACATCCGCACCTGCGTTGTCGATGATATCCGCGATGGCAATGACGAGACCATCGACGAACTGCTCAAGACCCTGCAGAAGTTGATGAGGTAA	MGETKKCCCQRTKERTPEEYKKLIHRLNRIEGQVRGIRGMVEKGVYCPDILVQSAAVTAAMNAFNRELLSDHIRTCVVDDIRDGNDETIDELLKTLQKLMR*	102
COG1937	MH0131_GL0062648	-	CGCTCTCGCGCTCAAGCTCGCCCCCGTATTCATATCCGACCACTTCAATCTGGATGCACTGGAATCACTTGCAAACGAGGGAATAACGGTGTATTATACAGAAAATGGGGAGCTTTGCTCCACAGACAGAACATGAAGCGTCAAAAAACTCACAGCGTCGAATTAAAGTGTGAGATGGGTATTGACAGTATACCCATCCGGGGTATATGATAGATACCCCGGGTGGGTACTTTTTCGGAAGGAGTACATCATGGGAGAAAAAAAGCAATGTAGTTGTTGCCAGAGGACTAAGGAGCGCACT	301	ATGGGAGAAAAAAAGCAATGTAGTTGTTGCCAGAGGACTAAGGAGCGCACTCCGGAGGAGTACAAGAAGCTCATACACCGGCTCAACCGTATCGAGGGCCAGGTGCGCGGCATACGCGGCATGGTGGAGAAGGGCGTCTATTGCCCGGACATCCTGGTGCAGTCCGCGGCGGTGACGGCGGCGATGAACGCCTTCAACCGCGAGCTTCTGAGCGACCACATCCGTACCTGTGTCGTCGACGATATCCGTGAAGGCAACGACGAAACCATCGACGAGCTGCTGAGGACTTTGCAGAAGTTGATGAGGTAA	MGEKKQCSCCQRTKERTPEEYKKLIHRLNRIEGQVRGIRGMVEKGVYCPDILVQSAAVTAAMNAFNRELLSDHIRTCVVDDIREGNDETIDELLRTLQKLMR*	103
COG1937	MH0382_GL0108025	+	CGGCAAGCTGTGTGTCACCGGCGGCTAATATGAGATCGCTCCGCGAATTTCCCTGCTGCCTTACGGCTTCTCTCATCCTATCTTCCACATCGCTCTCACACAGGCTCGCCGTGGTTTGTCGGGCCGCCGGGCACCCCTGCGGCGGGGTAAAAATGCCGCAAGATTATTAAAAAACAGTGTTGACAAATACCGTACTGGGGTATATTATAAAAATACCCAGTATAGGTATGCTGTACGGAAGGAGTTCGCAATGGGATCGGAAAAGACTTGCTGCTGTCATCGGACAAAGGAGCGCACACCG	301	ATGGGATCGGAAAAGACTTGCTGCTGTCATCGGACAAAGGAGCGCACACCGGAGGAGTACAAAAAGCTGATTCACCGCCTGAACCGCATCGAAGGGCAGGTACGGGGAATCCGTGGCATGGTGGAGAAGGGGGCCTATTGCCCGGATATTCTGGTACAGTCGGCGGCGGTATCAGCGGCGATGAATGCCTTTAATCGGGAGCTTCTCTCCGATCATATCCGCACCTGTGTGGCCCATGATATCCGTGAGGGCAACGACGAGACCATCGACGAGCTGCTGAAAACTCTGCAGAAATTGATGAAGTAA	MGSEKTCCCHRTKERTPEEYKKLIHRLNRIEGQVRGIRGMVEKGAYCPDILVQSAAVSAAMNAFNRELLSDHIRTCVAHDIREGNDETIDELLKTLQKLMK*	102
COG1937	MH0389_GL0154503	-	GATTGCGCCGCCGAGAATAATCGCGGTGAGGATGCGAACAAAAACGGAAAGTAGCGTCAGTTCACGCAGCTCAAACATGGGATGACCTCCTTGCTCAGATTCTGTGCCGGTTGCAGTGTTATTATCATAGCAAACCAACAATGAAAAAGAAAGCCACGCGTCCATTTCTTTCCTATACTTTTCTGCTTGACATATACCCCATAGGGGTATATAATAAGGATGAATAAGGGAAGAAAGGAAAGGAAACGCTATGGAGAAAGAAGCTTGCTGCTGTGCAAAGACCAAAGAACGCACGGAGGAG	301	ATGGAGAAAGAAGCTTGCTGCTGTGCAAAGACCAAAGAACGCACGGAGGAGGAATATCGCAGCTTGATCCACCGTTTGAATCGTATTGAAGGTCAGGTGCGCGGCATCAAAGGGATGTTGGAGCGCAACGCCTATTGTACGGATATTCTCGTGCAGTCCTCCGCAATCAGCGCGGCGCTGAACGCTTTTAATCGGGAGCTGCTTGCAAATCATATTCGCACCTGTGTTGTCGATGACGTTCGGGCGGGAAAGGACGAAGTCATTGACGAGCTGGTAGCAACGCTGCAAAAGCTAATGAAATAG	MEKEACCCAKTKERTEEEYRSLIHRLNRIEGQVRGIKGMLERNAYCTDILVQSSAISAALNAFNRELLANHIRTCVVDDVRAGKDEVIDELVATLQKLMK*	101
COG1937	MH0402_GL0175724	+	TTGATTAACATGAATCTTATTGCAGATTCATATGATACCTGCGGTATATTATACTGCAGGTATTTTTTAATTTGCAAAATGCTTATGAGCGAGAATTTTATACGAAATTATTCAAGGAATGTTATATAAAAACGACAAAGCAACGCAGGTACGCTTGCGCTGCTTTGCCGTTTTTACACAACCGTGATTAAAATAGTACGTGAATAAATTACCTCCCATAATCTAATTTTGCATATTGACAATATACCATATGGGGGTATATATTAAACGTGCAGGTAACACAAGCAGATTACGTACTGCT	301	ATGGGGGTATATATTAAACGTGCAGGTAACACAAGCAGATTACGTACTGCTATTGCTGCAGCACAATGTAAGCGGTTTTGCAGGTTATATGGCATAGCTGCAGTTATTATAACTGACAAACAGACACAAACAGACTGTCGGGAATGGAGAGATAGTATGGATAATAATGGTTCAGAGGAGAAGTGTATGAAGGAGTGCTGTTGTTGCGGGCGCAAGAAGGAACGCACGGCAGATGAGTATAAGAAGCTTATCAACAGGCTTAACAGAATTGAAGGCCAGATAAGGGGAATTAAGGGAATGATAGAAAAGGATGCATACTGTACGGACATTCTCGTACAGTCAGCGGCAGTAAGTGCTGCCATGAATGCATTTAACAGGGAATTGCTTGCTAATCACATA…	MGVYIKRAGNTSRLRTAIAAAQCKRFCRLYGIAAVIITDKQTQTDCREWRDSMDNNGSEEKCMKECCCCGRKKERTADEYKKLINRLNRIEGQIRGIKGMIEKDAYCTDILVQSAAVSAAMNAFNRELLANHIRTCVADDIRKGNDEVIDDLVATLQKLMK*	162
COG1937	MH0014_GL0028655	-	CTGTGCAAAATCCAATTAAAGTTTATTATATCACAAATATATATAAATTTCCACAGCAAATAATGAATAATAATACACCGCCAAGGAAACATTTACTAATTTTACTTAAAATGGCAGTTAAAAACAGTGCAGTGAGACTATATTGTATCATATGTTCATTTAAAATAATAATTTTGTTTGAGATATACTCTTGAAGAATACCCCATGGGGGTATATACTATTCCTGTAAGTGTGAGGTAACAAAAACGAAATGTTGAACAGCACACCATTACGAGGTGATAATATGAGTGAAGAAAAATGC	301	ATGTTGAACAGCACACCATTACGAGGTGATAATATGAGTGAAGAAAAATGCTGCTGTCATAAGACAAAGGAGCGCTCAGATGATGAATACAAGAGACTTATAAACCGCCTTAACCGTATCGAGGGGCAGATAAGAGGCATAAAGGGCATGGTGGAGCGCAACGCTTACTGTGTTGATATACTGGTGCAGTCTGCTGCGGTGAGCGCCGCTGTCAACTCATTTAATAAGGAGCTTCTGGCGGAGCATATCCGCACCTGTGTGGCGCAGGATATACGTGACGGCAAGGACGAGGTAATAGACGAGCTTGTCTGTACCATGCAAAAGCTGATGAAATAA	MLNSTPLRGDNMSEEKCCCHKTKERSDDEYKRLINRLNRIEGQIRGIKGMVERNAYCVDILVQSAAVSAAVNSFNKELLAEHIRTCVAQDIRDGKDEVIDELVCTMQKLMK*	112
COG1937	MH0382_GL0121147	-	GGCTGGCCGTTCTGGCGGGCTGCCTGACTAAAATGAGAGATATGTATATGTGCTTAATTCATATACACAAGAACAAGTGTTTTTTAAAAAGAGAAAATTTTAGAGCATAAGCGACAATTTTTTTGAAAAAAGCCAGGGAAATATATTGACAAATACATATGGGGGGTATATTATGGGCATACCCCTAATAGGTATGTACTATGAAGGGAGCTAATCATGGATAAGCAAATATGCTGTTGCCACAAATCCAAAGATCGGTCGGAGGAG	267	ATGGATAAGCAAATATGCTGTTGCCACAAATCCAAAGATCGGTCGGAGGAGGAGTATAAAAGCCTGATTCATCGGCTGAATCGCATCGAGGGGCAGATCCGCGGTATCCGCGGTATGGTGGAAAAAGGATCTTACTGCACGGACATTTTGATCCAGTCTGCTGCGGTGACTGCGGCGGTCAACGCGTTCAATAAGGAACTGCTGGCCAATCATATCCGCACCTGTGTTGCCCAGGATATCCGGGACGGCAAAGACGAAATTATTGACGAGTTGGTAGCGACTTTGCAAAAGCTGATGAAGTAA	MDKQICCCHKSKDRSEEEYKSLIHRLNRIEGQIRGIRGMVEKGSYCTDILIQSAAVTAAVNAFNKELLANHIRTCVAQDIRDGKDEIIDELVATLQKLMK*	101
COG1937	MH0122_GL0021332	+	TGGGGCGGCGATGTCTCCCACGAGTGGTACTGGTGGGGCAAGATGCTGGGCCTGTTTGTGCCGCGGATTCTGGAGAAGTAAAAGATATTTGATAGAGGGAAGGCATTTGCAGTGCCTTCCCTCTTTTTGTTTGTATTTTTCAATTTCCTACTTGATTTATCGGGTTTGCTGTGCTATACTCATGCTGTAAGAAGTATACCCCCTATGGGTAAAGGAGATATTTTATGGACAACGAGAAAAAGCCCTGCTGCTGTTGCGGCACGCCCGCTCAGCCC	275	ATGGACAACGAGAAAAAGCCCTGCTGCTGTTGCGGCACGCCCGCTCAGCCCGAAGCTGCCACGGCTCCGGCCGTTGACGCATCCGCTGTGCCCACCGAAAGCGTCACCCCCTCCTGCTGCCGCCACAAGGACCGCACCCCGGAGGAGCACAAGGCCCTGCTGAACCGGCTCAGCCGCATCGAGGGGCAGGTGCGCGGCATCCGCGGCATGCTGGAAAAGGATGCCTACTGCGTGGACATCCTTGTGCAGGTGGCGGCGGCGAACTCGGCGCTGAACAGCTTTTCCAAGGAGCTGCTGGCACAGCACATCTCCACCTGCGTGGCGGACGACCTGCGTGCGGGCAGCGAGGCAAAGCTGGACGAGCTGGTGAATCTGCTGCCCAAGCTCATGAAATAA	MDNEKKPCCCCGTPAQPEAATAPAVDASAVPTESVTPSCCRHKDRTPEEHKALLNRLSRIEGQVRGIRGMLEKDAYCVDILVQVAAANSALNSFSKELLAQHISTCVADDLRAGSEAKLDELVNLLPKLMK*	132
COG1937	MH0303_GL0005565	+	AAAAGCTGCCCGCCCATGTGGAGCTGTGGGGCGGCGATGTCTCCCACGAGTGGTACTGGTGGGGCAAGATGCTGGGCCTGTTTGTGCCGCGGATTCTGGAGAAGTAAAAGATATTTGATAGAGGGAAGGCCTTTGCAGTGCCTTCCCTCTTTTTGTTTGTATTTTTCAATTCCCTACTTGATTTATCGGGTTTGCTGTGCTATACTCATGCTGTAAGACACATACCCCCTATGGGTAAAGGAGATATTTTATGGACAACGAGAAAAAGCCCTGCTGCTGTTGCGGCACGCCCGCCCAGCCC	301	ATGGACAACGAGAAAAAGCCCTGCTGCTGTTGCGGCACGCCCGCCCAGCCCGAAGCTGCCACGGCTCCGGCCATTGACGCATCCGCTGTGCCCACCGAAAGCGTCACCCCCTCCTGCTGCCGCCACAAGGACCGCACCCCCGCCGAGCACAAAGCTCTGCTGAACCGGCTGAGCCGCATCGAGGGCCAGGTGCGCGGCATCCGCGGCATGGTGGAAAAGGACGCCTACTGCGTGGACATCCTTGTGCAGGTGGCTGCGACCACCTCGGCGCTGAACAGCTTTGCCAAGGAGCTGCTGGCCCAGCACATCGGCACCTGCGTGGCCGATGACCTGCGCGCGGGCGGCGAGGAAAAGCTGGATGAGCTGCTCTGGCTGCTGCCCAAGCTCATGAAATGA	MDNEKKPCCCCGTPAQPEAATAPAIDASAVPTESVTPSCCRHKDRTPAEHKALLNRLSRIEGQVRGIRGMVEKDAYCVDILVQVAATTSALNSFAKELLAQHIGTCVADDLRAGGEEKLDELLWLLPKLMK*	132
COG1937	MH0161_GL0122449	+	TCCCCCTTTGGGGGAGCTGGCGCGAAGCGCCTGAGAGGGCGTGCGCTAGAAAGGAGCAATATACCCCGCCGCCCTATTTGTGAAAATTTTCATTCCCTACTTGATTTATCGGATATCCCGTGCTATACTCATACCGTAAGAATGATACCCCCACAGGGTAAAAGGAGATTTTTATGAGTAACGAGAAAAAGTCCTGCTGCTGTTGCAGCGAAGCGTCCGCCCCC	224	ATGAGTAACGAGAAAAAGTCCTGCTGCTGTTGCAGCGAAGCGTCCGCCCCCGAAACGTCTGCTGCCGAGGTGTCCGCACCCGCCGCTGCAGACTGCTGCGCGCAGGCCGAAACCGAACCTGCCGCCTGCTGCCGCCACAAGGACCGCACCCCCGCCGAGCACAAAGCCCTGCTGAACCGGCTGAGCCGCATCGAGGGCCAGGTGCGCGGCATCCGCGGCATGGTGGAAAAGGACGCCTACTGCGTGGACATCCTTGTGCAGGTGGCTGCGACCACCTCGGCGCTGAACAGCTTTGCCAAGGAGCTGCTGGCCCAGCACATCGGCACCTGCGTGGCCGATGACCTGCGCGCGGGCGGCGAGGAAAAGCTGGATGAGCTGCTCTGGCTGCTGCCCAAGCTC…	MSNEKKSCCCCSEASAPETSAAEVSAPAAADCCAQAETEPAACCRHKDRTPAEHKALLNRLSRIEGQVRGIRGMVEKDAYCVDILVQVAATTSALNSFAKELLAQHIGTCVADDLRAGGEEKLDELLWLLPKLMK*	136
COG1937	MH0188_GL0053196	-	CACGAGTGGTACTGGTGGGGCAAGATGCTGGGCCTGTTCGTGCCGCGGATTCTGGAACAGTAAAATAGCATTTTAACCCTCTCAGTCATTGCTGCGCAACGTCAGCAAGACTGAGAGGATTCTTTTTTGTTTTGCTGTATACCCTGCTACCCTATTTGTGAAAATTTCAAATCCCTACTTGATTTATCGGATATGCCGTGCTATACTCACATTGTAAGTTATATACCCCATTAGGGTAAAGGAGATTTTTATGGATAACGAAAAAAAATCCTGCTGCTGTTGCGGTATGCCCGCCCAAACA	301	ATGGATAACGAAAAAAAATCCTGCTGCTGTTGCGGTATGCCCGCCCAAACAGCCCCCGAGGCAGCTGCCGAAAGCTGCTGTCCCGCTGCAGCCGACACCGAAGGTGCAGCCTGCTGCCGCCACAAAGACCGCACCCCTGAGGAACACAGGGCCCTGCTCAACCGGCTCAGCCGTATCGAGGGTCAGGTGCGCGGCATCCGCGGGATGCTGGAAAAAGACGCCTACTGTGTGGACATCCTTGTGCAGGTGGCGGCAGCAAACTCCGCGCTGAACAGTTTTTCCAAAGAGCTGCTGGCACAGCACATTTCCACCTGCGTCGCTGACGACCTGCGCGCGGGCAGCGAGGAAAAGCTGGACGAACTGATAAAGCTTCTGCCAAAGCTCATGAAATAA	MDNEKKSCCCCGMPAQTAPEAAAESCCPAAADTEGAACCRHKDRTPEEHRALLNRLSRIEGQVRGIRGMLEKDAYCVDILVQVAAANSALNSFSKELLAQHISTCVADDLRAGSEEKLDELIKLLPKLMK*	131
COG1937	MH0409_GL0150302	+	AGGGCCTGCCCGCCCACCTCGAGGTCTGGGGCGGCGATGTCTCCCACGAGTGGTACTGGTGGGGCAAGATGCTGGGCCTGTTTGTGCCGCGGATTCTGGAGAAGTAAAAGTGATTTGATAGAGGGAAGGCATTTGCAGTGCCTTCCCTCTTTTTGTTTGTATTTTTCAATTCCCTACTTGATTTATCGGGTTTGCTGTGCTATACTCATGCTGTAAGACACATACCCCCTATGGGTAAAGGAGATATTTTATGGACAACGAGAAAAAGCCCTGCTGCTGTTGCGGCACCACCCCTGCCCAT	301	ATGGACAACGAGAAAAAGCCCTGCTGCTGTTGCGGCACCACCCCTGCCCATCCAGCCCCCGAAGCAGCTGCCGAAAGCTGCTGTCCCGCTGCAGCTGACACCGAAGGTGCAGTCTGCTGCCGCCACAAAGACCGCAGCCCGGAGGAATACAAGGCCCTGCTGAACCGGCTCAGCCGCATCGAGGGGCAGGGGCGCGGCATCCGCGGCATGCTGGAAAAGGATGCCTACTGCGTGGACATCCTTGTGCAGGTGGCGGCGGCGAACTCGGCGCTGAACAGCTTTTCCAAGGAGCTGCTGGCACAGCACATCTCCACCTGCGTGGCGGACGACCTGCGTGCGGGCAGCGAGGCAAAGCTGGACGAGCTGATGAATCTGCTGCCCAAGCTCATGAAATAA	MDNEKKPCCCCGTTPAHPAPEAAAESCCPAAADTEGAVCCRHKDRSPEEYKALLNRLSRIEGQGRGIRGMLEKDAYCVDILVQVAAANSALNSFSKELLAQHISTCVADDLRAGSEAKLDELMNLLPKLMK*	132
COG1937	MH0136_GL0098801	-	GCCTGCGGGGCTTCCCTCGTTTTCTTATATGCAGCGGTTTTGAATGGCCTCCGCGTGCGCTCTGGCCATGTTCAGCGGAATTTCATCTTTTAATTTATGGTTCAGAAACACCTGCGGCGTTTCTGAACCATTTTTTGTCAGCAGCACCATTTATTCTTGATTTCCTACTTGAATTGTCGGATATTATGTGCTATACTGCTGTTGCAAGAAAATATACCCCATGGGGGTTTGTGAAAGGAGTGTTTCCCGTATGGAAGAGAGCAAAAAGCAATGTTGCTGCTGTAACGATGCGCCAAAGGCA	301	ATGGAAGAGAGCAAAAAGCAATGTTGCTGCTGTAACGATGCGCCAAAGGCAGACACTGCGGCAGATACCGCTGTCCCCTGCTGCTGCCGTCACAAAGAGCGCAGCCCGGAGGAATATAAAGCCCTGCTCAACCGGCTGAACCGCATTGAAGGGCAGGTGCGGGGCATCCGCGGGATGCTGGAAAAGGACGCTTACTGCGTGGACATTCTAGTACAGGTGGCTGCAGCCAATGCGGCGCTGAACAGCTTTTCCCGGGAATTGCTGGCGCAGCATATCGGCAGCTGTGTGGCGGACGACCTGCGTGCCGGCAGCGACGAAAAGCTGGAAGAACTGCTCCGGCTGCTGCCCAAGCTGATGAAATGA	MEESKKQCCCCNDAPKADTAADTAVPCCCRHKERSPEEYKALLNRLNRIEGQVRGIRGMLEKDAYCVDILVQVAAANAALNSFSRELLAQHIGSCVADDLRAGSDEKLEELLRLLPKLMK*	121
COG1937	MH0421_GL0069424	+	TTTTTGTTTGCAGCACCATTTATTCTTGATTTCCTACTTGAATTGTCGGATATTATGTGCTATACTGCTGTTGCAAGAAAACATACCCCATGGGGGTTTATGAAAGGAGTGTTTCCCGTATGGAAGAGAGCAAAAAGCAATGTTGCTGCTGTAACGATGCGCCAAAGGCA	170	ATGGAAGAGAGCAAAAAGCAATGTTGCTGCTGTAACGATGCGCCAAAGGCAGATACCGCTGTCCCCTGCTGCTGCCGTCACAAAGAGCGCAGCCCGGAGGAATACAAAGCTCTGCTCAACCGGCTGAACCGCATTGAAGGACAAGTACGCGGTATCCGCGGGATGCTGGAAAAGGACGCCTACTGCGTGGATATTCTGGTTCAGGTGGCCGCAGCAAACGCGGCGCTGAACAGCTTTTCCCGGGAATTGCTGGCGCAGCATATCGGCAGCTGTGTGGCGGACGACCTGCGTGCCGGTAGCGACGAAAAGCTGGAAGAACTGCTCCGGCTGCTGCCCAAGCTGATGAAATGA	MEESKKQCCCCNDAPKADTAVPCCCRHKERSPEEYKALLNRLNRIEGQVRGIRGMLEKDAYCVDILVQVAAANAALNSFSRELLAQHIGSCVADDLRAGSDEKLEELLRLLPKLMK*	117
COG1937	MH0243_GL0113992	-	AGCCTGCGGGCTTCCCTCGTTTTCTTATATGCAGCGGTTTTGAATGGCCTCCGCGTGCGCTCTGGCCATGTTCAGCGGAATTTCATCTTTTAATTTATGGTTCAGAAACGTCTGCGGCGTTTCTGAACCATTTTTTGTCAGCTGTACTATTTATATTTCATTTCCTACTTGAATTGTCGGATATCATGTGCTATACTGCTGTTGCAAGAAAATATACCCCATAGGGGTTTATGAAGGGAGCGATTCCAATATGGAAGAGAGCAAAAAGCGTTGTTGCTGCTGCGATGATGCACCGGAAGTA	301	ATGGAAGAGAGCAAAAAGCGTTGTTGCTGCTGCGATGATGCACCGGAAGTAGACACTGCGTCAGATACTGCTGTCCCCTGCTGCTGCCGCCACAAAGTGCGCAGCCCGGAGGAACACAAAGCTCTGCTCAACCGGCTGAACCGTATTGAAGGACAGGTGCGCGGCATCCGCGGGATGTTGGAAAAGGACGCCTACTGTGTGGACATTCTGGTACAGGTGGCCGCAGCCAATGCGGCGCTGAACAGCTTTTCCCGGGAATTGCTGGCGCAGCATATCGGCAGCTGTGTGGCGGACGACCTGCGTTCCGGTAGCAACGAAAAGCTGGAGGAACTGCTCCGACTGCTGCCCAAACTGATGAAATGA	MEESKKRCCCCDDAPEVDTASDTAVPCCCRHKVRSPEEHKALLNRLNRIEGQVRGIRGMLEKDAYCVDILVQVAAANAALNSFSRELLAQHIGSCVADDLRSGSNEKLEELLRLLPKLMK*	121
COG1937	MH0384_GL0119472	+	GCGAACCTGAGAGGGTTCTTTTGGCGTTCTTGCATACCCCCATCCCCTATTTGTGAAAATTTTGAATCCCTACTTGATTTGTCGGAAATGATGTGCTATACTCTTGCTGGAAGCAAAGCATACCCCCCAGGGGTGTTTGAAAGGAGTTTGCGTATGGAACCCACTGAAAAGCCCGCCTGCTGTTGCTGCGGCACTGCCGCACAG	204	ATGGAACCCACTGAAAAGCCCGCCTGCTGTTGCTGCGGCACTGCCGCACAGCCCGAGGAAGCTGTTTCCCCTGCCGTTCCTGTTGAGGAACCGGTGGAGGAACCTTCCGGGTGCTGCTGCCGCCACAAGGACCGCACGCCCGCCGAGCACAAAGCACTGCTGAACCGCCTGAGCCGCATCGAAGGCCAGGTGCGCGGCATCCGCGGGATGCTGGAAAAGGACGCCTACTGCGTGGACATTCTGGTGCAGGTGGCGGCGGCCAACTCGGCGCTGAACAGCTTTTCCAAAGAGCTGCTGGCCCAGCACATCGGCCCCTGCGTGGCCGAGGATCTGCGTGCCGGCAGCAATGAAAAGCTGGATGAGCTGATCAAGCTTCTGCCCAAACTCATGAAATGA	MEPTEKPACCCCGTAAQPEEAVSPAVPVEEPVEEPSGCCCRHKDRTPAEHKALLNRLSRIEGQVRGIRGMLEKDAYCVDILVQVAAANSALNSFSKELLAQHIGPCVAEDLRAGSNEKLDELIKLLPKLMK*	132
COG1937	MH0264_GL0066907	-	CGACTGGTACTGGTGGGGCAAGATGTGGAGTCTGTTTGCTCCGCGCATTCTGGAAAAGTAACTTTATCACGGTTCTGTGTGAGGGAAAGCCTGCGGGTTTTCCCTCTTTTTTCTTTTATTTCAAATTCCTACTTGATTTGTCGGATATGGTGTGGTATACTCCTGCTGGAAGCAAAAGATACCCCCAAGGGGTTTGTGAAAGGAGCCTGCATCATGGAATCCACCGAAAAAAAGCCATGCTGTTGCTGCAGTACCGAAGAACCT	264	ATGGAATCCACCGAAAAAAAGCCATGCTGTTGCTGCAGTACCGAAGAACCTGCGGCGGACGCGGTTTCCCCCGCCGATGTACCGGACGCTGTCCCCCCCTGCTGCCGCCACAAGGACCGCAGCCCGGAGGAATACAAAGCACTGGTCAACCGGCTGAGCCGCATCGAAGGGCAGGTGCGCGGCGTGCGCGGCATGCTGGAAAAGGATGCCTACTGTGTGGACATTCTGGTACAGGTGGCCGCTGTGAACTCGGCGCTGAACAGCTTTGCCAAGGAGCTGCTGGCCCAGCACATGAGCACCTGTGTGGCCGATGACCTGCGTGCCGGCAGCGACGAAAAGCTGAACGAACTGATTCGGCTGCTGCCCCGGCTCATGAAGTGA	MESTEKKPCCCCSTEEPAADAVSPADVPDAVPPCCRHKDRSPEEYKALVNRLSRIEGQVRGVRGMLEKDAYCVDILVQVAAVNSALNSFAKELLAQHMSTCVADDLRAGSDEKLNELIRLLPRLMK*	127
COG1937	MH0098_GL0044032	-	AAAGCCGTGACTGAGGGAGTGCAGCAGTTCTTTTTTGTTCTTGCTCGTTCACAAAAAGTTAACATTTGAAGGTTCAATCCCTACTTGTCTTGTAGGACAAACTGTGCTACAATCCTCTTGTATGAAAGATACCCCCAAGGGGTAATTTGAAAGGAGTTGTTCCCATGCGTGAAGCAACCGAGAAATGTCCCCGCTGCTGTGACACTGCAAACGCA	215	ATGCGTGAAGCAACCGAGAAATGTCCCCGCTGCTGTGACACTGCAAACGCAGACGACCGCGAAGTGCGGGAAGCCGAAGCAGAAACGGAAGGTTCTTCCTGCTGTTGCCGCCACAAAAAGCGGAGCGAGGAGGAGTACAAGAGCCTCATCCACCGGCTGAACCGCATTGAGGGCCAGATCCGCGGCATCCGCGGCATGGTGGAAAAGGATATCTACTGCGCCGACATTCTGGTGCAGGTGGCGGCGGTGAACTCGGCGCTGAACGGCTTTTCCAAGGAGCTGCTGGCCCAGCATGTGCGCACCTGCGTGGCGGACGATCTGCGGGCGGGCAGCGAAGAAAAGCTGGACGAGCTGATCAAATTGCTGCCAAAGCTTATGAAATGA	MREATEKCPRCCDTANADDREVREAEAETEGSSCCCRHKKRSEEEYKSLIHRLNRIEGQIRGIRGMVEKDIYCADILVQVAAVNSALNGFSKELLAQHVRTCVADDLRAGSEEKLDELIKLLPKLMK*	128
COG1937	MH0442_GL0263334	+	CATGTTCGCGCAAACCAAACGATCCCATCTTTGCGGATGTTTTTCATATTTTCCTCCTAAGAAAAAAGCGGTGTATGCCGCTTTTTTCATTTTCCTGATGAATCTGAAAAACAGACCGCTTCGGCGGTCTGTTTTTATGCACTTTTTTACTTGACAAATACCCATAGGGGGTATATAATCGGGATGCAACGATAGAAAAGGCGAAAGGAGCACATACTATGGAAACTTGCTGCTGTTGTTCGCATAAAACGAAAAAACGATCCGCCGAG	269	ATGGAAACTTGCTGCTGTTGTTCGCATAAAACGAAAAAACGATCCGCCGAGGAGATGCGGAAACTGACGCATCGGCTGAACCGTATCGAGGGGCAGGTGCGCGGCATCCGCGGCATGGTGGAAAACGACGCATACTGCACGGACATTCTTGTGCAGGTGGCGGCGGCGACCGCTGCGCTGAACGCATTCAGCCGTGAACTGCTGGCAACGCACATCCGCACCTGTGTGGCGGACGATCTGCGCGCGGGGAAGGACGAGACGGTGGACGAGCTGGTGGCGACCCTGCAAAAGCTGATGAAATAG	METCCCCSHKTKKRSAEEMRKLTHRLNRIEGQVRGIRGMVENDAYCTDILVQVAAATAALNAFSRELLATHIRTCVADDLRAGKDETVDELVATLQKLMK*	101
COG1937	MH0006_GL0160105	+	CAGATGTGGTACATCTTGTAAATTCGCTTTAGGGCGAACAATTTGCGCGGAAAGGGGAAAATCCTACGCCAATATGTCAAGGGAGAGAACACAGACCTCGTCTGTTTTCATCGCCCACTTGTCGCCTATACAGAGGTGAACTCCAGTGCAAAAGCACAATTTTGTAGAGAAAGCATATTGACAAATACCCTCATGGGGTATATAATCGACATACCCCATGAGGGTATCTTATCACAGGAGGAATCAGTCCATGGATTGCTGCAATCATCAGTGTGAAGCCTGCCATAAGCATAAAGAGCGA	301	ATGGATTGCTGCAATCATCAGTGTGAAGCCTGCCATAAGCATAAAGAGCGAACGCCGGAGGAAATGAAAGCCCTCATCAACCGCCTGAACCGCATCGAGGGGCAGGTGCGCGGCATCCGCGGCATGGTGGAGAACAGCGCGTACTGCCCGGATATTCTCACGCAGGTCGCCGCGACGTCCGCCGCCCTCAACGCGTTCACCAAGGAGCTGCTTGCCAGCCATATCCGCACCTGCGTGGCGGACGACATCCGCGCCGGGCATGATGAAGCTATCGACGAGCTGGTGCAGACGCTGCAAAAGCTGATGAAGTGA	MDCCNHQCEACHKHKERTPEEMKALINRLNRIEGQVRGIRGMVENSAYCPDILTQVAATSAALNAFTKELLASHIRTCVADDIRAGHDEAIDELVQTLQKLMK*	104
COG1937	MH0161_GL0072125	-	ATGCCGCCAACCTGCGGCAAATGCTCCTCGGATTGCTTGCTATAGTATAGCATATTTTCGAGAAGTTCTGCATAACGGAAGTGTAAATTTTTTTGCACCTGAGAAAGGAAACACGTTGTTTCCCTCCTGCAACAAAGCTTGACAAATACCCCTTGGGGGTATATAATAGGCGTGTAAGGAGTCAGGAAATGGTATCCTTTTGAAAATTAGAGCATTTTATGCGAACACGCTCTGGAAAGGGAGTAGAAGAATGGAAGAAAAACAAAAGCAACAAGCGGTCTGTCCGCATTGTCATAAAACC	301	ATGGAAGAAAAACAAAAGCAACAAGCGGTCTGTCCGCATTGTCATAAAACCAAACAGCGTTCACAGGAAGAATGCACAAAGCTGGTGCATCGCCTGAATCGGGTGGAGGGACAAATTCGAGGGATCCGCAAAATGGTGGAGGAGAATGCCTATTGTCCGGACATTTTGATACAGGTTGCAGCGGCTACAGCTGCTTTGAATGCATTCAATAAGGAATTGCTGGCAAGTCACATTCGAACCTGCGTAGCACAGGATATTCGCAGCGGCAAGGATGAAGTGATTGATGAACTGGTGACAACGCTGCAAAAATTGATGAAGTAA	MEEKQKQQAVCPHCHKTKQRSQEECTKLVHRLNRVEGQIRGIRKMVEENAYCPDILIQVAAATAALNAFNKELLASHIRTCVAQDIRSGKDEVIDELVTTLQKLMK*	107
COG1937	MH0329_GL0049652	-	CGTGACCCCACAGAAAAACGGATAGACGAATATGGAAAGAGCAGCAGGTTTTCGGCCTGCTGCTCTTTTCGCTTGAGGAGGATTTCCACAGGTGCTCACCGCTGCCCGGCGCCGCTTTGCAAATGCTTCCTACATTTTCCAGATGCGCTGCCAAAAAATATTTTTGGCTTTTGTATTGACAAATACCCATTGGGGGTATATACTGAAAATACCCGGATAGGGTATATGAAAAGAAAGGAGCGTGTGCGAAATGGAACACGCCTGCTGTCATAAAACCAAACAGCGCTCGGAAGAGGAGTAC	301	ATGGAACACGCCTGCTGTCATAAAACCAAACAGCGCTCGGAAGAGGAGTACAAGAAGCTGATCCACCGGCTGAACCGCATAGAGGGGCAGATCCGCGGCATCCGCGGCATGGTGGAAAAAAGCGCGTACTGTCCCGATATCCTCGTGCAGGTCGCCGCGGCGAATGCGGCGCTCAACGCCTTTACGAAGGAGCTGCTCGCCAACCACATCAAAACCTGCGTGGCGGACGACATCCGCGCAGGCCGCGACGAAACGATCGACGAGCTGGTCTGCACGCTGCAGAAGCTGATGAAATAA	MEHACCHKTKQRSEEEYKKLIHRLNRIEGQIRGIRGMVEKSAYCPDILVQVAAANAALNAFTKELLANHIKTCVADDIRAGRDETIDELVCTLQKLMK*	99
COG1937	MH0087_GL0045441	-	GACAAGCACCACCGCCAATAATCCCACAAATCTTTTTTTCATGCTCTTCTCCTCCTTTCCTTTCTGATCCCAACATATCATATTTTTTCTTTCCTCTCAATGTCCCTGAGAAAATCGTAAGAGGAACGACAGCTTTTGTTATATTTTTTTAATATTCCTCTTGTAACATACCCCACCAGGGTATATAATATCACTATACCCCACCAGGGTATATTCTCATCCCAATCCCGTATCAGACAGGAGGACTTATATGGAAGCAAAAAATCCAGCAGCATGCAGCTGCCATAAGACAAAAGAGCGT	301	ATGGAAGCAAAAAATCCAGCAGCATGCAGCTGCCATAAGACAAAAGAGCGTTCCGAAAAAGAATATAAAGATCTTATACATCGCTTAAACCGGATCGAAGGACAGGTGCGCGGCATCAAAAGCATGGTTGAAAAAAATGCCTACTGCCCGGATATACTGATACAGACAGCCGCCGTTACCGCTGCTCTCAACAGCTTCAGCCGCACCCTTCTTTCCAGCCATATCCACACCTGCGTTGTAAATGATATCAGGGAAGGAAACGATCAGGTAATCGACGAACTGATGAACACCCTGCAGAAACTGATGAAATAA	MEAKNPAACSCHKTKERSEKEYKDLIHRLNRIEGQVRGIKSMVEKNAYCPDILIQTAAVTAALNSFSRTLLSSHIHTCVVNDIREGNDQVIDELMNTLQKLMK*	104
COG1937	MH0222_GL0050887	-	TCGTATTAAGACGAAAAAGGATATAAAAACGCGATTTAATATGTTTTAGATTAAATAATTATATAGATTCAAAAAATGAACAGAGAAAAAATTATTCCCAATATGCATGATCTGAACAGAAAAAACGGGCTCTGCAAAAGGAAAATCATATTTATATATTTTTTGTTTTAATTTTTCTTTTAAACGGGGAAATTATTATTGTGATCAAAAAAATGTATTGACAAATACCCCTACGGGGTATATAATACACATGGAAACGAGGAATTTTATAATGGAAGAAAAAGAATGTTGCTTATCTCAC	301	ATGGAAACGAGGAATTTTATAATGGAAGAAAAAGAATGTTGCTTATCTCACAAAACAAAAGAGCGAAGCGAAAAGGAATACAAAAGCCTTATAAACAGGCTCAACAGAATAGAGGGACAGGTACGCGGTATAAAATCAATGGTGGAAAAAAACGCATACTGCACCGATATTTTAATTCAGATTTCCGCAGTCAATGCCGCGCTCAATGCTTTTAACAAAGAACTTCTTGCAAATCATATAAAGAGCTGTGTCGCAGATGATATACGTGCGGGAAATGATGAAAAAGTAAACGAACTTATTTCGACACTGCATAAACTAATGAAATAA	METRNFIMEEKECCLSHKTKERSEKEYKSLINRLNRIEGQVRGIKSMVEKNAYCTDILIQISAVNAALNAFNKELLANHIKSCVADDIRAGNDEKVNELISTLHKLMK*	109
COG1937	MH0372_GL0012269	-	GATTTCTTATAAAATTATATTGACATATACCCATAGGGGGTATATAATAATTTTGACCTTGATAAGGAAAACTTGATTCGGGGGATAACATGAAAAAAGATTGCTGCTGTATGTCCGAGAGGACGAAACTCCGATCGGAAAAGGAATATAAGAGCCTGATA	161	ATGTCCGAGAGGACGAAACTCCGATCGGAAAAGGAATATAAGAGCCTGATACACCGCCTGAACCGCATTGAAGGCCAGATACGCGGCATCAGAGGAATGGTTGAAAAAAGCGCGTACTGTCCCGACATCCTCGTTCAGGCTGCGGCTGCCAATGCCGCGCTCAACGCTTTCTGCAAAGAGCTCCTTTCCGAACATATAAAGACCTGCGTTGCGGACGACATCCGCCGCGGGAATGAAGAAAGCGTGGACGAGCTTGTTGAGCTTCTGCGTAAGCTTATGAAATAA	MSERTKLRSEKEYKSLIHRLNRIEGQIRGIRGMVEKSAYCPDILVQAAAANAALNAFCKELLSEHIKTCVADDIRRGNEESVDELVELLRKLMK*	95
COG1937	MH0433_GL0074649	-	CATTTAAAAACAAAATATGGAATTTGTTTTCAGCACGTCCAAAAGAAAAACGCGGACGCGCAGCTGAAAACAAATCTGCTCTTTTGTTTTCATGCTGTTATTATAAGGGATTTGCCCCGGCAAGTCAATGCAGAGGCAAAAACGTTACAATTCGTTCACGGTTGCAAAAAAGCGCTTGACAGATACCCCATAGGGGTATATAATTCTCGTACCCCCATGGGGTATATCATTCAGGAAACGGGGTGTCGCTATGACCCATGAGCCCACCTGCTGCCATCGTACCAAAGAGCGCAGCGAGGCC	301	ATGACCCATGAGCCCACCTGCTGCCATCGTACCAAAGAGCGCAGCGAGGCCGAATACAAAAGCCTGATTCACCGCCTCAACCGCATTGAAGGGCAGATTCGCGGCATTCGGGGCATGCTGGAAAAGAGCGCCTACTGCCCCGACATTCTGGCGCAGGCCGCCGCCGCCAACGCCGCGCTCAACGCCTTCGGCCGCGAGCTGCTGGCACAGCATATCCGCACCTGTGTGGCGCAGGACATCCGCAGCGGAAAGGATGAAACCATCGACGAGCTGCTCGACACCCTGCGCAAATGGATGCGCTAG	MTHEPTCCHRTKERSEAEYKSLIHRLNRIEGQIRGIRGMLEKSAYCPDILAQAAAANAALNAFGRELLAQHIRTCVAQDIRSGKDETIDELLDTLRKWMR*	101
COG1937	MH0239_GL0041346	+	ACTGGTGTGTAAGAGCTGTTTGCTTTATTATAAGATACAGAAGCGGCAAATGGAAGGATAAGCAAGTTGTTTAAAATATAATTAATAACCTTGTTAAATTTTAACAAGGTTATTTTTTTGAAAAAAATCTTGACATATACCCCTATAGGGTATATTATCTATATTAGAAAGGTAAGGAAGGCGGTGTAGGTATGGAAAAGGAATTCTGCAAAAAAAGTGAGGAGTGTGCAGTTGAATGCTGT	242	ATGGAAAAGGAATTCTGCAAAAAAAGTGAGGAGTGTGCAGTTGAATGCTGTCACAAAACAAAAGAACGAAGTCTTAAAGAATATAAGTCACTAATTAACAGACTTAACCGAATTGAAGGACAGATAAGGGGAATAAAGGGAATGGTTGAGAAAAACGCTTATTGCCCCGATATTCTGATACAAGCAGCAGCTGCTAATGCTGCGTTAAATGCTTTTAACAAGGAACTTCTTGCCAATCATATTAGAACCTGTGTTGCAAATAATATAAAAGCAGGTAACGATGAAATAATTGACGAATTAGTAACAACTTTACAAAAGTTAATGAAATAA	MEKEFCKKSEECAVECCHKTKERSLKEYKSLINRLNRIEGQIRGIKGMVEKNAYCPDILIQAAAANAALNAFNKELLANHIRTCVANNIKAGNDEIIDELVTTLQKLMK*	110
COG1937	MH0009_GL0055845	+	TCTCGTCCGTCTTCGTGTTCTTCACCGCCGCAGTTTTCGTATTCTGCGTGAATACTGTGGATAAAAACTGATACTTCTCTCTCAACATATTTCCCAATCCCATGCAGACAGCGTGTGCGAAAAGCACACGCTGTTTGTGTTTGTATAGAAGCATTGAAAAATGCAAAAATAAATATGTCGTATATTGCTTGACAGATACCCCTTGGGGGTATATAATCACGCTCAGAAAATACCCCCGGGAGGTATACGGATGGAATGTCAGGAAAAGCAGTGCTGCTGCGCCAAGACCAAGATGCGCTCC	301	ATGGAATGTCAGGAAAAGCAGTGCTGCTGCGCCAAGACCAAGATGCGCTCCGAGCAGGAGGTAAAGCTGCTCATGAACCGCTTAAACCGCATTGAGGGTCAGGTCAGGGGCATAAAGAAGATGGTCGAAAACAGCGCCTACTGTCCCGATATCCTGCTTCAGGTGTCGGCGATAACGGCTGCTCTGAATGCCTTTAATCGGGAGCTTTTGTCAACACATATACGCACCTGCGTTGCCGAGGGAGTGAAAAACGGCGACGACGGTAAGATCGACGAGCTTGTCGATACTCTCCAGAGGTTACTCAAATGA	MECQEKQCCCAKTKMRSEQEVKLLMNRLNRIEGQVRGIKKMVENSAYCPDILLQVSAITAALNAFNRELLSTHIRTCVAEGVKNGDDGKIDELVDTLQRLLK*	103
COG1937	MH0250_GL0041920	+	CAGACGGCAGTTCGCTTATTGTTCGTCCGTCGGGCACCGAGCCTAAAATTAAACTGTATTTAAGCGCTGTGGGCGCTACCGACGCGGAGGCGCTTGCCGAGCGTGAAGTGTTAGAGGCGGCAGGCACTAAACTTTTAGGGTTTTAAGATTAAAATGGGGACGGTTTAAAACCGTCCTTGTTTTTTACATATTGACATATACCCCTATGGGGTATATAATATAATAAAAATTTCACATAGGGGACTGATATATGCAAAGTTGCGAATGTTGCGGTAAAAAGACAAAGCACCGTTCCGAGCAG	301	ATGCAAAGTTGCGAATGTTGCGGTAAAAAGACAAAGCACCGTTCCGAGCAGGAGTACAAATCGCTTATAAACCGCCTTAACCGAATTGAAGGGCAGGTAAGGGGTGTTAAAAAGATGGTTGAGTCAAGCGCATACTGCCCTGACATACTTATACAGGTAAGTGCGATTAATGCGGCGCTTAACGCTTTTAACCGTGAACTGCTCAGTAGTCACATACGCACCTGCGTTGCCGACGGTATAAGAAACAACAATGATGAAACAATAGATGAACTTGTTTTAACCTTGCAGAAGTTAATGAAATAA	MQSCECCGKKTKHRSEQEYKSLINRLNRIEGQVRGVKKMVESSAYCPDILIQVSAINAALNAFNRELLSSHIRTCVADGIRNNNDETIDELVLTLQKLMK*	101
COG1937	MH0447_GL0002410	+	GCTGTTATCGGAAAAACAAAAATTTGTTATTATAAGCCGTTACGTTTACGGCTTTTCAGACGCCGAAACTGCGGACAGGCTTTGTATTTCAAGGCAATCGGTGCACGGACTTTTGCTGAGGGGACTTGAAATATTAAGGGGGTATTACGGACTGAATTAAAAAAATTCGGGCATACTATTGACAAATACCGTACGGGGGTATATAATTACTGCCAGATACCCATATGGGGTATTTGGGAAGGAAATGCCTATGAAGGAAGAAAGATATAATATAAGCGGTATGTCCTGTGCCGCCTGCTCC	301	ATGAGCGAATGTGAATGTTCAAAAAAGCGCAAGCACCGAAGCGAGGGCGAATACCGCTCGCTTATAAACCGTCTTAACCGAATTGAGGGACAGGTGCGCGGCGTTAAAAATATGCTTGAAAACGACGCGTACTGCACCGATATTCTCACTCAGGTTTCGGCAATAAGCGCGGCGCTTAACGCGTTTAACAAGGAATTGCTTTCAAACCACATACACACCTGTGTGGCTGAAAATATAAGACGGGGGGACGACTCGGTTATTGACGAGCTTGTTTTAACCCTGCAAAAGCTTATGAAATGA	MSECECSKKRKHRSEGEYRSLINRLNRIEGQVRGVKNMLENDAYCTDILTQVSAISAALNAFNKELLSNHIHTCVAENIRRGDDSVIDELVLTLQKLMK*	100
COG1937	MH0060_GL0018912	+	AGGTGGTTTTCTCATTTTCACTCAAACAAGGTTTTTAGAGGTGACCTTCTGTAAATAAGACCGGAGAAACTGCTGAAAGGTTACATTCCGGCTATAATTAAGGGGAGCTTGTACATACTATTATAGTACAGTTATCATATTTTGTCAACGCAGTATTCGTGATATCGTTCGACATTTTTTCATAAACCTCTTGACAAATACCCCCTGGGGGTATATAATATTCTCATAAAGGAAAGAAAGAGGTGACGATATGGAACACAAAGAATGCTGCCACTGCAAGGAATGCAAAAAGACCAAGGAG	301	ATGGAACACAAAGAATGCTGCCACTGCAAGGAATGCAAAAAGACCAAGGAGCGTTCCCCGGAGGAATATCGCTCGCTGATGAACCGCATAAAGAGAATACAGGGTCAGCTGCGTGGAATAGAGAACATGCTTGAGAACAACGCATACTGCACTGATATACTGGTGCAGGTCGCCGCAGCGAACGCGGCGCTCAACTCGTTCAACAAGGAACTACTTGCAAGCCATATAAAAAGCTGCGTCGCGCAGAATATCCGCGAGGGCAACGACGAGGTGATAGACGAACTTGTTAACACCCTGCAGAAGCTGATGAAATAA	MEHKECCHCKECKKTKERSPEEYRSLMNRIKRIQGQLRGIENMLENNAYCTDILVQVAAANAALNSFNKELLASHIKSCVAQNIREGNDEVIDELVNTLQKLMK*	105
COG1937	MH0169_GL0043019	+	GCGCCAGCACCGTGATCACTGATAATAAAATTGCCGCTGTTGAATTGACTGTCCGTATCATGGCGACCCTCCTTTTTATACTCAGTATGCGTGAATCTGTGTGGTATTTCTGCGCATACTATGCTTTGGTATTTCTAATGCTCTGCGTTTATTATATAACAATGAACAGATTTTGTCAACGCCATGTCCGGAATTTTTTTCGACAAAAAATTCAGATACCCCCTTGACAAATACCCCCAGGGGGTATATAATGAGCCTGTGGGGTGATAAGATGGAACAGAAAGAATGCTGCCACTGCAAG	301	ATGAGCCTGTGGGGTGATAAGATGGAACAGAAAGAATGCTGCCACTGCAAGGAGTGCAGAAAGACCAAGGAGCGTTCCCCGGAGGAATACCGTGCGCTGATGAACCGTATCAAGCGTATCCAGGGTCAGCTTAGGGGAATAGAGGGAATGCTTGAGAACAACGCCTACTGTACGGATATTCTGGTACAGGTGGCGGCGGCGAACGCGGCGCTGAACGCATTCAACCGCGAATTGCTTGCAAGTCACATAAAAAGCTGCGTTGCCCAGAACATACGCGAGGGCAACGACGAGGTAATAGACGAACTGGTGAACACTTTACAGAAGCTGATGAAATAA	MSLWGDKMEQKECCHCKECRKTKERSPEEYRALMNRIKRIQGQLRGIEGMLENNAYCTDILVQVAAANAALNAFNRELLASHIKSCVAQNIREGNDEVIDELVNTLQKLMK*	112
COG1937	MH0070_GL0027933	-	TGCATCTGCAACGATCACAGGTGATATGCTGACGACCGTTGCCTGCGCAACAATTGCAAGCGACAAGGAAATGCTGGCAAAGCTTGGAAGAAATGCAACACCAGCGTATGTAAATGAGAAATAGTTGAGAAGTAATTGAGAAAACATATCAAATAAACCTGTTGACAAATACCCCCTACCGGTATACATTATATACCTATAGGGGGTATTTGATTTATGGAAGAAAATAAAGAAGAAAAGAATTGTCCTTGCTGTTCTGGGAAACAT	267	ATGGAAGAAAATAAAGAAGAAAAGAATTGTCCTTGCTGTTCTGGGAAACATAAAGAACGACAGGAAAAAGAAAAAAAGGATCTGATGAACCGGCTGAAGCGGATCGAAGGACAGGTGCGCGGTATCGAGAACATGCTGGAGAAAGATGCATATTGTACGGATGTATTGATACAGGTGTCTGCGGTTACATCCGCACTCAACAGCTTCAATAAGGTACTGCTTGCCAACCATGTAAAAACCTGTGTGGCCGACAACATCCGTCAAGGAAACGACGAAGTGATTGACGAGTTAGTAACACTTTTACAAAAGTTAATGAAGTGA	MEENKEEKNCPCCSGKHKERQEKEKKDLMNRLKRIEGQVRGIENMLEKDAYCTDVLIQVSAVTSALNSFNKVLLANHVKTCVADNIRQGNDEVIDELVTLLQKLMK*	107
COG1937	MH0318_GL0143907	-	GCGATCAGCGCATAATTCGGTTCTCCCAGCTCAGGCCAGTTACTGTAGCATAAGGTGCCGTCAAAGTCTACGGCAATGATCTGATAACTCATCTCTATATTCATAGCCATTCCTCCTTCCTGATGTCCGGCTGCTTTTTACCAAATTTTGAGTTGACACAGGGGATATTATGCTTGTATCCCCCTTGAATCGGCACACTTAAATCATAACAGAACAAAAGTACAATAAACCGGACTTATTCAAGCAATCCTTGCAAAACCTCATAAAATTTGTAGTTGACAAATACCCCCATGGGGTATAT	301	TTGCAAAACCTCATAAAATTTGTAGTTGACAAATACCCCCATGGGGTATATTATTTGACTGCAGCAAAGGAAGAAGGAAATTGTGGCATAAAGTGCCGCAAAGAGGAGGAAGCTATGGACGAGAGCAAAAAAGAAAAAATGACGAAAGAAAACGATCCGCCTTGCTGCTGCATGAGAAGCGCCAAAACCAAGGAACGGCCGGAAAAGGAATACAGAGACCTGATGAACCGGCTGAAACGGATCGAGGGCCAGGTGAGAGGCATTCAGAATATGCTGGAAACCGATGCCTATTGTGCGGATATTCTGGTACAGGTAGCTGCGGTCAATGCCGCTTTGAACAGCTTTAACAAGGTTTTGATGGCGGATCATGTAAGAACCTGTGTGGCCGAGAACATCCGC…	LQNLIKFVVDKYPHGVYYLTAAKEEGNCGIKCRKEEEAMDESKKEKMTKENDPPCCCMRSAKTKERPEKEYRDLMNRLKRIEGQVRGIQNMLETDAYCADILVQVAAVNAALNSFNKVLMADHVRTCVAENIRQGNDEVIDELVGLLQKLMR*	153
COG1937	MH0250_GL0077844	-	ATCCCTGTAAGCATATTGCGGGTTATACATGGATATAATTCACGCTTGCGTACAATACTTTATGTGCAGATATGCGTAAAAATCATCAATTAACTTGCAAAAACCACTTGACAAATACCCGCCGGGGGTATATAATATTACATGTTCAAATACCCCATGTGGGTATTTGGGGGTGCTGGGGACGGCATTTGATTGATGTCAGATCGGAGTGCTTTCCTTATTATCAAGTAAACCAAAGTGAGGATATACCGTGGAAAAGAGCAAAAAATCGACCGCGACGCCTGAGTGCTGCTGCTGTCAG	301	GTGGAAAAGAGCAAAAAATCGACCGCGACGCCTGAGTGCTGCTGCTGTCAGAAGCAGGCGCACGGGGAAAAGACTAAGGAGCGGTCGGCAGAGGAATACCGGAATCTGATGAACCGGCTCAGGCGCATTGAGGGTCAGGTGCGTGGGATCCAGAATATGCTTGAAAACGATGCATACTGTACAGATATTTTAATGCAGGTCGCGGCGGTGAATGCGGCGCTGAACAGCTTCAGCAAGGTGCTGCTTGCCAATCATGTGCGCACCTGCGTGGCGGACAATATCCGCCGCGGAAACGATGAGGTCATTGACGAATTGGTCGTTCTGCTTCAGAAGCTGATGAAGTGA	VEKSKKSTATPECCCCQKQAHGEKTKERSAEEYRNLMNRLRRIEGQVRGIQNMLENDAYCTDILMQVAAVNAALNSFSKVLLANHVRTCVADNIRRGNDEVIDELVVLLQKLMK*	115
COG1937	MH0150_GL0126070	+	TAAAAGAGGCTGTACAAAATCGTATAGCTTCTTTTTTGATTCCCAAACCAAATTAATCTCCCACAAATGCATAATTACATAAAACAAACAAAATAATAAATTCATAATAATAAAAAACACTATTGAAATATACCCCCGTAGGGTATATAATACCAACTGTAATAAACATAAAG	173	TTGAAATATACCCCCGTAGGGTATATAATACCAACTGTAATAAACATAAAGGAGCAAAAATATATGGAACATAAATGTGCACACTGTGTCAAAAAGAAAGAACGAACAGAAAAAGAATACAAAGACCTGATAAACAGACTAAACAGAATAGAAGGACAAGTGCGAGGCGTAAAAAACATGGTTGAAAACGATGCCTACTGCATGGACATCATTACACAGGCATCAGCCATAGCTGCTGCACTAAACAGCTTCAACAAAGTCCTACTATCTAACCATATCAAAACATGCGTAGTAGACAACATAAGAGAAGGCAACGACGAAGTAGTAGACGAACTAATAACAATGCTAAAAAAATCAATGAAGTAA	LKYTPVGYIIPTVINIKEQKYMEHKCAHCVKKKERTEKEYKDLINRLNRIEGQVRGVKNMVENDAYCMDIITQASAIAAALNSFNKVLLSNHIKTCVVDNIREGNDEVVDELITMLKKSMK*	122
COG1937	MH0287_GL0014479	-	CTGCATGAGGTGGAATATGTCATTGCAGACCACAACGCAAAAGGTCCTGTTTCGGAAATGAACAGATAAGAATATTTGAACAGACAAGGCTTTCGTACATGGGTGCGGAAGCCTTTTTCTTTCGCAAAAAATAAATAGTGTCCTCTTGACATATACCCCATGGGGGTATATAATCCAAACCGTAGGGACGTTCCTTTTGCCACATGGAGTGTCCCTACGGTCTGCTACAATCCGAAGAAAGGAGAAAGAGATGGAAGACAAGATGGAAAATACCTGTCCGCACTGCAGTTCTTGTAATAAA	301	ATGGAAGACAAGATGGAAAATACCTGTCCGCACTGCAGTTCTTGTAATAAAAAAGTGCGCGATGAGAAAGAATATAAAGATATGATGAACCGTTTGAGCCGTATTGAAGGTCAGGTGCGAGGGGTCAAAGGCATGGTGGAAAACGATGCCTATTGCGTGGATATTTTGACCCAGGTCAGCGCGATCACATCTGCTCTCAATAGTTTTAATAAAGTTTTGCTTGCCAACCATATCAAGACCTGTGTGGCAAATGATATCCGGGAAGGCAAGAATGAAAAGGTGGACGAACTGGTCGTTACCTTACAGAAATTGATGAAATAA	MEDKMENTCPHCSSCNKKVRDEKEYKDMMNRLSRIEGQVRGVKGMVENDAYCVDILTQVSAITSALNSFNKVLLANHIKTCVANDIREGKNEKVDELVVTLQKLMK*	107
COG1937	MH0451_GL0175889	-	TTTTGTTTTTTCTCAAAATCCAAGTATGAAATAATATATAGATTTGATCAGGAACAATCCTGAACCTATGCAACAAAGTATAACGGAGAAAAAAAGTTCTGTCAACCATAAAATGAAATTGGTTGACGAAAGAGAAAAACCTGAGTTATTGATAAATTATATGAAACAGGGGGATGATTTTATTGATATATGAAGTTGACAATATACCCTATGGGGGTATATAATTCGTTGCGAAAGGCAGGGATGATATATGGATCCAGAGAAAAAATGCTGTTGCTGTGAGCGCAAAAAACAGCGTCAG	301	ATGGATCCAGAGAAAAAATGCTGTTGCTGTGAGCGCAAAAAACAGCGTCAGGAAAAGGAATATAAGGACATGATCAACCGCCTGAGCCGGATCGAAGGACAGGTACGGGGGATTAAACGGATGGTGGAGGAGGATGCGTATTGCACCGACATTCTGGTTCAGGTGTCCGCAGTTAATGCCGCATTAAACAGTTTTAATAAGGTGCTTTTAGCCAATCATATCAAGACATGCGTGCGTCAGGATATTCTGGACGGTAAGGAGGAGACCGTGGATGATCTTGTGGTGACGCTGCAGAAATTAATGAAATGA	MDPEKKCCCCERKKQRQEKEYKDMINRLSRIEGQVRGIKRMVEEDAYCTDILVQVSAVNAALNSFNKVLLANHIKTCVRQDILDGKEETVDDLVVTLQKLMK*	103
COG1937	MH0260_GL0014070	+	TCTCATATGAAATATACACTTTTTTATAATGATATAGGTTTTAAGGTAAAGCGGACATTCACAATCCGCTTTCGCTACTTGCTCATGAACGCAGTCACGAACGAATTTTATCCCTTGATGTCTCATAATAACACATATAGGAGAATTATTCAAAAAAAATTTTAAAAAGTCTTGCAAAATACCTACAGAGGGTATATTATACCCACAGATACCCGACGGGGGTATAATTCAAGAAGAACAGGAGCTTGATATGGGTAATAATAAAGACAACTGCCCGGCATGTGGCAATAAGACAGAGCAA	301	ATGGGTAATAATAAAGACAACTGCCCGGCATGTGGCAATAAGACAGAGCAAAAATGCAGCTGTTGTGATAAGCATAAGGAACGCTCTGAGAAGGAATACAAGGACTTGCTTAACCGTTTGAAGCGCATAGAGGGACAGGTAAGGGGTGTTGAACGTATGATTGAGGAGGATGCATACTGTACTGATGTGCTTATTCAGGTTGCTGCAATTAATGCTGCACTCAACAGCTTCAATAAGGTTCTTCTCGGAAATCATATAAGAACCTGTGTGGCGGAGAATATCCGCGAAGGGAATGATGAGGTTGTGGACGAGCTTGTGGGTGTTATACAGAAGCTTATGCGGTAG	MGNNKDNCPACGNKTEQKCSCCDKHKERSEKEYKDLLNRLKRIEGQVRGVERMIEEDAYCTDVLIQVAAINAALNSFNKVLLGNHIRTCVAENIREGNDEVVDELVGVIQKLMR*	115
COG1937	MH0011_GL0043845	-	TGCCCGCGCGCTACACTTAAAGAGGCACTGGAACGCATAGAACGTGCGGTTAAAAACTTAACACAGAAATAGATATTCGCGGAGATGGATTCCCGGTGCGGAATGGCGTCTCCGCATTTTTGTGTGTATTGATGAGCCTCCGGCTACGAGCAAATCCAAAGAAATTCTCATTAACATAAATTTTCGTTGACATATACCCAACGGGGGTATACTATACTCTCAGAATAAAAATTCCACAAGGAGGCAGAATATGGATTGTGACAAATGCAATAACTGTGCCAAGACAAAGAACCGCACAGAC	301	ATGGATTGTGACAAATGCAATAACTGTGCCAAGACAAAGAACCGCACAGACAAGGAATATAAGGCACTTGTAAGCCGACTTAACAGAATAGAAGGACAGGTAAGAGGCGTTAAGGGAATGCTTGATGGCAATGCATACTGCGTGGACATTCTCACACAGGTATCGGCGATAAGTGCGGCGTTGAACAGCTTCTCACGCATGCTGCTTGACAGCCATATAAGGACATGCGTGGTCAATGACATTAAGAACGGGGATGAAACTGTGGTGGATGAGCTCATCGAAACAGTGAACCGTTTTATGAAATAA	MDCDKCNNCAKTKNRTDKEYKALVSRLNRIEGQVRGVKGMLDGNAYCVDILTQVSAISAALNSFSRMLLDSHIRTCVVNDIKNGDETVVDELIETVNRFMK*	102
COG1937	MH0374_GL0119682	-	AAAATGTCAGTATTAAAACCTGATTGGGAACGTCTTGAAGCTGACGGCTTATGGGACGCAGGAAAGTAATCTTGATAAACACTATGGTTTGAATGTATTTAGGAATAAATTCAAGCCATGGTGTTTTTTTTGTTGAATAAAAAAGACAATTCATAATATTGACAAATACCCCTAAAGGGTATATACTGCATATGAAAAAAGATACCCCCAAAGGGTATAAATGCATAAATAAAAAAGGAGTGGTAAAAATATGGCAGAGGATATAAAGAAAGACAGTCCGTGTGAGTGCTGCAGAATAAAG	301	ATGGCAGAGGATATAAAGAAAGACAGTCCGTGTGAGTGCTGCAGAATAAAGGAGAGGGAAGAGAGTGAATATAAAGACCTGATAACAAGACTTAACCGTATAGAAGGCCAGGTCAGAGGTGTAAAGGGAATGGTTGAAAAAGATGCGTACTGTGTGGATATACTTACACAGGTTGCAGCCATAAGTGCGGCACTTAACAGTTTTAACAGAGTGCTGTTGTCGAACCATATAAAAACATGCGTGGTGAATGATATAAAATCAGATAAGCCGGATGCAGTTGAGGAACTTGTAAAAATTGTGCAGAAACTTATGCGATAA	MAEDIKKDSPCECCRIKEREESEYKDLITRLNRIEGQVRGVKGMVEKDAYCVDILTQVAAISAALNSFNRVLLSNHIKTCVVNDIKSDKPDAVEELVKIVQKLMR*	106
COG1937	MH0012_GL0014382	-	CACTAAAAAGCCTTGACATATACCCCTTGTAGGTATATTATAATCACGTACCCCATAGGGGTATTTATTTGAAAGGAGTATTCAATTATGGACGAAAAGAAAGTCTGTCCTTGCTGCGATACGGAAAAGCATAAGTAT	138	ATGGACGAAAAGAAAGTCTGTCCTTGCTGCGATACGGAAAAGCATAAGTATCGCAATAAAGAGGGCAAAGAGTATAAATCACTCATTTCCCGTCTGAACCGCATCGAAGGCCAAGTACGGGGCGTGAAAAAAATGGTCGAAGACGATCGCTATTGTATTGATATCCTGACTCAGGTCAGTGCCATCCAGTCGGCCTTGAATTCTTTCAACAAGGAGCTCCTGGGCCAGCACATCAAGTCCTGCGTCGTCCACGACATCCGTGAAGGCAAAGACGAAGTCGTCGATGAACTCGTCTGCACTTTACAAAAACTCATGAAATAA	MDEKKVCPCCDTEKHKYRNKEGKEYKSLISRLNRIEGQVRGVKKMVEDDRYCIDILTQVSAIQSALNSFNKELLGQHIKSCVVHDIREGKDEVVDELVCTLQKLMK*	107
COG1937	MH0435_GL0047409	+	AAAATGCTACCGATGAAACGGATGCCGTCAAAGCCTTGTTAAAATAAAATCATCGATTTTCCAAAGACTGTCACTGCTGTGGCAGTCTTTTTTTGCGCCTTCTTCGCACCTATAGAAGCTATAACAAAGCCCTTTTCCAACCTTTTTGTAAAAATATATCAAAATTCCATGCTATCTCTTGACATATACCCCCATTGGGTATATTATAACAATGTACCCCAAGGGGGTATCTAAGGAGGGAACCAATACTATGGAAGAAAAAGATGTCTGTCCCTGCTGCAATTCTGAAAAACATAAGTAC	301	ATGGAAGAAAAAGATGTCTGTCCCTGCTGCAATTCTGAAAAACATAAGTACCGCAGCAAAGAGGGCAAAGAATATAAATCTCTCGTATCGCGGCTGAACCGTATCGAAGGCCAGGTCCGAGGCGTGAGAAACATGTTGGAAGACGACCGCTACTGTATCGATATCCTGACTCAAGTCAGTGCCATCCAATCGGCATTGAATGCCTTTAATAAAGAGCTCTTAGGTCAGCATATCAAGGGCTGCGTCGTCGATGATATTCGCGATGGCAAAGACGAAGTCGTCGATGAACTCGTCGGAGCCTTGCAAAAACTCATGAAATAA	MEEKDVCPCCNSEKHKYRSKEGKEYKSLVSRLNRIEGQVRGVRNMLEDDRYCIDILTQVSAIQSALNAFNKELLGQHIKGCVVDDIRDGKDEVVDELVGALQKLMK*	107
COG1937	MH0286_GL0135361	-	ATCTTTTTGAAATAAATTCTTGTTTTCTCTTGACATATACCCCTTGTGGGTATATTATACTCACAGATACCCGATAGGGGTATATAGGAGGAGAATACGATGGAAGAGAAAAAACAAGAGACAGGATTGACAGACCATCCGGCCAAAACG	150	ATGGAAGAGAAAAAACAAGAGACAGGATTGACAGACCATCCGGCCAAAACGTGCTGCTGTACCGGTCCCAAGCATAAATACCGTGATAAAACCAGTAAGGAATATAAATGCCTTATTTCACGCCTCAACCGGATTGAAGGCCAGGTACGCGGTGTCCGCAATATGGTAGAAAATGACCGTTACTGCGTCGATATCCTGATGCAGGTCAGCGCTATCCAATCGGCTCTCAATTCATTTAATAAAGAATTGCTGGCCCAGCATATTAAAAGCTGTGTCGTTCACGATATCCGTGAAGGAAAGGATGAGGTCGTCGATGAACTCGTCTGTATGCTGCAAAAATTAATGAAGTAG	MEEKKQETGLTDHPAKTCCCTGPKHKYRDKTSKEYKCLISRLNRIEGQVRGVRNMVENDRYCVDILMQVSAIQSALNSFNKELLAQHIKSCVVHDIREGKDEVVDELVCMLQKLMK*	117
COG1937	MH0262_GL0049062	-	CGCCAACGACCTGCGCACCGCGCGTCTCGCTGCCGAGCGCGCCAAGAACCCGCCGCCACAGCAGCCGGCCGAGCAAGGTTCCGGCAGTTCAAGCGGCCGCATCGACTGGACGAAGATCCTCACGGACATCATCATCCACTCGATGGACAAGGGGTGATAGGCTTGATTTCCCGTCATCAGACGGGAAATTTTTTTGCTTGACAGATACCCCCTCGTGGTATAAGATAATATACCATTAGGGGGTATATTCATGGCATCATGTGAAGATAAGAAATGTCAGGCGGCTGCTATGGCTGAGGAG	301	ATGGCATCATGTGAAGATAAGAAATGTCAGGCGGCTGCTATGGCTGAGGAGAGTGCAGAGCAGCACACCTGCAGCGGTTGCGTCAAGCACAAGCACCGCGACAAGGACAGCAAGGAATACAAGTGCCTCGTCTCGCGCCTGCGGCGCATCGAGGGACAGGTCCGCGGCGTCTGCAAGATGGTCGAGGATGACCGCTACTGCGTCGACATCCTCACGCAGGTCAGCGCCATCCAGTCGGCGCTCAATGCGTTCAACAAGGAACTGCTCGCACAGCACATCAAGTCGTGCGTCGTCGACGACATCCGCGCCGGCCACGACGAGGTCGTCGACGAGCTCGTCGCGACGCTGCAGAAGGTCATGAAATGA	MASCEDKKCQAAAMAEESAEQHTCSGCVKHKHRDKDSKEYKCLVSRLRRIEGQVRGVCKMVEDDRYCVDILTQVSAIQSALNAFNKELLAQHIKSCVVDDIRAGHDEVVDELVATLQKVMK*	122
COG1937	MH0354_GL0010557	-	TTGGACGAAGGTCATCACGGACATCCTCATCCATTCGATCGACAAGAGCAGCGGCATGCGGGAGAATATGCGGTCGAACGCGCGGGAATTCATGGGCAGAGGATGCCGATAACCCCTCTTGACAAATACCCCCTTACGGTATAAAGTAACATACCGTAAGGGGGTATTATTTTTGTGTACACAAGCAGAAGAGACGAAAGGAAAAGGCACAGGGGCGTCAGCCTGCTGTACGGGCAGCTGCGCCTCCTGCGTGAAGCATAAGCATCGCGACCGGGAAAGCAAGGAGTACAAATGCCTCATC	301	GTGAAGCATAAGCATCGCGACCGGGAAAGCAAGGAGTACAAATGCCTCATCTCCCGTCTGCGGCGCATCGAGGGACAGGTGCGCGGCGTGGAGAAGATGGTCGAGGACGACCGCTACTGCGTGGACATCCTCACGCAGGTCAGCGCGATCCAATCGGCGCTCAACGCGTTCACGAAAGAACTGCTCTCCCAGCACATCCGCACCTGTGTGGTCGACGACATCCGCGCGGGACATGACGAGGTGGTGGAGGAGCTCGTCGCGACGCTACAGAAAGTCATGAAGTAA	VKHKHRDRESKEYKCLISRLRRIEGQVRGVEKMVEDDRYCVDILTQVSAIQSALNAFTKELLSQHIRTCVVDDIRAGHDEVVEELVATLQKVMK*	95
COG1937	MH0280_GL0125702	-	CGACCTGCGCACCGCGCGCCAGGCCGCTGAACGTGCCAAGAACCCGCCGCCAGAGCCCCAGCAGCCAGAAGAGCAGCGTTCCGGCAGCGCCGGCGGCCGCGTCGACTGGACGAAGATCATCACCGACATCATCATCCACTCGATGGACAAAGGCTGACACCATCGGATTCCCGCCATCTGGCGGGAATTTTTTTGCTTGACAGATACCCCCTTATGGTATAGTATAAGATACCGTTAGGGGGTATATTCCATGTGTGCATGTGAAAAGACAAAGAACGTGGCTGCAGCAGGTACGGAAGGT	301	ATGTGTGCATGTGAAAAGACAAAGAACGTGGCTGCAGCAGGTACGGAAGGTACAGAAGAAAAGTCCTGCTGCGGCTGCGTCAAACATAAATACCGCGATAAGGACAGCAAGGAGTACAAATGCCTTGTCTCGCGCCTGCGGCGCATTGAGGGCCAGGTCCGCGGCGTCTGCAAGATGGTCGAGGAGGACCGCTACTGCGTCGATATCCTCACGCAGGTCAGCGCCATCCAGTCAGCACTCAATGCCTTCAACAAGGAACTGCTCGCGCAGCACATCAAGTCCTGCGTGGTCGACGATATCCGCGCCGGTCACGATGAGGTCGTCGATGAGCTCGTCGCGACCTTGCAGAAAGTTATGAAGTGA	MCACEKTKNVAAAGTEGTEEKSCCGCVKHKYRDKDSKEYKCLVSRLRRIEGQVRGVCKMVEEDRYCVDILTQVSAIQSALNAFNKELLAQHIKSCVVDDIRAGHDEVVDELVATLQKVMK*	121
COG1937	MH0448_GL0243536	+	GACCTGCGCACGGCCCGGAGGGCAGCCGAACGGGCCAAGAATCCGCCGGCAGAGGAGCCGCACCATGGCCGCGGTGTCGATTGGACACAGGTTATCACGGATGTCATCATTCATTCCATGGATAAAGGCTGACTTTTTCTCCCGCTTTGCGGGAGATATTTTTTTACTTGACACATACCCCCTTATGGTATATATTAAATACCGTTAGGGGGTATATTTCATGTGTGCATGTGAAGATAAAAAATGTCAAATGACAGAGAGTGCCGCCGCTGGCGAGGAAAAATCCTGCTGCGGCTGCGTC	301	ATGACAGAGAGTGCCGCCGCTGGCGAGGAAAAATCCTGCTGCGGCTGCGTCCGGCATAAATACCGTGACAAGGACAGCAAGGAGTATAAATGCCTCATTTCGCGTCTCAAACGCATCGAGGGGCAGGTCCGCGGTGTCTGCAAGATGGTCGAAGATGACCGTTACTGCGTCGATATCCTCACGCAGGTCAGCGCCATCCAGTCGGCACTCAATGCCTTCAATAAAGAGCTGCTCGCGCAGCATATCAAATCCTGTGTCGTGGATGACATCCGCGCAGGTCATGATGAGGTTGTTGATGAACTCGTCACAACGCTGCAGAAAGTCATGAAATGA	MTESAAAGEEKSCCGCVRHKYRDKDSKEYKCLISRLKRIEGQVRGVCKMVEDDRYCVDILTQVSAIQSALNAFNKELLAQHIKSCVVDDIRAGHDEVVDELVTTLQKVMK*	111
COG1937	MH0122_GL0099370	-	TACCCTGAAATGAAGGATTGCGCGTACCTCAAAACGAGGGACTTTATGTCCCGAGTTTTTATCCGCCCTTTACAAGGGCGGGGGACCGTTGCGCTGGCGCAATGGTGGTGGGTTAGCCGCCTTGGCGGCGTTTCCCATCGTGGCCAAACGCATTTGCGTTTGGCTTCCATCGGTTGCTGACCAAAAAGGGATTGTCACTTGACAATCCCTTTTTCCATGGCTACAATATACGTAACGGAGGTATAGTACCATGGAACATCTGAAGACAATGCGGGACAAGAATGGGAAGGATTATCAGGAC	301	ATGGAACATCTGAAGACAATGCGGGACAAGAATGGGAAGGATTATCAGGACCTGATCACCCGTCTGAACCGGATCGAAGGCCAGGTGCGGGGAGTGAAAAAAATGCTGGAAGAAGACCGGTACTGTGTGGACATCCTGACCCAGGTCAGTGCCATCACCTGCGGCCTCAATGCCTTCAATAAAAAGCTCCTGGCCAACCACATCAAAAGCTGTGTGGTCAACGACATCCGGGCCGGGGACGATTCTGTAGTGGACGAACTGTGCGAAACCCTGCAGAAACTGATGAAATGA	MEHLKTMRDKNGKDYQDLITRLNRIEGQVRGVKKMLEEDRYCVDILTQVSAITCGLNAFNKKLLANHIKSCVVNDIRAGDDSVVDELCETLQKLMK*	97
COG1937	MH0276_GL0213769	-	AGGTGCTGGTGGAAGCCGCCGAAGGGGAGAAATGCGAACGGTGCTGGTGCTACAGCAAGACCGTGGGCCAGGATCCCCAGCATCCCACCCTCTGCGCCAAGTGCTGCGAAGCGGTGGAGTGACCCGGCTTCCATTGTCCGCTGACCGTTGACCGTTTATCGGAAAAGGGATTGTCATCTTGACAATCCCTTCTTTCATGGCTACAATATACATAACGGAGGTATAGTACCATGGAACATCTGAAGACAGTGCGGGACAAGGACTGCAAGGAATATCAGGAC	281	ATGGAACATCTGAAGACAGTGCGGGACAAGGACTGCAAGGAATATCAGGACCTGATCACCCGGCTGAACCGGATCGAAGGCCAGGTGCGGGGAGTGAAAAAAATGCTGGAAGAGGACCGGTACTGTGTGGACATCTTGACCCAGGTCAGCGCCATCAGCAACGGACTCAATGCCTTCAATAAAAAGCTCCTGGCCAACCACATCAAGTCCTGTGTGGTGAACGATATCCGGGCCGGGGATGATTCTGTAGTGGATGAGCTGTGCGAAACCCTGCAGAAACTGATGAAATGA	MEHLKTVRDKDCKEYQDLITRLNRIEGQVRGVKKMLEEDRYCVDILTQVSAISNGLNAFNKKLLANHIKSCVVNDIRAGDDSVVDELCETLQKLMK*	97
COG1937	MH0081_GL0027478	+	TCACTATCCGAACGAAGTTTTCCGTTTTGTTGTCAACGTTCCGGTCAATAAGGACATAGCCATTGTTGCGGAGTTGAGTCAGTTTGCCTTAAATATGGTTGGTTAGGAAAGATAAAAATTTGCCGGCGATATATAAAAATTTGCTGAAGCTACTTGACAATAATACCCCCACGGGGTATACTTATCAAACAGATACCCTATGGGGGTATTTTAAATTCCATAATAAGTTTATTTTAGCAGGAGAGAAGCAATGAGAGAGCCTAAAAGCAGAAGACCGGAAGGAAATCCGACTTGCGGCTGC	301	ATGAGAGAGCCTAAAAGCAGAAGACCGGAAGGAAATCCGACTTGCGGCTGCGGTTGTGTAAAACATAAACACCGAGACAGCAACAGTCCCGAATATAAAAGTATGATGCGGCGTTTAAAATTAATTGAAGGACAAGTGCGCGGCATCGAAAAAATGGTGGAAGACGACCGCTACTGCATTGATATCCTGACACAGGTAAGCGCGGTCCAATGCGCATTAAACGCATTTAATAAGGAACTACTGTCGCAGCATATCCATAGCTGCGTTGTAGAAGATATTCGCGAAGGTAAAGATGAAGTAGTAGATGAATTGGTTTCCGCTTTGCAAAAACTGATGAAGTAA	MREPKSRRPEGNPTCGCGCVKHKHRDSNSPEYKSMMRRLKLIEGQVRGIEKMVEDDRYCIDILTQVSAVQCALNAFNKELLSQHIHSCVVEDIREGKDEVVDELVSALQKLMK*	114
COG1937	MH0366_GL0059127	+	GCCGCAAAAAGCAAATCATTCCGCCCCTGACGGAAGCCATCAAACAGGAAAACAACTGAATCGATTCCGGCGGGATGTCCCGGTCCGCCCTGCGGCAATGTCCGCCGGGGACGCGCCGTCCCGCCGCCGGCCTGCCCTTGCGGGGGCAGGCTTTTTTTGCTTGACACAGGTACCCCATGGGGGTATAATGCAACCGAAAGGACAAGTACCCCATGGGGGTATAGGAAAGGAATCAAAGGAGGGAACCGCCATGGCGGACAAAGCAAAAGAAACGGCCGCGGCAGCGGCGGAGCCGGCGTGC	301	ATGGCGGACAAAGCAAAAGAAACGGCCGCGGCAGCGGCGGAGCCGGCGTGCTCCATGCATCACAGCGGCGGCAGTAAAGGCACGTGCCAGCACTGCCTGAAACATAAACACCGCGACAAGGACGGCGCCGCGTACAAACGCATGATGACGCGCCTGAAACGCATCGAGGGACAGGTGCGGGGCATTGAAAAGATGGTCGAGGATGACCGCTACTGCATCGACATCCTGACCCAGGTCACGGCCATCCAAAGCGCCCTGACGGCCTTCAACAAGGAACTGCTGGCCGACCATATCCATACGTGCGTCGTCGACGACGTGCGGGCCGGCAAGGAGGAGGCCCTGGACGAACTGGTCACGACCTTGCAGAAGTTGGTCAAGTAA	MADKAKETAAAAAEPACSMHHSGGSKGTCQHCLKHKHRDKDGAAYKRMMTRLKRIEGQVRGIEKMVEDDRYCIDILTQVTAIQSALTAFNKELLADHIHTCVVDDVRAGKEEALDELVTTLQKLVK*	127
COG1937	MH0245_GL0183518	+	CGCAGAGTGTGGCGCGGTCGGAAATCGCAAAGGGAAGCGGCAGGCAATTTGATCCGCAGTTTGCAAAGCTTATGGTAGAAATAATTGATGAGGATGTCGATTATATGCTGCATGAGCATTGAGTTATAGCAGTTAGAGAGTTATTTAAGCAGGCTTGATTACTTAGATAACTCTCTATTTTTTATTTGACATATACCCTACATGGGTATAATATACCTATGTAGGGTATATTATACGAAAGGGGATAATTATGGCTGAGACAAAATACTGCTGTGGTGGCAAAATAAAGCATAAATTTAGA	301	ATGGCTGAGACAAAATACTGCTGTGGTGGCAAAATAAAGCATAAATTTAGAGATAAATCGGGCGAGGAATATAAAAATTTAATAAGAAGATTAAACCGTATTGAAGGGCAGATAAGAGGTATTCATAAAATGGTTGATAATGATCGCTATTGTGTGGATATTTTAACGCAGGTAAGTGCGGTTCAGTCGGCACTGAATGCCTTTACGAAAGAGCTTTTGCAGCAGCATATTCATGGCTGTGTGGTAACAGATATTAAAGCTGGTCATGATGAGGTGGTGGATGAATTATGCAATTTGCTTCAAAAAGTAATGAAGTAG	MAETKYCCGGKIKHKFRDKSGEEYKNLIRRLNRIEGQIRGIHKMVDNDRYCVDILTQVSAVQSALNAFTKELLQQHIHGCVVTDIKAGHDEVVDELCNLLQKVMK*	106
COG1937	MH0100_GL0154443	-	GAAGGACAGCACAGACCGTCCGATCTTAAACGGTAACATGAATGTGGACTATATCCGTGAGCTGATGGAAAAACGAAAAGATCGTTACCTTGCGGTGGCGGATGTGGTCGTTGCGACAGATCAGAAGAGCGCGGAAGAGATCACACGGGAAATTTTGGCAGCATTTGCATAAAAAACTGTAAAAAGAGATCCGGGTACTTGACAAAGTGCCCGGATTGTTTTATATATAATACATACCCCGTGGGGGTATATGAAAGGGGGATGTGATATGGCATGTGAACACTGCTGCGGCAGCGACGAT	301	ATGAAAGGGGGATGTGATATGGCATGTGAACACTGCTGCGGCAGCGACGATGATGCGGTAAAGCACAAACATCGGGAGATGCAGGAAAAAAAGAGCCTGATGACCCGCTTAAATAAAATCGAGGGACAGGTTCGCGGTATCCGCACGATGGTGGATGACGACCGTTACTGTGTGGATATTTTAACGCAGGTGTCTGCGGTGCAGGCGGCGTTAAACAGTTTTAACAAGGAACTGCTGGCGAGACACATAAAAACCTGTGTTTCGGAGGATATTAAAGAAGGAAATGAAGAGGCAGTGGATGAATTGTGCGAATTGTTGAAAAAACTGATGAAATAA	MKGGCDMACEHCCGSDDDAVKHKHREMQEKKSLMTRLNKIEGQVRGIRTMVDDDRYCVDILTQVSAVQAALNSFNKELLARHIKTCVSEDIKEGNEEAVDELCELLKKLMK*	112
COG1937	MH0377_GL0101195	-	CGGCGTCGATTTCCCGTGGATTTGTAGCAATCATTTTCTTCGCTTTTTTATTGTCGGCGTTATTTGGATTAAACGGAGTCTGGCTGGCATTTCCGGCAGCGGAATTTGTGACAATGCTGATCACATTGTACGGATTGAAAAAGATCAACCTTGTTGATAAAAATTCCGAACAGTCAAAAATCTCTTGACAAAATACAAATCGTGATGTAAATTCAAAATACCCAATAGGGGTATAAGGTATATAATAAAAATGGAAAACCTTGATAAAAATTCAGGAACAGCACAGACTATACAGACCGGA	301	ATGGAAAACCTTGATAAAAATTCAGGAACAGCACAGACTATACAGACCGGAGGTAGACAGATGGCATGTGAAAAATGCAGCGCAAATGGAGATAACGTGAAGCATAAACAGCGTGAGAGTGCAGAAAAAAAAGCACTGCTTACGAGACTTTCCCGGATAGAGGGACAGGTGAGGGGAGTGCGTGCCATGGTGGAGGATGACAGATACTGCGTCGATATCGTCACACAGGTATCTGCGATTCAGGCTGCATTAAATGGATTCAACAAAGAACTGTTGGCACGCCATATCAAAACCTGCGTTTCCGAAGATATCAAAGAAGGCAATGAGCAGGCTGTCGATGAACTCTGCGATCTGTTAAAAAAGCTGATGAAATAA	MENLDKNSGTAQTIQTGGRQMACEKCSANGDNVKHKQRESAEKKALLTRLSRIEGQVRGVRAMVEDDRYCVDIVTQVSAIQAALNGFNKELLARHIKTCVSEDIKEGNEQAVDELCDLLKKLMK*	125
COG1937	MH0106_GL0005418	+	TATCATGTGCAAAAGCAGCACATGATCGACATTCGCCGTTTGTCGAATGCATAAATGCATTCTTCTCACTTGCGCTCATTATATCATGAACTTATATTGTTTGCATTGTTAAGTTAGGAATTGTTATGGGAACGAAAGACAAGTGAACGGTAATAGAAAATTTGTTAATGAGAAAAATAGTAAATAATGATGCTTGACTTTTCTGTTATCCTGTACTATATTCAAAATACCCCATAGGGGTATATAAAATATGATGAATGACAAAATCATAAGTGGTAAAAATAATATTCAGATAACAAAA	301	ATGATGAATGACAAAATCATAAGTGGTAAAAATAATATTCAGATAACAAAATCAGAGTGCGGCGGACAGAAAGGATGTGGAGCTATGACATGTTGTTGTAAAGGCAATGAGGATGAAAATGTAAAACATAAACAGCGTGATGAGCAGGAGAAGAAAGCACTCATGACACGTTTGAGCCGTATCGAAGGACAGGTGCGTGGAATCAGGGCGATGGTAGAGGACGACCGTTATTGTGTGGATATTCTCACACAGGTGTCAGCGATCCAAGCGGCCTTGAATGGGTTTAACAAAGAACTTCTGGCGAGACATATCAAAACCTGTGTTTCGGAGAATATCCGCGAAGGAAATGAAGAGGCAGTCGATGAACTGTGTGAACTTTTGAAGAAACTGATGAAATAG	MMNDKIISGKNNIQITKSECGGQKGCGAMTCCCKGNEDENVKHKQRDEQEKKALMTRLSRIEGQVRGIRAMVEDDRYCVDILTQVSAIQAALNGFNKELLARHIKTCVSENIREGNEEAVDELCELLKKLMK*	133
COG1937	MH0188_GL0149011	-	GCAAGCAGTCAGAAAATATTTTCTCTGTCTATGGCACTGCTCATTGCTTACGCACATTATATCATGAACTTATATTATTTGCATTGTTAAGTTAGGAATTGTTACGGGAACGAAATACAGGAGAACGGTAATAGAAATTTAGTTAATGAGAAAAATAGTAAATAATGATGCTTGACTTTTCTTTTATCCTATACTATATTCAATATACCCCATAGGGGTATATTGAATATAATGAATGACAAAATCATAAGTGGTAGAAAATAATACTCAGATAACAAAACGAGGTGCGATGGACAGAAAG	301	GTGGTAGAAAATAATACTCAGATAACAAAACGAGGTGCGATGGACAGAAAGGATGTGGAAGTTATGACATGTTGTTGTAAAGGCAATGAGGATGGCAATGTAAAACATAAACAGCGTGATGAGCAGGAGAAGAAAGCGCTCATGACACGTTTGAGCCGCATTGAAGGACAGGTGCGTGGGATCAGGGCGATGGTGGAGGACGACCGTTATTGCGTGGATATTCTCACACAGGTGTCAGCAATCCAGGCGGCCTTGAATGGGTTTAACAAAGAACTTCTGGCAAGACATATCAAAACCTGTGTTTCGGAGGATATCCGCGAAGGAAATGAAGAGGCAGTCGATGAATTGTGCGAACTTTTGAAGAAACTGATGAAATAA	VVENNTQITKRGAMDRKDVEVMTCCCKGNEDGNVKHKQRDEQEKKALMTRLSRIEGQVRGIRAMVEDDRYCVDILTQVSAIQAALNGFNKELLARHIKTCVSEDIREGNEEAVDELCELLKKLMK*	126
COG1937	MH0355_GL0229774	+	GACGATGAAGCGCTTGAAGCCTGCAAGAATCTTGGCAAGGCACTTGTATAAGACGGACCAGACATATTTGTCATAATCTCATAAAAAGGGAACTGCCAGTTTTGGCAGTTCTTTTTTTTGCGGGCGGCAAGAAAAATTTTCTTAAAGGCTTGACAAATAAAAAAATCCGTACTATATTCAAGATACCCTATGGGGGTATATGAATGATGTGCCGTCAGATGGATAAACTAAAAGAAAGCGGGAAGAAAACATGGCGTGCTGCGGATGTAAGGATAAGGAAGAGGAAGTAAAACATAAACAG	301	ATGGCGTGCTGCGGATGTAAGGATAAGGAAGAGGAAGTAAAACATAAACAGAGAAACGGGACGGAGAAAGCAGAGCTTGTCAAGCGTCTCAACCGGATTGAGGGACAGGTGCGGGGTGTGAAATCCATGGTGGAGGATGACCGCTACTGTGTGGATATCGTGACGCAGGTGTCTGCAATCCAGGCGGCGTTAAATGCCTTTAACAAGGAGCTTTTAGCGCGCCATATCAAAAGCTGCGTGGCAGATGACATCCGCGAGGGAAACGAAGAAGCTGTGGATGAATTGTGCGAATTGCTTAAAAAATTGATGAAATAG	MACCGCKDKEEEVKHKQRNGTEKAELVKRLNRIEGQVRGVKSMVEDDRYCVDIVTQVSAIQAALNAFNKELLARHIKSCVADDIREGNEEAVDELCELLKKLMK*	105
COG1937	MH0174_GL0105351	-	ACATAATGTTTATTATTGTCTTGCAGGGTGTTAGCACCACCCTGTAAGGTTATTATTATATTATCACTTATAATAAACTATGTCAAGTTCGCAACTACTTTAAAAATTTAAAATATTTATAATTATTTGAGATAGGTTCGCCTATCTCTTTTTTTATTATTTTTCTTATTGAGAAATTTTCCAATTGACAAATCAACAAGTAATGCTATAATAAACATATACCCCCTATGGGTATAAAGGAGGTAAAACAATGGATAAATGTTGTTGCAACACTGGTAAAACTAAACATCGTGATACTGCT	301	ATGGATAAATGTTGTTGCAACACTGGTAAAACTAAACATCGTGATACTGCTGAATACAAAGCACTTATTACCCGTCTTAATAAAATTGAGGGGCAAGTAAGGGGTATCAAAAATATGGTAGAAAACGACAGATATTGTGTAGACATACTTACTCAAGTTTCTGCTGTACAAAGTGCTTTAAACAGTTTCAATAAAATTCTCCTTTCACAGCACATAAAAACTTGTGTTGTTGATGATATTAAAAGTGGGAATGAAGAAGTTGTTGACGAACTTTTAAACACAATTCAAAAAATAATGAAGTAG	MDKCCCNTGKTKHRDTAEYKALITRLNKIEGQVRGIKNMVENDRYCVDILTQVSAVQSALNSFNKILLSQHIKTCVVDDIKSGNEEVVDELLNTIQKIMK*	101
COG1937	MH0274_GL0071638	-	CGATTGGCGACCCATTTGATCGAATCTCTCATAATCCTCACCATACAAAATTTTTTAGTTTCACAAATTTTTTGTTAGATTTCATATTCATCATACCATAGTTCCCCCGGTTGTCAAGGGGTTTTCCGGATTCCACGGCATTTTTTCACAGCCGAAAATTCCCCTCTTGACAAATACCCCCCAGGGGTATATAGTAGGTCTCAGAAAGAATACCCCCGGAGGGTATCCCTCCGGCAGATTGGAGGTTCCTATGCGAGAAGAAAAATACGACATCTCCGGGATGCACTGCGCCGCGTGCAGC	301	ATGGAAGATCAGACTTTGCAGGCAGTCCCCGCCGCCGAGGCACCGGCGGAGGAGACAGCGGCAGGCTGTCCCTGCCGCCACAAGCACCGGGAGGCCCCGGAGTACGATTCCCTGATCCGGCGGCTGAACCGGATCGAAGGCCAGGTCCGAGGCGTCCGGGGCATGGTGGAAAAAGAGTGCTACTGCACGGACATCCTCACCCAGGTCTCCGCCATCCAGTCGGCGCTGAACGCCTTTTCCCGGGAGCTGCTCAGCAACCATATTCACTCCTGCGTGGTGCAGGACATCCAAAACGGACATCTGGAGGTCGTGGACGACCTTCTGGTCACCATTCAAAAACTGATGAAATGA	MEDQTLQAVPAAEAPAEETAAGCPCRHKHREAPEYDSLIRRLNRIEGQVRGVRGMVEKECYCTDILTQVSAIQSALNAFSRELLSNHIHSCVVQDIQNGHLEVVDDLLVTIQKLMK*	117
COG1937	MH0362_GL0049444	-	GGTCCATTTGATCTGCTCTTTCATCGTCATCACCTGCATACAAAAATTTTTAGCTAGAAAAACTTTTTGTTTGATTTCTTAAGGCCATCATACCACAGTTCCTAGGGAAGTCAAGGGATTTTGTAAATTTTCCCCTGTCCGGCAGGAAGATTTTCCGTGGCTCTTGACAAATACCCCCCAGGGGTATATACTGTCGTCCAGATAAAATACCCCCCAGGGGTATCTTCCCTGGGAGACGGGAGATGTCCTCATGAAGGAAGAACGCTATGATATCAGCGGGATGCACTGCGCGGCGTGCAGT	301	ATGGAACACAACGAGACCACCGCTCCGGCGGAGGAGTGCCTCTGCCGCCACAAGCACCGGGAGCAGCCAGAGTACGACGCCTTGATCCGGCGTCTCAGCCGCATCGAGGGTCAGGTCCGGGGCGTCCGGGGCATGGTGGAAAAGGACGCCTACTGCACCGATATTCTGGTACAGGTATCCGCCATCCAGTCGGCTCTCAGTGCCTTTTCCAAGGAACTGCTGAGCAACCACATCCATACCTGCGTGGTGCGGGACATTCAGGACGGCAAGCTGGAGGTCGTGGACGAGCTGGTAACCACTATCCAGCGAATGATGCGCTGA	MEHNETTAPAEECLCRHKHREQPEYDALIRRLSRIEGQVRGVRGMVEKDAYCTDILVQVSAIQSALSAFSKELLSNHIHTCVVRDIQDGKLEVVDELVTTIQRMMR*	107
COG1937	MH0308_GL0175898	+	ATGAGTTTATCCTATCATGGGATGGGCAGAAATTCAAGGTTTCAAAAAATCTGCCCTCTTGCATTTGGCTTGATGTTCCTGCCCTCGAAGCTTTGCGGTGTTCCTTCAGATCCTACAAGTGTACTGGTTGTTTTCTGCAATATACCGCATAGATTGCCGTTAACTGTTTTTGTAAATTTCTTTTTTTCTTGACAAGGGAGTATTGCTTTGTTAATATATACCCATAGGGGGTATATAGGAGGGATAAAAGATGGAAAATAGCAAAGACTGTTGTTGTAAAAAGAAGCATCGTGAGGAAGTG	301	ATGGAAAATAGCAAAGACTGTTGTTGTAAAAAGAAGCATCGTGAGGAAGTGGAGTATAAAAGTTTGATTCACCGGCTGAATCGGATTGAGGGACAGGTGCGCGGTGTAAAGTGTATGGTGGAGGATGAGCGGTATTGTGTGGATATTTTGACGCAGGTGGCGGCGATTCAGTCTGCGTTGAAGGCGTTTAACCGGGAACTTCTCACAAATCATATTAAAACCTGCGTTGTGGAGGATATTAAAGCGGGAGATGAGCAGGTTGTGGATGAATTGTGCGGAACGATCATGAAACTGATGAAGTAA	MENSKDCCCKKKHREEVEYKSLIHRLNRIEGQVRGVKCMVEDERYCVDILTQVAAIQSALKAFNRELLTNHIKTCVVEDIKAGDEQVVDELCGTIMKLMK*	101
COG1937	MH0372_GL0065256	-	CCGGATTCAAGGGATTTGCCCACATAATCAATACCTGCTTTCTCATTTGTTTGTTTTGTAACGCTTTTGCTGAAACAAGACTGTCTAATTCTACCATGAACCTGCGGCTTCTTCAAGAAGCGCCGCGGAACCTGCCTTTTTATTTCCGAAGATTTCCAGCAAGATTTTCCTTTATTGAGAAATAATATTGACAGATACCATTGACAGGGATAAGAAATCATACTATAATGAATATACCCTATAGGGGTATATGAGAAAGGATGATCTTATGAGAACTGAAGTTTACGATATTGAAGGCATG	301	ATGGAGGAACGCACATGTGACTGTGCGGTGAAGCACAAGCATCGTCAGGCCGCGGAGGAAAAGGACTTACTGAACCGCTTAAACCGGATCGAAGGCCAGATCCGCGGCATCAAGAGCATGGTGGAAGACGAGCGGTACTGTGTGGACATCTTAACACAGGTATCCGCGGTTCAGGCGGCACTTAACAGCTTCAATAAGGTGCTGCTGTCGAGCCATATCAAGAGCTGTGTCGTGGAACAGATTCAGGACGGCAATTTAGAAGCGGTCGATGAGCTGTGTATGACGATACAGAAGGTTATGAAGTGA	MEERTCDCAVKHKHRQAAEEKDLLNRLNRIEGQIRGIKSMVEDERYCVDILTQVSAVQAALNSFNKVLLSSHIKSCVVEQIQDGNLEAVDELCMTIQKVMK*	102
COG1937	MH0370_GL0070503	-	ATTCGAGAAGGACATCCCCGAGGTATATCAGATCTTAAAGAGGGGAAGCGAGGCTGCCGAGGAGGTGGCTGCCCAGACCCTGTCTGAGGTGAAGGACGCCATGAAGATCAACTACTTCAGCGATGAGGAGCTGATCCGGTCCCAGTCTGAGAAGTACAGCAGAAGCGAGTAAACGGAACCGGCGGATGGTTCCCGGAAACCGGGCACAGGTCTCCCGGCCTGTGCCGGACGAAGAAATATGAGGTGGAAGATGAGCGAAAAGAAGGAAGAGAAATGCTGCGGCTGCGGCAGGCATAAACAC	301	ATGAGCGAAAAGAAGGAAGAGAAATGCTGCGGCTGCGGCAGGCATAAACACCGCAGCGAGGAAGAAGAGAAGGCTCTCCTTAACCGGCTGAACCGCATCGAGGGCCAGATCCGCGGAATCAAAAATATGGTGGAGGACGAGCGCTACTGTATCGATATCCTGAATCAGGTATCCGCCGTCCAGGCAGCCCTCAACAGCTTCAACCGGATCCTGCTGACCGACCACATCCACACCTGCGTGGTGGAGCGGGTGGAAAAAGGAGATACGGAAGTGATCGACGAGCTGTGCCGGGCAATCCAGAAGCTGATGAAATAG	MSEKKEEKCCGCGRHKHRSEEEEKALLNRLNRIEGQIRGIKNMVEDERYCIDILNQVSAVQAALNSFNRILLTDHIHTCVVERVEKGDTEVIDELCRAIQKLMK*	105
COG1937	MH0101_GL0012883	+	ATCGCACTTGTGATGGAAAGTGAAGAAAATATTGAAAAAGTAAAAGTAATGGTGGCGGAATTAACAGAAAAATATCCGTTGTCTTAGATGAGAGAAAAGCCTTGGAGATCCAGGGCTTTTTGTTGTATGCATGGGAAAGTGAGTTCTATTTACATAACAAATGCTCTGTAAGAATCACATTTGCTTCAAAATATCCCTTGACAGATTGTGACAGATGGAATAAAATATACATATACCCCCTATATGTATAATGAGAGGAGTGAATGTTATGGTTACAGAAAAATATAATATATCAGGAATG	301	ATGAACATGGAAGAAAACAAATGCTGTGAAAGAACAAAACATCGTTCAGAAAAAGAGAAGAAGGACTTGATCACTCGCCTGAATCGAATTGAAGGTCAGGTCAGAGGGATTAAGAACATGGTGGAGGAAGAACGCTATTGCGTTGAGATTTTAAATCAGGTATCAGCAGTTCAATCCGCACTGAACAGTTTCAATAAAAAGTTGTTGGCAAGTCATATTCATTCGTGTGTAGTAGAAGACATACGAGACGGAAAAGATGAAGCGGTAGATGAACTGTGTGAGGTAATACAAAAATTAATGAAATAG	MNMEENKCCERTKHRSEKEKKDLITRLNRIEGQVRGIKNMVEEERYCVEILNQVSAVQSALNSFNKKLLASHIHSCVVEDIRDGKDEAVDELCEVIQKLMK*	102
COG1937	MH0370_GL0067730	+	CAGTTACTACCGGATCGGTGAGAAAGTGACCCTGACCGTACAGTTCCCACAGGGACAGGGAGAGTACAAGGAGAAAGACGTGGAAGTTACCCTGACAAAGCAATTAAGTTAAGGCCTTTTGGGAAAATCGGGAAAGCCACTTGACAAACACTTGTTGTCATTGTAGTATGAATATATACCGGGACAGGGTATGGATACTCTAACTTCGGCAGTAACGGGATGACGATGAGTAGAAAGCAAGGGAAAGAGGATGCAAGAAGAAAAGACAAAGCACAGGGAAGGTAAGGAATACCGGGATCTG	301	ATGCAAGAAGAAAAGACAAAGCACAGGGAAGGTAAGGAATACCGGGATCTGGTTAATCGGCTGAGCCGCATCGAAGGTCAGGTTCGCGGTGTGAAGAAGATGGTGGAAGAGGATCGCTACTGTATCGATATCCTTGTTCAGGTACAGGCGATTCAGGCGGCTTTGAACGGGTTTAATAAGACACTGCTTTCCGAGCATATTCATTCCTGCGTGGTAAAGGATATCCAGGAAGGAAATGTTGAATGTGTGGATGAATTGTGTGAGACGATTAAAAAACTGATGAAATAA	MQEEKTKHREGKEYRDLVNRLSRIEGQVRGVKKMVEEDRYCIDILVQVQAIQAALNGFNKTLLSEHIHSCVVKDIQEGNVECVDELCETIKKLMK*	96
COG1937	MH0370_GL0139771	-	GATTGCCGATGATCAGCCCAAGCCGTGCTCCGGTCGATTTTCGGGTATGGAAAGCTTCACAGAATTTCCCCATTGATCAGATCAGCAGAACGAACATAATTTTCTTGACTTATATACCATACAGGGGTATACTAATGTCAAAAAGGAAAGACCGTTGGATATTCCTTACGGGCGGTAAGGAATATCCAACGCAAATATAGGTAGTGGAGGTAAAGGTAATGACAGGCGAAACATGTCCTTCCTGCGCAAAGAAGAAGCACAGAGAAGGT	269	ATGACAGGCGAAACATGTCCTTCCTGCGCAAAGAAGAAGCACAGAGAAGGTAAAGAATACAAGGATCTGATCACCAGGCTGAACCGGATTGAAGGGCAGATTCGCGGAATCAAAAAAATGGTAGAAGAGGACCGGTATTGCATCGATATCATCAATCAGGTGGCGGCAGTCAGTGCGGCGATCAATTCCTTCAACAAAGTTCTTCTTTCGGAGCATATAAAATCGTGCGTGGTAGAAGATATCAAAGAAGGCAGTGAAGACTCGGTCAACGAGCTCTGCAGCACACTGCATAAACTGATGAGGTAA	MTGETCPSCAKKKHREGKEYKDLITRLNRIEGQIRGIKKMVEEDRYCIDIINQVAAVSAAINSFNKVLLSEHIKSCVVEDIKEGSEDSVNELCSTLHKLMR*	102
COG1937	MH0088_GL0093573	-	TTTTTATTTTTTGCGCAGCGTTTTCACAGTATTTTCACAACCGCAGCAGGCATTGCCGCTTGTTTTACGGGACAAACCATGGTAGAATCAGCTTGCAGATATACCCCCATAGGGTATATTGTTTTTCCCGCACCGACCACCTGCAAAGGAGAACTGCCGGAGCCGGAAAGTGTCCGCCGCCGTTCTCTCAGGAAAGGAGTTTTTTTATGTTATCCGATCATCCGCAGTGCTCCCCCGCCCCCCAGGAAGAAGAAGCG	257	ATGTTATCCGATCATCCGCAGTGCTCCCCCGCCCCCCAGGAAGAAGAAGCGTGCTGCTGCCGCCACCGCAAACGCACCCCCGAGGAGATCAAAAAGCTTTCCAACCGGCTGAGCCGGATCGAAGGACAGGTCCGGGGCATCCGGGGCATGATCGAGCGGGATGCCTACTGCCCGGATATCCTGATCCAGGTCGCCGCAGCCAGCTCTGCCCTGAACAGCCTGACCCGGGAGCTGTTGGACCAGCACATCCGGGTATGTGTTGCAGAGGACCTGCGCCAGGGCAAAGAGGACAAAGTGGACGAGCTGCTGGATGTTTTGCAGCGCCTGATGCGCTGA	MLSDHPQCSPAPQEEEACCCRHRKRTPEEIKKLSNRLSRIEGQVRGIRGMIERDAYCPDILIQVAAASSALNSLTRELLDQHIRVCVAEDLRQGKEDKVDELLDVLQRLMR*	112
COG1937	MH0117_GL0023593	-	AAAAAAATCGCCGCGCGTTTCCCCATATTTCAGCACTGAAACGGCAATACTTTTTAAATAGTACGCGAAATCGCTTGACAATCGCCGGACGAAAGCGTTACTATATTCATACCCCCAAGGGGTATAGAACAAAAAATCGAGGTGCATTATGTCTGACGGGGAAAAGAAAACTAAAAACGACGGCGCGTGCGAGGACTGT	199	ATGTCTGACGGGGAAAAGAAAACTAAAAACGACGGCGCGTGCGAGGACTGTGCGGACTTTACGGGCGTGGAAACGGAGGCTTGCGCGTGCTGCGCGAGGAAAAAGGAGCGCACGGAAAAGGAACGCGCGGCGATACTGAACAGGCTGCGCAGAGTGGAAGGGCAGGTGCGCGGAATAGAGAAAATGATTGAAAACGACGCCTACTGCACGGACGTTATCACGCAGGTTTCGGCGGTGGCGGCTGCGCTCAACGCCGTCAACCGCGAGCTTATTTCCAAGCACATACGCACCTGCGTTGCGGAAGATTTGCGCCAAGGCAAGACCGAAACGGCGGACGAGCTGGCGACGGTTGTCGAGCGGCTGATGAGGTAA	MSDGEKKTKNDGACEDCADFTGVETEACACCARKKERTEKERAAILNRLRRVEGQVRGIEKMIENDAYCTDVITQVSAVAAALNAVNRELISKHIRTCVAEDLRQGKTETADELATVVERLMR*	124
COG1937	MH0033_GL0015547	-	ATACAAGACGGCAGGATGACAGAACGATCTTGCCGCTTTGCTTTTTCTATTCGGTATTTTGTTTGCATATAGACGGCATACTTCCAGTTTATTTCCGTATGGCAGCGGACATGTTTTTCGGATTTATTCCGTATATTTAATTTCTTTATTGACAGATAGACCCCAGGGGGGTATAGTCTAATCAGAAAGAAGATTTTCGATTCAAAGGTAAGAAGCAAAGAGAGTGCGGAAAAGCAGAGAGGGAAATAAAATGGAAGCGAAGGAGACAAAACAGATGGCCGGTATGGAAACAGAGGAAGCC	301	ATGGAAGCGAAGGAGACAAAACAGATGGCCGGTATGGAAACAGAGGAAGCCTGCTGCCGTACGAAACGGACACCGGCAGAGCAGAAGAAACTGCTTACCCGCCTTAAAACAGTAGAAGGGCAGATCAGGGGCATACAGAAAATGGTGGAAGCCGACGCGTACTGCCCCGATATTCTCATGCAGGTATCGGCTGTATCTAATGCGCTGAATTCTTTTAACAAACTGCTCCTGGCATCCCATATCCGAGGCTGCGTTTCCGATGATATCCGCGAAGGCCGGGACGGAAAAGTGGATGAACTTTGCACCATGCTCCAGAAATTAATGAAATAA	MEAKETKQMAGMETEEACCRTKRTPAEQKKLLTRLKTVEGQIRGIQKMVEADAYCPDILMQVSAVSNALNSFNKLLLASHIRGCVSDDIREGRDGKVDELCTMLQKLMK*	110
COG1937	MH0127_GL0007284	-	ACAGGGAAATCTCGGTTTACAGAAAAATTTAGCTTTATACAAGACGGCAGGATGACAAAACGATCCTGCCACTTTGCTTTTTCTATTCGGTATTTTGTTTGTGTGTAGACTGCGTTCTTCCAGTTTCTTTCCGTATGGCAGCGGAAATATGCTTTCGTATGTGTTCCACGGATATAATTTCTTTATTGACAGATAGACCCCAGGGGGGTATAGTCTAATTAGAAAGAAGATTTTCGATTCAGCAGTAAGAATGAGAGAGAGTACGAAAAGCAGAGAGGGAAATGAAATGGAAACGAAGGAG	301	ATGAGAGAGAGTACGAAAAGCAGAGAGGGAAATGAAATGGAAACGAAGGAGACAAAGCAGATGGCCGGTATAGAAACAGGAGGAGCCTGCTGCCGTACGGAACGGACACCGGCAGAACAAAAGAAACTGCTTACCCGCCTTAAGACGGTGGAAGGGCAGATCAGGGGCATACAGAAAATGGTGGAAGCCGACGCATACTGCCCCGATATCCTCATGCAGGTATCGGCTGTATCCAATGCGCTGAATTCTTTTAACAAACTGCTCCTGGCATCCCACATCCGAGGCTGCGTTTCCGATGATATCCGCGAAGGCCGGGACGGAAAAGTGGATGAGCTCTGCACCATGCTCCAGAAATTAATGAAATAA	MRESTKSREGNEMETKETKQMAGIETGGACCRTERTPAEQKKLLTRLKTVEGQIRGIQKMVEADAYCPDILMQVSAVSNALNSFNKLLLASHIRGCVSDDIREGRDGKVDELCTMLQKLMK*	122
COG1937	MH0035_GL0034181	-	TATACAAGACGGCAGGATGACAAAACGATCCTGCCGCTTTGCTTTTTCTATTCGGTATTTTGTTTGCATATGACTGCGTTCTTCCAGTTTATTTCCGTATGGCAGCGGACATGTTTTTCGGATTTATTCCGTATATTTAATTTTTTTATTGACAGATAGACCCAAGGGGGGTATAGTATAATCAAAAAGAAGATTTTCGATTCAGCAGTAAGAATGAGAGAGAGTACGAAAAAGCAGAGAGGAAAATGAAATGGAAGCGAAGGAGACAAAACAGATAACCGGTATGGAAACAGAGGAAGCC	301	ATGGAAGCGAAGGAGACAAAACAGATAACCGGTATGGAAACAGAGGAAGCCTGCTGCCGTACGGAACGGACACCGGCAGAACAAAAGAAACTGCTTATCCGCCTTAAGACGGTGGAAGGGCAGATCAGGGGCATACAGAAAATGGTGGAAGCTGACGCATACTGCCCAGATATCCTCATGCAGGTATCAGCCGTATCCAATGCGCTGAATTCTTTTAACAAACTGCTTCTGGCATCCCATATCCGAGGCTGCGTTTCCGATGATATCCGCGAAGGACGGGACGGAAAAGTGGATGAGCTCTGCACCATGCTCCAAAAACTGATGAAATAA	MEAKETKQITGMETEEACCRTERTPAEQKKLLIRLKTVEGQIRGIQKMVEADAYCPDILMQVSAVSNALNSFNKLLLASHIRGCVSDDIREGRDGKVDELCTMLQKLMK*	110
COG1937	MH0092_GL0011343	+	GGCATGAATAACAATGGTTTCATTGACTGCAGGTACCGGGATTCTTCGCTGGCGCTCGGATAGAATGACCGAGTTCGGCGGGAAGTCCCGTAACGCTGACTTCATACTCATCGCCGCAGGCGATACCACAACCCTTTGAACCTTGGCCGCGAAGGGGCATTATCCCCCCCCTTGACAGAGGACCCCAGGGGGGTGTAGTATTATAGCCGTTAAAGGTAAAAGATAAGAATTCTCAATAAGTGAGGCTATTATGAGCGAAGAAAAAGAAATGGAAAGCTGCGAATGCCGTCACACCCAGAGG	301	ATGAGCGAAGAAAAAGAAATGGAAAGCTGCGAATGCCGTCACACCCAGAGGACGGAGAAGGAAAGAAAAATCCTGATGACCCGGCTGAAGACGGTGGAAGGCCAGATCCGGGGCATTGAAAAAATGGTGGAAAATGATGCCTACTGCCCTGACATCGTCATGCAGGTATCTGCCGTCACCAATGCGCTGAACAGTTTCAACAAGCTCCTCCTTGCCGCCCACATCCGGGGCTGCGTTACCGAAGATATCCGGGAAGGCAAAGAAGACAAGGTGGATGAGCTCTGCAGTATGCTGCAGAAAGTGATGAAATAA	MSEEKEMESCECRHTQRTEKERKILMTRLKTVEGQIRGIEKMVENDAYCPDIVMQVSAVTNALNSFNKLLLAAHIRGCVTEDIREGKEDKVDELCSMLQKVMK*	104
COG1937	MH0100_GL0008989	+	GACTCCCCATTCCCCAACATCCCCCTTGACAGGGGACCCCAGGGGGGTGTAGTATGATGAACGTTAGGGATACAAAAATTTTGATTTCTAAAAAATATAAATTC	104	ATGATGAACGTTAGGGATACAAAAATTTTGATTTCTAAAAAATATAAATTCAGCAAGGAGAACGAAATGGAACACTGCGAATGCCGACACACCATGCGAACGGAAAAGGAAAGAAAAGTACTGATGACCCGCCTGAAAACGGTGGAGGGCCAGATCCGGGGCATTGAAAAAATGGTGGAAAGCGACGCCTACTGCCCGGATATTGTGATGCAGGTGTCAGCGGTGACCAATGCGCTGAACAGTTTCAACAAGCTTCTCCTGGCTGCCCATATTCGCGGATGCGTCACAGAAGACATCCGGGAAGGAAAGGAAGACAAAGTGGATGAACTCTGCAGCATGCTGCAGAAAGTGATGAAATAA	MMNVRDTKILISKKYKFSKENEMEHCECRHTMRTEKERKVLMTRLKTVEGQIRGIEKMVESDAYCPDIVMQVSAVTNALNSFNKLLLAAHIRGCVTEDIREGKEDKVDELCSMLQKVMK*	120
COG1937	MH0243_GL0090625	+	GACCTTGACGCCGATCACTTGGGATCAGACGGAAGCAGGAAGGCTGGATGTGGTCAGAAAGATCACGGATGAGGCCGGGCAGTAAGCCAAGAAAGCGAAAGGCATGGCGGAGAAGGGGCGTCGATACCCATTTGACAGTGAGCTGGCATGTGTGTCGCAGTCTCTTTAAGGGAACGCGGATCCCCGCTGATGATGAGAGGATCCGTGTTTCCTTTTTTAATTGACAGAACACCCCAGGGGGGTGTAGTCTATGGATAACCGGGGAGCAGAGATCGGGGATCGGAAATGGATCTATGGAGTT	301	ATGGATAACCGGGGAGCAGAGATCGGGGATCGGAAATGGATCTATGGAGTTCTGCTGGACCGGATGGTTTATTTTCATAGGATCTGCACCATTGATTTCGAAAGGATATCTGTCATGACTGAAAAAATAACGACCACATCCTGCGAGTGCTGCCGTCACACGGAGCGGACGGAGCGGGAAAGAAAACGGCTGATGACGCGGCTCAAGACCATGGAGGGACAGATCCGCGGGATCGAGAGGCTGGTAGAGAATGATGCCTACTGCCCCGACATCGTGATGCAGGTCTCTGCCGTGTCAAATGCGCTGAACAGCTTCAACAAGCTCCTTCTTGCGGCCCATATCCGCGGCTGCGTCGCCGAAGATATTCGTGAAGGCAAGGAGGATAAAGTCGATGAGCTC…	MDNRGAEIGDRKWIYGVLLDRMVYFHRICTIDFERISVMTEKITTTSCECCRHTERTERERKRLMTRLKTMEGQIRGIERLVENDAYCPDIVMQVSAVSNALNSFNKLLLAAHIRGCVAEDIREGKEDKVDELCAMLEKLMK*	143
COG1937	MH0189_GL0168702	+	CAACAACATAGAATTCCCATGGCTGTTGATTGCATGCACTTGGTGCCTGCATGGCCGCACGTAAAATCTGTTCAATCTTTTCTTTTTCAACTGGCTGATTTGAAAATTTACGAATACTAACGCGATGAAAAATGTTTTCCATAGATAAAACCTCCGTTTTTATAAGTATAGTGAAAAATTTTTATAAAGAAAAGCATGTCAGTTGACATATACCCCCTAGGGGTATATAAAGAATGTGTGAGGTAAACATATGGGTGAAGAAATGACTTGTCCACACTGTAGTGGAAGACATAAAAAAAGA	301	ATGGGTGAAGAAATGACTTGTCCACACTGTAGTGGAAGACATAAAAAAAGAAGTGAAGATGAAAGAAAAAAACTTATCACACGATTAAAAAAAGTGGAGGGGCAGATTCGTGGAATTGAAAAAATGGTGGAAGAAGATGCATATTGTCCAGATATTTTAATGCAGGTAGCTGCGGCAACTTCTGCGTTGAATAGTTTTAGTAAAGTTTTGTTATCCTGTCATATCAAGAGTTGTGTAAAACATGATATTCAAAATGGAAATGATGAAACGATCGATGAGTTGTGTGAACTTTTACAGAGATTAATGAAGTAG	MGEEMTCPHCSGRHKKRSEDERKKLITRLKKVEGQIRGIEKMVEEDAYCPDILMQVAAATSALNSFSKVLLSCHIKSCVKHDIQNGNDETIDELCELLQRLMK*	104
COG1937	MH0224_GL0170833	+	CGTTTTTTACCTTTTCTATACCACACCTTCTCACTTCCTGGGGTATTCTCATACTATTCGTCGTCTTGTTTTTGATTGCTGCAAAACTGGTGCTTAGAAGAATCAGAAATGAAAGAGGATAGGAAAAGCAGAAACGAAATGAGAAAGATTGTTTTGCATGTATTACAGGCGGATAGAAAAATCCGCTTTTTTGAGCGTTTCAGTTGCTTGATATACCCCATAAGGGTATATTTATATATGAGGTGAGAGTATGGAGAAAAAGAAGTGTACATTCTGCAGCGGCAGAAAGACTGTGCGGAGT	301	ATGGAGAAAAAGAAGTGTACATTCTGCAGCGGCAGAAAGACTGTGCGGAGTGAAGAAGAAAAGAAAAAGATGCTTGCAAGGCTCAAGCGGGCGGAAGGGCAGATTCGCGGTATAGAGAAAATGGTTGAAGAAGATACCTACTGTCCGGATATTATGATTCAGGTTGCGGCAGTGCAAAATGCACTGAATAGTTTCAACCGGGTATTGCTCACCAATCATATGCATGGCTGTGTGGCAGAAGACATCCGAGAGGGAAATGATGATGCGATTGATGAACTTGCGGATCTTGTGGAACGGTTATTGAAATGA	MEKKKCTFCSGRKTVRSEEEKKKMLARLKRAEGQIRGIEKMVEEDTYCPDIMIQVAAVQNALNSFNRVLLTNHMHGCVAEDIREGNDDAIDELADLVERLLK*	103
COG1937	MH0164_GL0065291	+	ATGTAAAGGGCTGTGGCCCCGCTGTCCGGGGCCAGTCGTTCATCGTAGTTCGTTCATCGTTCATTGATGGAAGGGCCGCGGTTCGCAGTCGGCAGTCCGCTACGCAAACAAACGATGAACGAACTACGAACAACGGCGCCTTCGGCGCCTACCCCTTGACAAATACCGTAGAGGGGTATACTATATTGACGTACCAAGAAATTAAACGAGTTAAGGAGATGGGAAAATGGATAAGAAATGTTCTCACTGCATGGCAGCGCGTTCGATGGAAGATATGCAGCATCAGAAACGGGCTGCGGAT	301	ATGGCAGCGCGTTCGATGGAAGATATGCAGCATCAGAAACGGGCTGCGGATCAGAAAAAGAAGATGCTGACCCGTTTGAGCCGCATTGAGGGGCAAGTTCGCGGCTTGGAACGCATGGTTAGTGAAGACGTCTACTGTCCGGACATCCTCATCCAGGTCTCTGCCGTCACGGCAGCTTTGAACAGTTTCAGTAAGGAATTATTGAAAAATCATATTAAAAACTGCGTCGTCGAAGACATTAAAGCCGGCCGGGATGAGACAGTGGACGAACTCGTATCTGTCTTGCAAAAGATGATGAAATAA	MAARSMEDMQHQKRAADQKKKMLTRLSRIEGQVRGLERMVSEDVYCPDILIQVSAVTAALNSFSKELLKNHIKNCVVEDIKAGRDETVDELVSVLQKMMK*	101
COG1937	MH0004_GL0005891	-	GCGTGTTCTAATAAAAATTATTAGATACCTTATCATATAACCAAAAAACATATTTGTCAACGATAAAACCGCCCGAAACGCCTTTTGTTTCGTTATTCAACTTTTTGTATAGTATTTGCAAAAAATAAATATCGCCGCTCTTGACAAATAAAAAATATGGTTTTATACTATATTTACATACCCCCATAGGGTATATTGAAAATTAACGGAGAATAACAAAATGGAAAACGTAAAATGCGCCGAAATATCGTGCGCCGATTGCTGCCGAAAG	271	ATGGAAAACGTAAAATGCGCCGAAATATCGTGCGCCGATTGCTGCCGAAAGAAGCACACACCGCGCGACGAAAAATCGCTCAAATGCCTGAACGACAGGTTAAACCGCATAATCGGACAGTTAAACGGCATAAAAAATATGTTAAACGACAATCGTTATTGCGGCGACATACTCGTGCAGTTGTCCGCCGCCGAAAGCGCGCTGTCGGCTTTCGGGTATGAAATTCTGTCCGACCATTTCAAAACCTGCGTCGTCGAAAACGTGAAAGACGGAAACACCGCAATCCTTGACGAGGCGGTTGAACTCATTAAAAAACTGAAATAG	MENVKCAEISCADCCRKKHTPRDEKSLKCLNDRLNRIIGQLNGIKNMLNDNRYCGDILVQLSAAESALSAFGYEILSDHFKTCVVENVKDGNTAILDEAVELIKKLK*	108
COG1937	MH0250_GL0205003	+	CGTTTGATTAATATTTTTATTGAAAATCGGGTGTGGTGTCCCACCACTTGTCATTGCGAGGAACAAAGTGACGTGGCAATCTAGCCGTAGGCGCATTTCGCTATCGCTAGATTCCCACGGCGCAACGTTCGTTGCTTCTCGGAATGACAAGTGGAATATTCCTCAAAGCAACATTTCTCACATAATCTCTTGACATTCGTCGCGCAACGGTCTTATACTTAACATACCCTGTGGGGGTATAGAGGTAAATATGGAAAATACTTGCAGTTGTTGTCAACATCACAAACACACTCCGCGTCCC	301	ATGGAAAATACTTGCAGTTGTTGTCAACATCACAAACACACTCCGCGTCCCGAAAGCGAGCAAAAAGCACTCAACGATAGGCTCAATCGCATAATCGGGCAACTGGGAGGCATCAAAAATATGCTTGCCGACAATCGATATTGCGGAGATATTCTCATACAGTTATCGGCGGTGGAAAGCGCGTTGCAAAGTTTCGGATATATGGTGCTGTCCGACCATCTCAAAACTTGCGTCGTGGAAAATATCAAAGACGGCAATCTCGCCATTCTCGACGAAACCGTCGACCTCGTAAAGAAATTGAAATAA	MENTCSCCQHHKHTPRPESEQKALNDRLNRIIGQLGGIKNMLADNRYCGDILIQLSAVESALQSFGYMVLSDHLKTCVVENIKDGNLAILDETVDLVKKLK*	102
COG1937	MH0096_GL0052139	-	AACGTTATACAACATTGTTCAAACAATGTCGCGGGGTAAAGCAGCAACAAATTTTCCTTATGTCATTCAGAGGAGCAACATCGTTGCGACGTAGGAATCAAGGCGAAGCCGCATTTCGCTTCGCCGGATTCCCGCGCTGTCGCTCGGAATGACGAGAGGAAATTTTATCAAAAAATTCCGAAATTCCGTTGACTATCGCGCTATGCGGATTTATACTCAATATACCCCCATAGGGTATACGAGGTACACAATGAAAAACAACGAAAAACAACAATGTACGGCTTGTTGCTCGTGTTGCACT	301	ATGAAAAACAACGAAAAACAACAATGTACGGCTTGTTGCTCGTGTTGCACTCATCAAAAGCACACGCCCCGAAGCGACGAAGAATTGAAATCGCTCAATTCGAGGCTCAATCGCATAATCGGGCAACTCGGCGGAATCAAAAATATGCTCAACGACAATCGATATTGCGGCGACATACTCATACAGTTGTCGGCGGTACAGCGCGCGCTTGAAAGTTTCGGCTACGAGATACTGGGCGAACACCTCAAAACGTGCGTGGTGGAAAACGTGCAGGACGGCAACGTACAAATTCTCGACGAAGCGATTGAACTCATCAAGAAAATGAAATAA	MKNNEKQQCTACCSCCTHQKHTPRSDEELKSLNSRLNRIIGQLGGIKNMLNDNRYCGDILIQLSAVQRALESFGYEILGEHLKTCVVENVQDGNVQILDEAIELIKKMK*	110
COG1937	MH0149_GL0048161	+	AGTCCATCTCATACACTTCTTGATTTTTGTCTGTTGTGTTGTCCTTGTATTTTTCATTTTGTCTCTCCGTATATGCGCGCATTCGCACATTATTTTTTATAATTTTATATTATATATACAATCGAGGCAATCATTTTATTGGACTGTTTGCAAAATTTTTTTATTTTTTTATTTTTATTCGTTTTTATTGACTTTTTCTCTTCTGCGGATTTATATTCAATATACCCCCACAGGGTATATGAGGTGTTCTATGGAAAACAATCTAATCGGCGAGCAATGCACGGCTTGTTGCGCGTGCTGT	301	ATGGAAAACAATCTAATCGGCGAGCAATGCACGGCTTGTTGCGCGTGCTGTTCGCATCAAAAGCATACGCCGAGAAGCGACGCTCAACTCAAATCGCTCAATTCGAGACTCAATCGGATTATCGGGCAACTCGGCGGAATCAAAAATATGCTCAACGAAAATCGCTATTGCGGCGACATACTCGTGCAGTTGTCGGCGGTACAGCGCGCGCTTGAGAGTTTCGGTTACGAGATACTCGGCGAGCATCTCAAGACGTGCGTGGTCGAAAACGTACAGGACGGCAACGTGCAAATCCTCGACGAAGCGATTGAACTCATCAAAAAACTGAAATAA	MENNLIGEQCTACCACCSHQKHTPRSDAQLKSLNSRLNRIIGQLGGIKNMLNENRYCGDILVQLSAVQRALESFGYEILGEHLKTCVVENVQDGNVQILDEAIELIKKLK*	111
COG1937	MH0375_GL0055362	+	GGCAAAGACAAGGACAAACGTAATAGCAAGCAACAATGCGCCTGCGGTCAGCTTTATGTAATTTCTCAATTTCGTTTGTGTTTTTGTCCTTGAATTTCTCATGTTTTTCTCTCCGTGTATGCGCCCACGACGCATTGATTTATATATTTTATAATATATATACACTCAAATCAATCGTTTTATTGGACATTTTGAAAAATTAATTTGTTTTCGCTTTTTTGCATACTTTCCCTTGACAGTTTTTCGCCAAATGGTTTACCATAAATATACCCCCATAGGGTATATAAACACCCCCCCTCGT	301	ATGGTTTACCATAAATATACCCCCATAGGGTATATAAACACCCCCCCTCGTTTGTCATTGCGAGGAGCAAGGCGACTTGGCAATCTCCGGGGACGGAATGAAAACAACAAGGACAATCTACAACATCAAAAGGAATATATCAAAATGGACGACAATCAACAATGCACGGCATGTTGCTCGTGCTGTTCGCATCAAAAGCACACTCCCCGAAGCGAAGAGCAGCTCAAATCTCTCAATTCACGGCTCAACCGCATCATCGGGCAACTTGGCGGCATAAAAAACATGCTTGAGGACAACCGCTATTGCGGCGACATACTCATACAGCTCTCGGCGGTGCAAAGCGCGCTTGAAAGTTTCGGCTACGAAATTCTCGGCGAACACTTGAAAACCTGCGTGGTT…	MVYHKYTPIGYINTPPRLSLRGARRLGNLRGRNENNKDNLQHQKEYIKMDDNQQCTACCSCCSHQKHTPRSEEQLKSLNSRLNRIIGQLGGIKNMLEDNRYCGDILIQLSAVQSALESFGYEILGEHLKTCVVENVQSGNTQILDEALALIKKLK*	156
COG1937	MH0022_GL0003055	+	CAGTTTTTCACTTGTGTTTGTCTGTTGTCCCTTGTGTTTTTCATATTTAAACTCTCCGTATATGCGCCCACGTCGCATTTTTTTTATATATTTTATAATATATATACATTCAAATCAATCGTTTTATTGGACAATCTGCAAAATTAATTCATTTTCGCATTTTCGCAAAGTTTTCCTTGACAGTTTTTCGCCAAAGGGTTTACTCTATATATACCCCCACTGGGTATATGATGTATACGAGGTAAAAGATATGGAAAACATAGAAAATACGCAAAATTGCTCGGCATGTCACTCGTGTTGC	301	ATGGAAAACATAGAAAATACGCAAAATTGCTCGGCATGTCACTCGTGTTGCAACCGCCAAAAACACACTCCGCGCAGTGAGGAACAGCTCAAAGCACTCACATCGCGGCTCAACCGCGCAATCGGACAACTTGGCGGCATACGGGGCATGCTTGAGGACAACCGCTATTGCGGTGACGTGCTGATTCAGCTTTCTGCGGTGCAGAGCGCGTTGCAAAGTTTGGGATACGAGATTCTTGCCGAGCATATGAAGACTTGCGTTGTCGAAAACATCGAAGACGGCAATGTTCGGATCATGGACGAAGCGATTGATTTAATAAAAAAACTGAAATAA	MENIENTQNCSACHSCCNRQKHTPRSEEQLKALTSRLNRAIGQLGGIRGMLEDNRYCGDVLIQLSAVQSALQSLGYEILAEHMKTCVVENIEDGNVRIMDEAIDLIKKLK*	111
COG1937	MH0399_GL0006691	+	CGCCGTCGATTACCTGCGCCGTTCGTTCGTGTTTCTGTTTTTTCATTCTTCTTTCCCTAGTCATCAAAATCATGACTTATATTAAATAAACAATTCGCCGATAAATATTATTTGACAAATTTATATTTATATAGATTGTCTATAATATACAAAGATTTATCGATTTTGTCAAACAAAAACTTTTCAAGATAAAAATCGTTGACTTTTCAAACGGCGCGACGTATAATTTTACTATACCCCCATAGGGTATATGAAAACACCGCCGGAGGAAAAGAATTTGGCACAAAGCAAGACTACCGGA	301	ATGAAAACACCGCCGGAGGAAAAGAATTTGGCACAAAGCAAGACTACCGGAATCAAGTGCGCAGCCTGTCGCGAAAAACAGACTCCACGCTCGGAAAAGGACTTAAAAATTCTTAACGACAGATTAAACCGCATAATCGGTCAATTAAACGGGATTCAGAGAATGTTGAACGAAAACAGATATTGCGGCGACGTTATTATGCAACTCGGCGCCGCCGAACGCGCGTTACAGAGCCTCGGATACATGATTTTGTCCGAACATTTCAGAACCTGCGTAGCGGAAAACGTCGCGACGGGAAACACCGCAATTCTCGACGAAGCGATTGAACTCGTCAGAAAACTGAAATAA	MKTPPEEKNLAQSKTTGIKCAACREKQTPRSEKDLKILNDRLNRIIGQLNGIQRMLNENRYCGDVIMQLGAAERALQSLGYMILSEHFRTCVAENVATGNTAILDEAIELVRKLK*	116
COG1937	MH0347_GL0005094	+	TATAGGCATATACAGAAATCAACAGAGGAGAAATAACCGCTAATCAATGAACCATTCGACGGAGTGTTTGGCTGAATGGAACGGGATGCAGAAAGAAAATTTGCAGTTCTCCTCAAAAAGGACTTGAAAATACCCTATAGGGGTATTATAATGGAGATAAATCCAAAATACCCTAAGGGGGTATTTGAAAGGGGATGCTTGAATGAACCGGCAGCAAGAATCTTTACAACCGCCCAGCGAAACCACCGCATGC	253	ATGAACCGGCAGCAAGAATCTTTACAACCGCCCAGCGAAACCACCGCATGCGGTTGTCATTATAAAGCGACCCCCCGCGGGGACCAGGAATTGCGCCAATTGCAAAACCGTTTGAAGCGGATGATTGGGCAGCTCAACGGCATCGGGAAGATGCTGGAAGACAACCGCTATTGCGGGGATATCCTGGTGCAGGTTGCCGCTGTGGAAAGCGCGTTGCAAGCGTTTGGCTACCTGGTCCTTCAGGATCATCTGGAAACCTGCGTTGTGGAACAGATTCGGCAGGGCAACACACAGGTGGTCGATGAAGCATTGGAACTGATTAAGAAATTGAAATGA	MNRQQESLQPPSETTACGCHYKATPRGDQELRQLQNRLKRMIGQLNGIGKMLEDNRYCGDILVQVAAVESALQAFGYLVLQDHLETCVVEQIRQGNTQVVDEALELIKKLK*	112
COG1937	MH0370_GL0061054	-	GTTTGTTTTTGCTAACCAAAGGATAGCATAGCGGATTTTGGTGGAAAACGCAAGAGATTGAATTCCTATGCGGATCGATCTTTTTCGCAAAAGGATGCGTATGAGAGCTTAGTTCGTTTTAACAGGAAGGATGGTGCGAATCCAAATGAAAGAAAAATCTTCAAAAAGGGCTTGAAAATACCCTAAGGGGGTATTATAATAGAGGTAAATTCAAAATACCTGTAGGGGGTATTTGAAAGGGGAGATTTCCATGGACCGTCAACAAGGTTCTTTGCAACCACCCAACGAAACGATGGAATGT	301	ATGGACCGTCAACAAGGTTCTTTGCAACCACCCAACGAAACGATGGAATGTGGTTGTCATTATAAAGCAACGCCTCGTGGGGATATGGAATTACGCCAACTGCAAAACCGTCTAAAACGAATGATTGGGCAGCTCAATGGAATTGGAAAGATGCTAGAGGATAACCGTTACTGCGGTGATATTCTGGTACAGGTTGCAGCAGTTGAAAGTGCTCTTCAGGCGTTTGGTTATCTTGTTTTGCAAGATCATCTGGAAACCTGTGTAGTAGAAGAAATTCGCAAGGGCAATACACAGGTGGTGGATGAAGCGTTGGAATTAATCAAAAAGCTGAAATAG	MDRQQGSLQPPNETMECGCHYKATPRGDMELRQLQNRLKRMIGQLNGIGKMLEDNRYCGDILVQVAAVESALQAFGYLVLQDHLETCVVEEIRKGNTQVVDEALELIKKLK*	112
COG1937	MH0101_GL0023305	-	AAAACAGTGGCATAAAACTATTGACTTGTTTTCAAAAATATTTTTTGCAGCATGATTATTGACAATACCCGTAGGGGGTATTATACTAAAAACAAAGAAATACCCAGTAGGGGTATATTGCTGGAGGTGGATAGTTGTGTCAGAGACGAAGGAATACAAGGAGACATGCACTGGAACGTGTTGTCCTCATCATAAATCCACGCCGCGTAGTGAGAAAGAACTGCGGCAGCTGCAAAACCGTTTGAAGCGCATGATCGGCCAGCTCAACGGTATCCGTAAAATGCTGGATGACAACCGTTAC	301	ATGATCGGCCAGCTCAACGGTATCCGTAAAATGCTGGATGACAACCGTTACTGTGGGGATATCCTCATCCAGGTAGCGGCTGTGGAGAGCGCTCTGCAATCCTTTGGCTACTTGGTGTTGCAGGATCATCTGGAGACCTGCGTGGTGGAGGAGATCCAGAAGGGAAACACCCAAATCGTAGACGAAGCTGTGGAGCTGATTAAGAAATTGAAGTAA	MIGQLNGIRKMLDDNRYCGDILIQVAAVESALQSFGYLVLQDHLETCVVEEIQKGNTQIVDEAVELIKKLK*	72
COG1937	MH0101_GL0052411	-	ATTGTCATTTATTTTAAGGGAAAATAAGAGATTTTACAATAAGAAATTTAAAAATTTGCAAAGTCTTAACATTTCGTGACGGATTAGGCCGGCTAAAATCCTGCATATGAAAATTCCTGCTTGACAAATACCCTGTATGGGTATATTTTAGATGCATAGGATATACCCTGCCGGGGTATACTGACATCATCAGGCAACAGCTTAATTCTGTTCTTATAATAATCCGTTTCATTCATGGAGGTAATATATTATGCCGGATAAATCAAAGGAAAAAGATAACTTATGTACGGCCTGCCCGGAC	301	ATGCCGGATAAATCAAAGGAAAAAGATAACTTATGTACGGCCTGCCCGGACTGCTGTTCCCATCATAAGAACACTCCCCGGAGCGAATCGTCCAACAGACAGCTGCAGAACCGTCTGAACCGGATGATTGGCCAGTTAAACGGCATTAAAAAAATGCTGGACGACAATCGTTACTGCGGAGATATCCTCACCCAGATCGCTGCCGTGGAAAGCGCGCTGCAGAGCTTTGGCTACATCATACTCCAGGATCACATGGAAACCTGTGTGGTGGAGGAAATCAAAAACGGAAACCTTCAGATTGTAGACGAAGCGGTGGATTTGATTAAAAAATTAAAGTAA	MPDKSKEKDNLCTACPDCCSHHKNTPRSESSNRQLQNRLNRMIGQLNGIKKMLDDNRYCGDILTQIAAVESALQSFGYIILQDHMETCVVEEIKNGNLQIVDEAVDLIKKLK*	113
COG1937	MH0370_GL0059847	+	TGAGCATATGGGAACCTATACCTGCAAGGTGCAGGTGACAAAGCGGCAGTAATGAGATAAATAAAGTATGAATCGTTTTCGCAGCTTCCCATTCCGGGAAGCTGCGATTTTTATTTTTGCCTGCCGAGCGAATTGCATTTGCAGGCTTTTGAAGTTTTCTTTTTTGCATCAGGCTTGACAAATACCCTAGGGAGGTATATTTTATAAATAAACAAATACCCACTATGGGTATTTGGGGAAGGAGGAATGCTTGGTGGATTCCAATCAAGAGAAGGTTGATGTCGAAATAGGATGTGAGAAG	301	TTGGTGGATTCCAATCAAGAGAAGGTTGATGTCGAAATAGGATGTGAGAAGTGTTGCCCACGCTATAAAAACAGCCCGCGTGACGAAAAGGCGGTTCGCCTGCTTCAAAACCGGCTGAACCGGATGATCGGCCAGCTCAACGGGATTAAAAATATGGTGGAGGGGAACCGCTACTGCGGCGATATCCTTACACAGGTGGCGGCGGTGGAAAGCGCCTTGCAGAGCTTTGGCTACCTAATCCTCCACGATCACTTGGAAACCTGCGTTGTGGAAGAAATCCGGAAGGGGAACACGCAAATTGTGGAAGAAGCGGTGGATTTGATGAAAAAATTAAAATAG	LVDSNQEKVDVEIGCEKCCPRYKNSPRDEKAVRLLQNRLNRMIGQLNGIKNMVEGNRYCGDILTQVAAVESALQSFGYLILHDHLETCVVEEIRKGNTQIVEEAVDLMKKLK*	113
COG1937	MH0159_GL0110215	-	ACAAGAGCCTTGTGGCAATCCTGGATGAAAACGACTCTATGATCAATGGCCTGATCGATCAGGGCGTTTTGCCAACGTATTTTGCAGAGCGCTATGATTGAGTTCAAAAAATAATACATTGGAACACATAAAAACGCGGCATTTTTTGATGCCGCACTTTTATCCTTTACAAATACCGGGGATGGGTATATAATCACAACATGAAATATACCCTTATGGGGTATTGTGCGATAAAGGAAAGGAGGCGCCTATGGAACGGAGGGAAGCGGTTGTTAAACCGGAAAAGGAGCAGTGCCATTGC	301	ATGGAACGGAGGGAAGCGGTTGTTAAACCGGAAAAGGAGCAGTGCCATTGCCGGGAAAAGCACACGCCGCGCAGCGAGGAAGCGCAGCGGCAGCTGCAAAACCGCTTGAACCGCATGATCGGCCAACTCAACGGCATGAAAAAGATGTTGGATGAAAACCGCTATTGCGGCGACATTCTCATCCAGATTGCAGCGGTGGAGCGTGCTTTGCAAAGCTTTGGGTATATTATTTTAAAGGACCACATGGAAACCTGTGTCGTGGAAGGCGTGAAGAACGGTGACCTTGCGGTCGTGGATGAAGCGGTGGAACTGATGAAGAAGCTCAAATAA	MERREAVVKPEKEQCHCREKHTPRSEEAQRQLQNRLNRMIGQLNGMKKMLDENRYCGDILIQIAAVERALQSFGYIILKDHMETCVVEGVKNGDLAVVDEAVELMKKLK*	110
COG1937	MH0188_GL0173215	+	ATGGAGTCATTATTGCCCGTCCATTTGTCAATGCGGTATATGGAGGAGCCAAAGAAGGGATCCAGGCTCTAGTAGATAAGCTTGGTTTAGAATTAAAAGATGCCATGGAGATGTGTGGCGCCAAGAGTTTGAGTGATATTTCAAGAGATATGATCTGTAAATAAAGACTGAAGAAATTTCTTCGGTCTTTTTACTTGTTATATACAGTTAAGGGGTATATAATGCAGATGTGTATAGGAGGTATGGGTATATGGAATGTAGATTTAAAGATCAACCAAGAGATGAAAAAGAATTAAGAAAT	301	ATGGAATGTAGATTTAAAGATCAACCAAGAGATGAAAAAGAATTAAGAAATTTAAAAAGTCGTATTCATCGTATCATTGGTCAATTAAACGGGATAGAAAAAATGTTAGATGACAATCGCTATTGTGGAGATGTACTGGTACAGATTTCGGCTGTAGAGAGTGCACTGCAGTCAGTTGGATATATCGTATTAAAAGATCATCTTGAAACTTGTGTGCGAGATAAAGCCAAAGCCGATGATCCAGAAGTAATGACAGAGGTCATGGAATTAATTAAAAAACTGAAGTAG	MECRFKDQPRDEKELRNLKSRIHRIIGQLNGIEKMLDDNRYCGDVLVQISAVESALQSVGYIVLKDHLETCVRDKAKADDPEVMTEVMELIKKLK*	96
COG1937	MH0262_GL0082945	+	AATTAAACAAATATCGCTTTTAGTTTGTTGATATAATTAAGCAATTAAGTAATAATTGACATGTTTAATTGTTATACGCTTTTACAATAAAAATGTCAAGAGATAAATAATAATTTCATTATGTTAACAATTGGCTTTCAAAAAACTTTTATTCTTTCTCTTGACAAAAAGCTATTGGAGATGTATAATAAAAATACCCTATAGGGGTATTTTGTTTGCGTCAAAATATTTTAAAATACGGAGATATATTATGAATAATAGATCAGATCTCTGCTGTCAATATAAGCATACTCCGAGAGGC	301	ATGAATAATAGATCAGATCTCTGCTGTCAATATAAGCATACTCCGAGAGGCGATAAAGAGCTTAAACTTTTAAAAAACCGCATAAGCCGTATTATTGGTCAGCTTAACGGGATAGGAAAAATGCTTGACGATAACCGTTACTGCGGAGATATTCTCACACAGATCGCCGCAGCTGAGAGCGCGCTGAAAAGCGTCGGTTATATCATTCTTGAGGAGCATATGAAAACTTGTGTGGTTGAACAGGTTCAGAATGGTAATAATAAAGTTATGGAAGAAGCAATGGAGCTTATAAAAAAATTAAAATAG	MNNRSDLCCQYKHTPRGDKELKLLKNRISRIIGQLNGIGKMLDDNRYCGDILTQIAAAESALKSVGYIILEEHMKTCVVEQVQNGNNKVMEEAMELIKKLK*	102
COG1937	MH0329_GL0178685	-	AATGCGCGGATATAAGCCTATTATAACACGCGCGTGCCCGTATGACTATAACTAAATTGCAATGCGCGGCCAAGTGTGAATACTGCGTAAATCGTGAAAAATACCCTTGACGGATACCGTGAGGGGGTATATAATATGCACGTAAACGATACCTGCGGGGGGTATAATGAAGGAGGAGCGAATGGCTGAAAAAAATATGGACGCCATGGCAGGCATG	217	ATGAAGGAGGAGCGAATGGCTGAAAAAAATATGGACGCCATGGCAGGCATGAGCGACATGACGGAGACTGAAGAGTGTTCCGAGTGCTCGGGCGCCTGTCAGCATTGCCGGCACAAGTCCACGCCGCGCGACGAGGAGCTTCAGCGTCAGATGCAGAACCGGCTCAGCCGCATAATCGGCCAGCTTGGGGGAATAAAGAAGATGCTGGATGAGAACCGCTACTGCGGCGACGTGCTCACTCAAATTGCGGCCGCCGAAAGCGCGCTCCAAGCGCTGGGCTACATGGTATTGCGCGACCATATGGCCAGCTGCGTGGTGGAGCAGATTCGCGGCGGCAATAACGCGATCGTGGACGAAACCGTCGAGCTGATGAAAAAGTTAAAATGA	MKEERMAEKNMDAMAGMSDMTETEECSECSGACQHCRHKSTPRDEELQRQMQNRLSRIIGQLGGIKKMLDENRYCGDVLTQIAAAESALQALGYMVLRDHMASCVVEQIRGGNNAIVDETVELMKKLK*	129
COG1937	MH0161_GL0068082	+	CAGCGAAGGCAAGAAGTTCCACTGGGCATACGATGCCGAGGCAAAGGTCAACCCGTTCTTTGCTCAGGTTTGGTATCCCCTTCACGATAAGGACGAGAACAACGAGTACGACGAGCGTATATTCAAGGGCTTCAGCGGCTTCGAGAATATATAATCGCTTAAAAAATCAAATTTTTTGGGAGCTGCTCAGAAATGGGCGGCTCTTTTTTTATTTGCTTTGGCGCGGTTTGGATAAAATAATATAAAAGCGGTGTTGACAAATACCCCGTGGGGGTATATAATTGGGCTAAAGACAGAAGCT	301	GTGTTGACAAATACCCCGTGGGGGTATATAATTGGGCTAAAGACAGAAGCTGGAGATGATAAGATGGAAAACGGGAATAAATGCTGCGAATGCTGTCGGCATAAGTCGACGCCGCGGAGCGACGATACAGTAAAAGCTCTTCAAAACAGGCTCAGCCGGATAATCGGTCAGCTCGGCGGGATAAAAAATATGCTCGACGATAACCGCTACTGCGGCGATATCCTCATTCAGCTTGCCGCCGCACAGAATGCGCTGCGAAATGTCGGCTATATTATACTTGAAGAGCATATGGAAACCTGTGTCGCCGAGGGTATAAAAAACGGCGACGATGAGGTCATAGCGGAGGCTGTTGAACTCATTAAGAAGCTCAAATAA	VLTNTPWGYIIGLKTEAGDDKMENGNKCCECCRHKSTPRSDDTVKALQNRLSRIIGQLGGIKNMLDDNRYCGDILIQLAAAQNALRNVGYIILEEHMETCVAEGIKNGDDEVIAEAVELIKKLK*	125
COG1937	MH0409_GL0169048	-	CAGCGAAGGCAAGAAGTTCCACTGGGCATATGACGCCGAAGCAAAGGTCAACCCGTTCTTTGCTCAGGTTTGGTATCCCCTCCACGATAAGGACGAGAACAACGAGTACGACGAGCGTATATTCAAGGGCTTCAGCGGCTTCGAGAATATATAATCGCTTAAAAAATCAAATTTTTTGGGAGCTGCTCAGAAATGGGCGGCTCTTTTTTTATTTGCTTTGGCGCGGTTTGGATAAAATAATATAAAAGCGGTGTTGACAAATACCCCATGGGGGTATATAATCGGGCTAAAGACAGAAGCG	301	GTGTTGACAAATACCCCATGGGGGTATATAATCGGGCTAAAGACAGAAGCGGGAGATGATAAGATGGAAAACGGGAATAAATGCTGCGAATGCTGTCGGCATAAGTCAACGCCGCGGAGCGATGATACAGTAAAAGCTCTTCAAAACAGGCTCAGCCGGATAATCGGTCAGCTCGGCGGAATAAAAAATATGCTCGACGATAACCGATATTGCGGCGATATTCTTATTCAGCTTGCCGCCGCTCAGAATGCACTGAGAAATGTCGGCTATATTATACTTGAAGAGCATATGGAAACCTGTGTCGCCGAGGGAATAAAAAATGGCGATGATGAGGTCATAGCTGAGGCTGTGGAACTCATTAAAAAGCTCAAATAA	VLTNTPWGYIIGLKTEAGDDKMENGNKCCECCRHKSTPRSDDTVKALQNRLSRIIGQLGGIKNMLDDNRYCGDILIQLAAAQNALRNVGYIILEEHMETCVAEGIKNGDDEVIAEAVELIKKLK*	125
COG1937	MH0036_GL0022092	+	TCCCTCCGACAGCGAAGGCAAGAAGTTCCACTGGGCATACGATGCCGAGGCAAAGGTCAACCCGTTCTTTGCTCAGGTTTGGTATCCTCTCCATGACAAGGACGAGAACAACGAGTACGACGAGCGTATATTCAAGGGCTTCAGCGGCTTCGAGAATATCTGATTGCTTTAAAAACATAATTTTTGGGAGCTGCTCAGAAATGGGCAGCTCTTTTTTGCGTGATTTTGAAAGAAAAGTGAAAAGCAGGCATTGACAAATACCCCGTGGGGGTATATAATCGAGCTAAAGACAGAAGCTGGA	301	TTGACAAATACCCCGTGGGGGTATATAATCGAGCTAAAGACAGAAGCTGGAGATGATAAGATGGAAAACGGGAATAAATGCTGCGAATGCTGTCGGCATAAGGCGACGCCGAGGAGCGACGAGACGGTGAAGGCGCTGCAGAACAGGCTCAGCCGAATAATCGGTCAGCTCGGCGGAATAAAAAATATGCTCGACGATAACCGCTACTGCGGCGATATCCTCATTCAGCTTGCCGCCGCACAGAATGCGCTGCGAAATGTGGGCTATATTATACTCGAGGAGCATATGGAGACCTGTGTCGCCGAGGGGATAAAAAACGGCGATGATGAGGTCATAGCTGAGGCTGTGGAACTCATTAAAAAGCTCAAATAA	LTNTPWGYIIELKTEAGDDKMENGNKCCECCRHKATPRSDETVKALQNRLSRIIGQLGGIKNMLDDNRYCGDILIQLAAAQNALRNVGYIILEEHMETCVAEGIKNGDDEVIAEAVELIKKLK*	124
COG1937	MH0063_GL0046998	+	AACGATATATCTCACCAAGCGAGGAAGGGGAATAGGGGAGTATCTTATCTTCCGCCACGATGTTATAGAGAGCCTGTTGCGCCGAATGAATTCGAGTGAATCCGAGCTGCGCCAGACCGAACTTATAGAACACTTCCTCGACAGAAGGACAGTTGAAAATATATCCCGCTTCCTTGAGATACACCGATAAGGCTTTATCGATACATTTGCGCTTATATTTTTTGCACTTGAGTGTAATTTTTGACATATAATGCTAAAATATAAAATAAAACGCATTTTAATGTGCTATTATACATCCTGT	301	TTGGGAGCTGCTCAGAAATGGGCGGCTCTTTTTTTGCGTGATTTTGAAAAAAGTAAAAAGCGGGCATTGACAAATACCCCACAGGGGTATATAATCGGGATAAAGACAGAAGCTGGAGATGATAAGATGGAAAACGGGAATAAATGCTGCGAATGCTGTCGGCATAAGGCGACGCCGAGGAGCGACGAGACGGTGAAGGCGCTGCAGAACAGGCTCAGCCGAATAATCGGTCAGCTCGGCGGAATAAAAAATATGCTTGACGATAACCGATATTGCGGCGATATTCTTATTCAGCTTGCCGCCGCTCAGAATGCACTGAGAAATGTCGGCTATATTATACTTGAAGAGCATATGGAAACCTGTGTCGCCGAGGGAATAAAAAACGGCGATGATGAGGTC…	LGAAQKWAALFLRDFEKSKKRALTNTPQGYIIGIKTEAGDDKMENGNKCCECCRHKATPRSDETVKALQNRLSRIIGQLGGIKNMLDDNRYCGDILIQLAAAQNALRNVGYIILEEHMETCVAEGIKNGDDEVIAEVVELIKKLK*	146
COG1937	MH0321_GL0100703	+	GCGCCGAATGAATTCGAGTGAATCCGAGCTGCGCCAGACCGAGCTTATTGAACACTTTCTCGACAGAAGAACTGTCGAAAATATATCCCGCTTCCTTGAGATACACCGATAAGGCTTTATCGATACATTTGCGCTTATATTTTTTGCACTTGAGTGTAATTTTTGACATATAATGCTAAAATATAAAATAAAACGCATTTTAATGTGCTATCATACACTCTGTAATAATGCAAATGGAGGGAAAACACTCATGGCAGAAAAAAAGACAGTGTTTCTCACCGGCGCTTCCGGCCATATGGGC	301	TTGGGAGCTGCTCAGAAATGGGCGGCTCTTTTTTTGCGTGATTTTGAAAAAAGTAAAAAGCGGGCATTGACAAATACCCCACAGGGGTATATAATCGGGCTAAAGACAGAAACGGGAGATGACAGAATGGAAAATGAAAATAAATGCTGCGAATGCTGTCGGCATAAGTCGACGCCGAGGAGCGATGAGACGGTGAAGGCGCTGCAGAACAGGCTCAGCCGAATAATCGGTCAGCTCGGCGGGATAAAAAATATGCTCGACGATAACCGATATTGCGGCGATATCCTCATTCAGCTTGCCGCCGCACAGAATGCGTTGCGAAATGTGGGCTATATTATACTCGAGGAGCATATGGAGACCTGTGTCGCCGATGGAATAAAAAACGGCGATGATGAGGTC…	LGAAQKWAALFLRDFEKSKKRALTNTPQGYIIGLKTETGDDRMENENKCCECCRHKSTPRSDETVKALQNRLSRIIGQLGGIKNMLDDNRYCGDILIQLAAAQNALRNVGYIILEEHMETCVADGIKNGDDEVIAEAVELIKKLK*	146
COG1937	MH0280_GL0213015	-	CAGCGAAGGCAAGAAGTTCCACTGGGCATATGACGCCGAAGCAAAGGTCAATCCGTTCTTTGCTCAGGTTTGGTATCCCCTCCACGATAAGGACGAGAACAACGAGTACGACGAGCGTATATTCAAGGGCTTCAGCGGCTTCGAGAATATATAATCGCTTAAAAAATCAAATTTTTTGGGAGCTGCTCAGAAATGGGCAGCTCTTTTTTTATTTGCTTTGGCGCGGTTTGGATAAAATAATATAAAAGCGGTGTTGACAAATACCCAGTGGGGGTATATAATCAAGCTGAAGACAGGAACG	301	GTGTTGACAAATACCCAGTGGGGGTATATAATCAAGCTGAAGACAGGAACGGGAGATGACAGAATGGAAAATGAAAATAAATGCTGCGAATGCTGTCGGCATAAGGCGACGCCGAGGAGCGACGAGACGGTGAAGGCGCTGCAGAACAGGCTCAGCCGAATAATCGGTCAGCTCGGCGGGATAAAAAATATGCTCGACGATAACCGCTACTGCGGCGATATCCTCATTCAGCTTGCAGCCGCACAGAATGCGCTGCGAAATGTGGGCTATATTATACTCGAGGAGCATATGGAGACCTGTGTCGCCGAGGGTATAAAAAACGGCGACGATGAGGTCATAGCGGAGGCTGTTGAACTCATTAAGAAGCTCAAATAA	VLTNTQWGYIIKLKTGTGDDRMENENKCCECCRHKATPRSDETVKALQNRLSRIIGQLGGIKNMLDDNRYCGDILIQLAAAQNALRNVGYIILEEHMETCVAEGIKNGDDEVIAEAVELIKKLK*	125
COG1937	MH0011_GL0059942	+	TAAGGATCTGTTTTGGTCAGAGGTGAACTGGCAGGAATTAGAAAGTCCCTCTTGACAAATACCCTATGGGGGTATATCTTGTAGAAGAAAACAAGATACCCATGTAGGGTATTTTGCGTATGGCTGCAACGAAAGATCCGGCAGCATGTTGCGTGCACTGATATGCAGGCCGGAAACAGCATATGTGTAGAACCGGGAAGATTCTGGAAAATTCGGATTCCGGTGCCGGAGGCTCAGGAAGGGGAAAATTATGGCAGAACAAAAGGAAGAAAAAATGGAAGAAAAAGGCATGGAATGTTGT	301	ATGGCAGAACAAAAGGAAGAAAAAATGGAAGAAAAAGGCATGGAATGTTGTCATTGTCACCAGAAGGCAACGCCCCGCTCCGAAAAAGAAAGAAAACAATTACAGAACCGTTTAAGCCGTATGAGCGGACAGTTAAACGGTATCAGCCGGATGCTGGAAGAGAACCGCTATTGCGGAGATATCCTAACGCAGGTGGCTGCGGTCGAGAGTGCCCTGCAGGCCTTTGGCTATGCAATCCTGAAGGAACATATGGAGACCTGTGTGGTGGAAGAGATCCGAAAGGGGAATACTGCTATAGTAGATGAAGCAGTGGATCTGGTGAAAAAATTGAAATAA	MAEQKEEKMEEKGMECCHCHQKATPRSEKERKQLQNRLSRMSGQLNGISRMLEENRYCGDILTQVAAVESALQAFGYAILKEHMETCVVEEIRKGNTAIVDEAVDLVKKLK*	112
COG1937	MH0385_GL0146011	-	GCGACAGAATCATGAAGATGCAGATCGTAAGGATCGGTTTTGGTCAGAGGTGAACTGGCAGGAATTAGAAAGTACCTCTTGACAAATACCCTATAGGGGTATATCTTGTAGGAAAGGCAAGATACCCCTATGGGGTATTTTGCATAGTTGCAACAATAAGTCCTTCAGCAGATATTGAACGCTGCTATGTGAACGGAGGACAATAAAAATATGCGTACATTTAGAAAAAATAGCAGAAACCGGATTCAGAATGGGAGAAAGTATGGCAGAAAAAATAGAAGAAAAAATAGAAGAGAAGGGC	301	ATGGGAGAAAGTATGGCAGAAAAAATAGAAGAAAAAATAGAAGAGAAGGGCATGGAATGTTGCCATTGTCATCAGAAAGCAACACCTCGCTCTGAAAAAGAAAGAAAACAATTACAGAACCGTTTAAGCCGCATGACGGGACAGCTGAATGGTATCAGCCGTATGTTGGAAGAGAACCGCTACTGCGGAGATATCCTGACGCAGGTGGCTGCGGTGGAGAGTGCCCTGCAGGCTTTTGGCTATGCAATCCTGAAGGAGCATATGGAAACCTGTGTGGTGGAAGAGATCCGGAAGGGGAATACTGCTATCGTAGATGAAGCAGTGGATCTGGTGAAAAAATTGAAATAA	MGESMAEKIEEKIEEKGMECCHCHQKATPRSEKERKQLQNRLSRMTGQLNGISRMLEENRYCGDILTQVAAVESALQAFGYAILKEHMETCVVEEIRKGNTAIVDEAVDLVKKLK*	116
COG1937	MH0032_GL0025588	-	ATATGCTGGGCTATAATGATCTTCGAGACCCTTCCGTCAGTGGATTGTTCCGCTTCCTTGCCAAGACCGGCGACGGAATCATGAAGATGCAGATTGTAAGGATCCGTTTTGACCAGAGGTGAAATGGCAGGAATTAGAAAACACCTCTTGACAAATACCCTATGGGGGTATATTTTGTAGAAAAGGCAAGATACCCCTGTGGGGTATTTCGCATAGCTGCAACAATTAGTCCTTCAGCATATATTGAACAATGGGAGAAAGTATGGCAGAACAATTAAAAGAAAAATTAGAAGAGAAGGGC	301	ATGGGAGAAAGTATGGCAGAACAATTAAAAGAAAAATTAGAAGAGAAGGGCATGGAATGTTGCCATTGTCATCAGAAAGCAACACCCCGCTCTGAAAAAGAAAAAAAACAATTGCAGAACCGTTTAAGCCGCATGGCCGGGCAGTTAAACGGTATCAGCCGGATGTTGGAAGAGAACCGCTACTGCGGAGACATCCTGACGCAGGTGGCTGCGGTGGAGAGCGCTCTGCAGGCTTTTGGCTATGCAATCCTGAAGGAGCATATGGAGACCTGCGTGGTGGAAGAGATCCGGAAGGGGAATACTGCTATCGTAGAGGAAGCAGTGGATCTGGTGAAAAAATTGAAATAA	MGESMAEQLKEKLEEKGMECCHCHQKATPRSEKEKKQLQNRLSRMAGQLNGISRMLEENRYCGDILTQVAAVESALQAFGYAILKEHMETCVVEEIRKGNTAIVEEAVDLVKKLK*	116
COG1937	MH0424_GL0056159	-	CGACAGAATCATGAAGATGCAGATCGTAAGGATCTGTTTTGGTCAGAGATGAACTGGCAGGAATTAGAAAGTGCCTCTTGACAAATACCCTGTGGGGGTATATCTTGTAACTATACAAGATACCCCTATGGGGTATTTTGCATTGCAGCAACAATAAGTCGTTCAACAGATTGTGAACACTGCTATGTGACCAAAGGACAATAAATAATATACGGACAGATAGGAAAAATTAGCAGGAGCCGGATTCGAAATGGGAGAAAGTATGGCAGAACAATTAAAAGAAAAATTAGAAGAGAAGGGC	301	ATGGGAGAAAGTATGGCAGAACAATTAAAAGAAAAATTAGAAGAGAAGGGCATGAAATGTTGCCATTGTCATCAGAAAGCAACACCTCGCTCTGAAAAAGAAAGAAAACAATTACAGAACCGTTTAAGCCGCATGACGGGACAACTGAACGGTATCAGCCGGATGTTGGAAGAAAACCGCTACTGCGGAGATATTCTGACACAGGTAGCTGCGGTGGAGAGCGCCCTGCAGGCATTCGGTTATGCAATCCTGAAGGAGCACATGGAGACCTGTGTGGTTGAGGAGATTCAAAAAGGGAATACTGCTATCGTGGAGGAAGCGGTAGAACTGGTAAAAAAATTAAAGTAA	MGESMAEQLKEKLEEKGMKCCHCHQKATPRSEKERKQLQNRLSRMTGQLNGISRMLEENRYCGDILTQVAAVESALQAFGYAILKEHMETCVVEEIQKGNTAIVEEAVELVKKLK*	116
COG1937	MH0016_GL0057641	-	TATATGCTGGGCTACAATGATCTTCGAGACCCTTCCGTCAGTGGATTGTTCCGCTTCCTTGCCAGGACCGGTGACAGAATCATGAAGATGCAGATTGTAAGGATCTGTTTTGGTCAGAGGTGAACTGGCAGGAATTAGAAAGTACCTCTTGACAAATACCCTATAGGGGTATATCTTGTAACTATACAAGATACCCCTGTGGGGTATTTTGTATAGCTGCAACAATTAGTCCTTCAGCATATATTGAACAATGGGAGAAAGTATGGCAGAACAAATAGAAGAGAAAATAGAAGAAAAATTA	301	ATGGGAGAAAGTATGGCAGAACAAATAGAAGAGAAAATAGAAGAAAAATTAGAAGAGAAGGGCATGGAATGTTGTCATTGTCATCAGAAAGCAACACCCCGCTCTGAAAAAGAAAAAAAACAATTACAGAACCGTTTAAGTCGCATGGCCGGGCAGTTAAACGGTATCAGCCGGATGTTGGAAGAGAACCGCTACTGCGGAGACATCCTGACGCAGGTAGCTGCGGTGGAGAGCGCTCTGCAGGCTTTTGGCTATGCAATCCTGAAGGAGCATATGGAGACCTGCGTGGTGGAAGAGATCCGGAAGGGGAATACTGCTATCGTAGATGAAGCAGTGGATCTGGTGAAAAAATTGAAATAA	MGESMAEQIEEKIEEKLEEKGMECCHCHQKATPRSEKEKKQLQNRLSRMAGQLNGISRMLEENRYCGDILTQVAAVESALQAFGYAILKEHMETCVVEEIRKGNTAIVDEAVDLVKKLK*	120
COG1937	MH0456_GL0012163	+	GGGGAAATGGCAGGAATTAAAAAGTACCTCTTGACAAATACCCTATAGGGGTATATCTTGTAGAAAAGACAAGATACCCTTATGGGGTATTTTGCGTGGCAGCAACAATAAGTCGTTCCGCAGATTGTGAACACTGCTATGTGACCAAAGGACAATAAAGAGTATACGGACCTATAGGAAAAATTAGCAGGAGCCGGATTCAAAATGGGAGAAAGTATGGCAGAACAAATAGAAGAGAAATTAGAGGAAAAATCA	255	ATGGGAGAAAGTATGGCAGAACAAATAGAAGAGAAATTAGAGGAAAAATCAGAAGAAAAGGGCATGGAATGTTGTCATTGCCACCAGAAGGCAACACCTCGCTCTGAAAAAGAAAAAAAACAATTGCAGAACCGCTTAAGCCGGATGGCGGGACAGTTAAACGGTATCAGCCGGATGTTGGAAGAGAACCGCTACTGCGGAGATATTCTGACACAGGTAGCTGCGGTGGAGAGCGCCCTGCAGGCATTCGGTTATGCGATCCTGAAGGAGCACATGGAGACCTGTGTGGTTGAGGAGATTCAAAAAGGGAATACTGCTATCGTGGAGGAAGCGGTAGAACTGGTAAAAAAATTAAAGTAA	MGESMAEQIEEKLEEKSEEKGMECCHCHQKATPRSEKEKKQLQNRLSRMAGQLNGISRMLEENRYCGDILTQVAAVESALQAFGYAILKEHMETCVVEEIQKGNTAIVEEAVELVKKLK*	120
COG1937	MH0458_GL0104398	-	ACAGAATCATGAAGATGCAGATCGTAAGGATCTGTTTTGGTCAGAGGTGAACTGGCGGGAATTAGAAAGTACCTCTTGACAAATACCCTGTGGGGGTATATCCTGTAGGAAAGACAAGATATACCCCTACGGGGTATTTTGCATAGCTGCAACAATTAGTCCTTCTGCATATATTGAACGCTGTTATGTGATCGGAGGACAATAAAGAATATGTGGGCATTTAGAAAAAATAGCAGGAAACGGCTTCAGAATGGGAGAAAGTATGGCAGAACAAATAGAAGAGAAATTAGAAGAGAAATTA	301	ATGGGAGAAAGTATGGCAGAACAAATAGAAGAGAAATTAGAAGAGAAATTAGAAGAGAAATTAGAAGAGAAGGGTATGGAATGTTGTCATTGTCACCAGAAGGCAACGCCCCGCTCCGAAAAAGAAAGAAAACAATTACAGAACCGTTTAAGCCGTATGAGCGGACAGTTAAACGGTATCAGCCGGATGCTGGAAGAGAACCGCTATTGCGGAGATATCCTAACGCAGGTGGCTGCGGTCGAGAGTGCCCTGCAGGCCTTTGGCTATGCAATCCTGAAGGAACATATGGAGACCTGTGTGGTGGAAGAGATCCAGAAGGGGAATACTGCTGTAGTAGATGAGGCAGTGGAACTTGTGAAGAAATTGAAATAA	MGESMAEQIEEKLEEKLEEKLEEKGMECCHCHQKATPRSEKERKQLQNRLSRMSGQLNGISRMLEENRYCGDILTQVAAVESALQAFGYAILKEHMETCVVEEIQKGNTAVVDEAVELVKKLK*	124
COG1937	MH0314_GL0141688	-	GGATATAATGATCTTCGAGACCCTTCCGTCAGCGGATTATTCCGCTTCCTCGCCAGAACCGGCGACAGAATCATGAAGATGCAGATCGTAAGGATCTGTTTTGGTCAGAGGTGAACTGGCAGGAATTAGAAAGTACCTCTTGACAAATACCCTATGGGGGTATATCTTGTAGAAGAAAACAAGATACCCCTGTAGGGTATTTCGCGTATGGCTGCAACGAAAGATCCGGCAGCATGTTGCGTGCACTGATATGCAGGCCGGAAACAGCATATGTGTAGAACCGGGAAGATTCTGGAAAATT	301	ATGCAGGCCGGAAACAGCATATGTGTAGAACCGGGAAGATTCTGGAAAATTCGGATTCCGGTGCCGGAGGCTCAGGAGGGGGAAATTATGGCAGAACAAAAGGAAGAAAAAGGCATGGAATGTTGTCATTGTCATCAGAAAGCAACACCTCGCTCTGAAAAAGAAAAAAAACAATTACAGAACCGTTTAAGCCGTATGAGCGGACAGTTAAACGGTATCAGCCGGATGCTGGAAGAGAACCGTTATTGCGGTGATATTCTCACACAGGTAGCTGCCGTGGAGAGTGCTTTACAGGCCTTTGGCTATGCAATCCTGAAGGAACATATGGAGACCTGTGTGGTGGAAGAGATCCAGAAGGGGAATACTGCTGTAGTAGATGAGGCAGTGGAACTTGTGAAG…	MQAGNSICVEPGRFWKIRIPVPEAQEGEIMAEQKEEKGMECCHCHQKATPRSEKEKKQLQNRLSRMSGQLNGISRMLEENRYCGDILTQVAAVESALQAFGYAILKEHMETCVVEEIQKGNTAVVDEAVELVKKLK*	137
COG1937	MH0419_GL0151800	+	CAGGAGGAAGGGGTGGAGTATGTGCTTACAAAGGAAGAGAATGGCTTTGGGGAAGCAGCTGATAGTGAGAAAAATCAGGAAATAGGAGAAAGGTCTGGCAGGAGGAGAAAAGTCAAAGTGGGGGAAGAAATCTATACAAGTAAACTGTAATGCAGAGTATGATAAAAAGAGGGTTGACAAATACCCTACGGGGGTATATTATCATGACAACGGCATAAATACCCCGTAGGGGTATAAAGGAGGCAAAGGAATGGAAGAGGTACAGTGTACGAATAAGGAAGGCAGGGAGGTTTCCTGCTGC	301	ATGGAAGAGGTACAGTGTACGAATAAGGAAGGCAGGGAGGTTTCCTGCTGCTGTTGCCACCAGAAGGCAACCCCCAGGAACGAGGCAGAGCTAAAGCAGCTGAAGAACAGACTGAGCCGCATGGCAGGGCAGCTGAACGGAATCAGCCGTATGCTGGACGAAAACCGTTATTGTGGTGATATCCTGACACAGGTTGCCGCAGTGCAGAGCGCACTGCAGGCCTTTGGATATGTGATTTTAAAAGAACATATGGACACCTGCGTGGTAGAAGAGGTAAGGAAGGGCAATACCCAGATCGTGGACGAGGCGGTAGAGCTGATCAAAAAATTAAAATGA	MEEVQCTNKEGREVSCCCCHQKATPRNEAELKQLKNRLSRMAGQLNGISRMLDENRYCGDILTQVAAVQSALQAFGYVILKEHMDTCVVEEVRKGNTQIVDEAVELIKKLK*	112
COG1937	MH0167_GL0074612	+	TAGTTTTTTTTCATATATAAATAGAATTTGACTAAAGAGCACGACAAAAACGAGGTATATGAGATTAAAAAAGATTTCTTTTGAGAAGAGTGCACCGCACGTTAAAAACATGACAAGAATGGTTCCAATTCTTGGCAGATACACGTAATAATTATATTTCATATTGTTTTTTCCTTTCTTTTATTATGCCATAATCAGATTACTTGAAATATACCTGTATGGGGTATATCATTGTATCGGGGTGAAATATATGGGAGATTGTTGTCATAAAAAGCATCAGCCTAGAGATGAGAAAGAAATC	301	ATGGGAGATTGTTGTCATAAAAAGCATCAGCCTAGAGATGAGAAAGAAATCAAACAATTGACGAATCGTCTTCATCGTATAGTAGGACAATTAAATGGAATTGAAAATATGTTAAAGGAGAATCGGTATTGCGGCGATATCTTGGTGCAGGTAGCGGCAGTAGAGAGTGCTTTGCAGGCGTTTGGATATATTGTTTTGCAGGAACACTTGAATACGTGTGTCGTTGAGGACGTTCAAAATGGAAATACAGAAATTATGAGTGAGGTTATGGATTTAGTAAAGAAGTTAAAGTAG	MGDCCHKKHQPRDEKEIKQLTNRLHRIVGQLNGIENMLKENRYCGDILVQVAAVESALQAFGYIVLQEHLNTCVVEDVQNGNTEIMSEVMDLVKKLK*	98
COG1937	MH0131_GL0106906	-	AGTCTTTTTTCATATATAAATAGAATTTGGCTAAAAAGCACGACAAAAATCAGATAGATTATATTGAAAAATATTTCTTTTGAGAAGAGTGCACAGCACGTTAAAAACATCACAAGAACCGCTCCAATTCTTGGCAGGTACACGTAATAATTATATTTCATATGCTTATTTCCTTTCTTTTATTATGCCACAAATCATATCACTTGAAATATACCTATAGGGGGTATATTATTATTTCGAGGTGAGGTCAATGAGTGAGTGTTGTCATAAAAAGCATCAACCTAGAAGTGAACAGGAAATT	301	ATGAGTGAGTGTTGTCATAAAAAGCATCAACCTAGAAGTGAACAGGAAATTAAGCAATTATCGAATCGTCTTCATCGTATGGTTGGACAACTCAATGGAATTGAGAACATGTTGAAGGAGAATCGTTATTGTGGTGATATCTTAGTGCAGGTAGCAGCGGTAGAAAGTGCTCTGCAGGCATTTGGATATATTGTTTTGCAGGAACACTTGAATACGTGTGTTGTTGAGGATGTACAGAATGGAAATACAGAAATTATGAGTGAGGTTATAGATTTAGTAAAGAAGTTAAAGTAG	MSECCHKKHQPRSEQEIKQLSNRLHRMVGQLNGIENMLKENRYCGDILVQVAAVESALQAFGYIVLQEHLNTCVVEDVQNGNTEIMSEVIDLVKKLK*	98
COG1937	MH0370_GL0070660	+	GATTAAAAAAAGATTAGAAGCAAGAAAGAAAAAGTAATTTTGCTTTTATTATAAAGGAAAAAGCATGTCAATCAAGTATAAAATAAAAAATATATTTCCCTAAAATAGAAGATAACAATAGAAGATTATCATACAACTGCAAAATATTGGGGCAGTATTTTTATTGAAAAAAGGCTTGCAAATACCGGAAGGGGGTATTATAATAAAAATAAATAAAAATACCCCATAAGGGTATTTAGGAGGCATTCATGTGAGCAAACAGGAAAATACAAAGCAAACGGTAAACGGCAAAGAAAGCTGT	301	GTGAGCAAACAGGAAAATACAAAGCAAACGGTAAACGGCAAAGAAAGCTGTACCTGTCATTACAAGGCAACACCCCGCGAGGAAACACAGCTGCGTCAAATGCAAAACCGATTAAAACGGATGACGGGCCAGCTCAACGGGATTGCAAATATGCTGGAGGACAACCGCTATTGCGGCGATATTCTTATTCAGGTTTCCGCAGTGCAAAGCGCTTTGCAGGCCTTTGCTTATCTGCTGCTTCAAAACCATATGGAAACCTGTGTGGTTGAAGAAATTCAAAAAGGAAATATGCAGGTAATCCGTGAAGCCGTAGAGCTGATTAAGCAATTAAAATAA	VSKQENTKQTVNGKESCTCHYKATPREETQLRQMQNRLKRMTGQLNGIANMLEDNRYCGDILIQVSAVQSALQAFAYLLLQNHMETCVVEEIQKGNMQVIREAVELIKQLK*	112
COG1937	MH0270_GL0179147	+	CGAACTTTGCCGCAAACTCTGCGTTCATTCAATATATAGTTTACGGCAGTTGTAAAAACATTGACGAAGCTATCAAGCAGTATCAGGAAGAAAATGCTTACAACTACAGCTATGACACTGGGTATTACGGCTACTAACTGAATAATTGATATCCGCTTTCCTTTGGGGAGGGCGGATATTTTTTTTGCTTCGTGCAAAAAAAAATATAAAAAAATAGTTGACAAATACCCATAAGGGGTATATAATATATATGCAGCATAAGATACCCCATAAGGGTATTTTATATAGTAAGGAGGCAAAA	301	ATGCAGCATAAGATACCCCATAAGGGTATTTTATATAGTAAGGAGGCAAAAAACATGGACAACAGAAATGATAAAGAACTGTCATGCGGCTGCTGTGATACTTGCAGGCACAAACACACTCCCCGTGATGATAAGGAAATAAAACAGCTGAAGAATAGGCTAAGCAGAGTTTCGGGACAAATAAACGGCATTATCAAAATGCTTGACGATAACCGCTACTGCGGAGATATACTCATTCAGGTTGCAGCGGTTGAAAGTGCAATGCAAAGCTTCGGCTATCTTATTTTGCAGGAACATATGAAGACCTGTATGACAGAGGAGATACAAAGCGGCAACACTGAAGTTGTCGATGAAGTATTAGAGCTTATGAAAAAGCTTAAATAG	MQHKIPHKGILYSKEAKNMDNRNDKELSCGCCDTCRHKHTPRDDKEIKQLKNRLSRVSGQINGIIKMLDDNRYCGDILIQVAAVESAMQSFGYLILQEHMKTCMTEEIQSGNTEVVDEVLELMKKLK*	128
COG1937	MH0280_GL0133216	-	TGGACAACTTCATCACCAGACTCTAATTCTTCATAGAAGACTTGTTGCAGCTGACGACAAGCTTTGGGGTTGCTTAGGATCTTTTCAAAAAGCAATTCAGCTTTTTCTTCTCTGGGAAAAATTGTAGACATAGATATTCCTTCTTTCCAATTTCATAGTATAGTCTTTTGAAGATTTCTTAGCAAGGTGTCATCGTTGACAAAAAAGGGAGAAAAAACTATGATAAAAATACCTATAGGGGGTATATTGTATGTCATGTTGTGAACAACATCAATTTGTTCCAAGAGATGAAGAAGAGATT	301	ATGTCATGTTGTGAACAACATCAATTTGTTCCAAGAGATGAAGAAGAGATTAAACAGCTCAAAAATCGGATTCATCGTATTGTAGGACAAATGAACGGAATCGAAAAAATGATTGAAGAGAATCGTTATTGTGGAGATGTTTTAATTCAAGTGGCGGCAATTGAAAAGGCCTTGCAGTCATTTGGCTATATTTTGTTGCAGAGGCATTTAGAAACTTGTGTAACCGAAGACATTAAAGCAGGCGATGAAACAATCATGGAAGAAGTTATGGAGCTTGTGAAAAAGCTGAAGTAG	MSCCEQHQFVPRDEEEIKQLKNRIHRIVGQMNGIEKMIEENRYCGDVLIQVAAIEKALQSFGYILLQRHLETCVTEDIKAGDETIMEEVMELVKKLK*	98
COG1937	MH0370_GL0036711	-	GGCGCACGCCGGGTCGATGCGTACCTCCACCTTCATGGCCTTTCCCCCTCTCGTCGCCATCATTATATACGACTGGAAGAACTGTTTCCAGCGTTTTTCGACAAGTGGTCGGTTTACGGCCACAGGCGGTCGCATGTTTGCGCCCGCAAAACCGTTAAAAGTTTTTTCATGCGGTTGACGAATACCCCTAAAGGGTATATAATGGGTGCGTGGGAAAGATACCGGGTGAGGGTATAAGGAGGAACTGCCCATGCAGGAGCAACAAACGCCTTGCTGCCGCCACAAGCATACGCCGCGCGAC	301	ATGCAGGAGCAACAAACGCCTTGCTGCCGCCACAAGCATACGCCGCGCGACGAACAGGCCAAAAAGAAGCTGGTCAACCGCTTGAACCGCATGATTGGTCAGCTGGGCGGCATCAAAAAAATGGTGGAGGAAGACCGCTACTGCGGCGACATT	MQEQQTPCCRHKHTPRDEQAKKKLVNRLNRMIGQLGGIKKMVEEDRYCGDI	51
COG1937	MH0125_GL0039227	+	AAGTATATGGATTTTAACAATTATTTATCAAATTAAAATATTTTTAAAAAAACTCTTGCAATTTCAATAAACTATCTTGTATAATCAACATTGTTCGCAGGTGTAGTTCAGTGGTAGAACGTAACCTTGCCAAGGTTAATATGCGGGTTCGATTCCCGTCACTTGCTCCATTAAGCAGAAATAAGCAATGCGCAATGCATTGCTTTTTTTGTTTGCTTTTTTATTGACATACCCCCATAGGGTATATATAATGATACATGTAAGGAGAAAAAATCATATGGAATGTTGTAGTAACTACAAT	301	ATGATACATGTAAGGAGAAAAAATCATATGGAATGTTGTAGTAACTACAATAAAAACGAAAAATATAAAAAAACTAAAAGAAGTGACGAAGATAAAAATAAATTAGTTACCAGAATTAATAAATTGATTGGTCAAATGAACGGAATCAAAAAAATGATTGAAGATGATAGGTATTGTGATGATATCTTAATACAATTATCCGCAATTGATAAATCTATAAAAAGTTTAGCAAATGTTATTTTAGATAACCATATGCATACATGCTTAATTGAAAATATAGAAAATGGTAACTATGAAGTTATCAATGAAATAATTGATTTATTTAAGAGGTTTCAATGA	MIHVRRKNHMECCSNYNKNEKYKKTKRSDEDKNKLVTRINKLIGQMNGIKKMIEDDRYCDDILIQLSAIDKSIKSLANVILDNHMHTCLIENIENGNYEVINEIIDLFKRFQ*	113
COG1937	MH0373_GL0134664	+	ACAAGACAAGCATAGTATTATAACTATACTTAAGTCTTGATGCTTAGGTAATTTCCAGATTTACATCGGATTGGTGAAAATTACTGCCTCTTTAAAAAAGGTGATCTACTCCCTTAAGCATTATTATAATACTCGTTTTGTAAGAATTTGTCAATTTTATTTTTTGAATTCATTAAATTTCTATACATATTTTATTTTTTAGAATTGACATATACCCCCATAGGGTATATAATCAATGTGAGGTGATATCATGAATTGTTGTGAAGAGAAAAAGACAGAACGGAGTGAGGAGGATAAAAAA	301	ATGAATTGTTGTGAAGAGAAAAAGACAGAACGGAGTGAGGAGGATAAAAAAATTCTCATTTCAAGAATTAATAGAATTGAAGGGCAAATGAGAGGAATTGCCAGTATGATAGAAAATGATAGATATTGTGATGATGTATTGATTCAGCTTTCTGCCATAGATAAATCCATTAAATCTTTGGCAAATGTCTTATTAGAAAAACACATGAAATCCTGTGTAAAGGATAACCTATTAAATGGAAATGATAAGGTTTTAGATGAAATAGTTGATTTATTTAAAAGATTT	MNCCEEKKTERSEEDKKILISRINRIEGQMRGIASMIENDRYCDDVLIQLSAIDKSIKSLANVLLEKHMKSCVKDNLLNGNDKVLDEIVDLFKRF	95
COG1937	MH0012_GL0160833	-	CAACTAGAAGGACAATAGTAATCAAAATTATTTGGATAATTAAGCGTCTTTTTTTCTCTTTAGCAAGCCTTTGCTTTTCAAGCTCATCGTTTTGCATTTTATCACCTATATCGAATTTTAGCATTTATCTAAAATAATGTCAAAAAAAATCTATTATTATTTCTTGACACATACCCCTAGTAGGTATATAATAAAATTGAAATACGGGTAGGAGGTATTTTTATGATTTATAAAATATTAATTGATGGTATGAAATGTGCCAATTGTAGAAAA	273	ATGATTTATAAAATATTAATTGATGGTATGAAATGTGCCAATTGTAGAAAACATATAACTGATTTGATAGAATCATTTCCTAATGTAAAGAGTGTAGAAGTATCATTAGATACAAATGAAGCTACAATCGAGGGTGAGGATATAAATTTATATTTAATAAAAGCTAAAATTGAAGAAAGCGGAAAATATAAGGTATTTAATGAAGAAGAACGCCATAAGCTTAAGCCTCGTGATGATGATGCTAAAAAAAAGCTTATTAATCGAATGAAACGAATGATTGGTCAGCTTAATGGTATTATGAAAATGATTGAAGATGATAGATATTGTGATGATGTTTTAATTCAATTATCTGCGGTTGATAAATCAATCAAATCACTTGCTAATTCGATTTTGGAAGAA…	MIYKILIDGMKCANCRKHITDLIESFPNVKSVEVSLDTNEATIEGEDINLYLIKAKIEESGKYKVFNEEERHKLKPRDDDAKKKLINRMKRMIGQLNGIMKMIEDDRYCDDVLIQLSAVDKSIKSLANSILEEHMHSCVVESIKNGNEEAIDEIIDLFKRFQ*	163
COG1937	MH0004_GL0019330	+	ATTCAGACAATTTGATGACGACATCCTTACCATCTTTACTCTTTAAAAAACGTATTTTTTCTTCATTGCTAGCCATATCCTTTACCTCCGCATAATGCTTATTTAATTTTAGGCTAATTTCATTGAAATTAAAATGGTTTGCCTGATAAATTTATAAAAAAATATATAAATTTCATCAGCCTGAAATAAAAAAATAGTTTGACTGCTATACCCTACCCCCGTATACTATAGATATGAAGAGAGACAAATTATGGAAACTAAAGAGAAAAACTGTTGTAGACAGACAAAGAGAGATGAGGAA	301	ATGGAAACTAAAGAGAAAAACTGTTGTAGACAGACAAAGAGAGATGAGGAAGATAAAAGACAAATAATAATAAGGCTTAATAAAATAATAGGTCAGATGAATGGTGTGAAGAAGATGATAGAAAATGATAGATATTGTTTTGATGTATTATCTCAATTATCTGCTATAGATAAAGCTATAGGTAGTCTATCCAGCAAATTGATTGATCACCATCTGCATACATGTGTCGTGGATGACATTAAAAAAGGTGATCTAAAAACTGTAGATGAATTGGCCGAATTATTTAAGAGATTTAATTGA	METKEKNCCRQTKRDEEDKRQIIIRLNKIIGQMNGVKKMIENDRYCFDVLSQLSAIDKAIGSLSSKLIDHHLHTCVVDDIKKGDLKTVDELAELFKRFN*	100
COG1937	MH0409_GL0073978	+	GCTATCAATATGCCCACGACACCAAAGATAAACTTACAAATATGGAATGTTTGCCACCATCTCTAAAAGGTAGAGAATACTATAAACCGGGCATTCAAGGTAATGAGGCAAAATTTAAACAAAGATTAGAAAAAATCAAAGAATGGAAAAAGGCTCATAGAAATATTCAAAACAAATCAAATTAAAAGATTTGTTTTTTACTGTTTACTAAATACCCCGTGGGGTATATAATGAATATGGGTGATAAAAGATGAATAAGATAAAAAAGACCCACCGAAGTGCGGAAACTAAGAAAAATTTA	301	ATGAATAAGATAAAAAAGACCCACCGAAGTGCGGAAACTAAGAAAAATTTAATCAACCGACTAAACAGAATAAACGGTCAAGTAAATGGAGTCAAAAAGATGATTGAAGAAGATTCTTATTGTAATGACATCTTAATTCAATTATCTGCTATTAAAAACTCTGTTCAAAGTTTGTCAAACGAACTTTTAGACTCTCATTTGCGCACATGCATCACCAAAGACTTACAAAAGGGGAATTTAGATACCGTTGATGAAGTAGTAAATCTGTTCAAAAAATTCAATAATTAG	MNKIKKTHRSAETKKNLINRLNRINGQVNGVKKMIEEDSYCNDILIQLSAIKNSVQSLSNELLDSHLRTCITKDLQKGNLDTVDEVVNLFKKFNN*	96
COG1937	MH0011_GL0099992	-	CATTAACCTTCCTCCTTATTATACAATATGGTTTACCCATAGGTCAATATTTCTATAAATATAATTTATTGGATTTTACTTCTGAATTAAAAACTTTCGCTATAGCGAATAAAATATCTTTGAAATAATTTAGTAAAATTATATTACTAGTCATATCAAAAAGCAAGAAAATTCGTTCGCTAAATTTCGACAAATAAATTTCTATATACCTCTCTATTTACAAATACCATACTGGGGTATATAATAGCGTTTGAAAGTTGAGAAAGGGAGTGATGAAATTATAGAAGATAAAAATTGTTGT	301	TTGAAAGTTGAGAAAGGGAGTGATGAAATTATAGAAGATAAAAATTGTTGTCATAAACAAACTCATCGCACAAAGGAAGAAAAAAAGATTGTGAATGATAGACTGAATAGAATTGAAGGGCAAATAAAAGGGATAAAAAAGATGATAGATGAAGATAGATATTGTAATGATGTGTTAATTCAACTATCGGCAGTAGAAAATTCTATAAGAAGCTTGTCAAATCACATATTAGAAAATCATTTATATACATGTGTAAGTGATGATTTAGAAAAAGGAAACTTGGAGATTATAGATGAGCTAACGAGTTTATTTAAAAGGTTTAACAAATAA	LKVEKGSDEIIEDKNCCHKQTHRTKEEKKIVNDRLNRIEGQIKGIKKMIDEDRYCNDVLIQLSAVENSIRSLSNHILENHLYTCVSDDLEKGNLEIIDELTSLFKRFNK*	110
COG1937	MH0153_GL0077929	+	CCTGTCTCTATATCATACGCGAAAGAGCACGGGAAGTGTGCGCGTTGCCCTTTTTCGGAAACAGTGAAAAAACAGTTGACAAAACAATACCCTATGGGGTATATTATAGGCGGAGGAACGAATCATGGAAGAAAACAGCTGCTGCAAAAAAAAGACCGTGCGGGAGGAGGCGGAA	175	ATGGAAGAAAACAGCTGCTGCAAAAAAAAGACCGTGCGGGAGGAGGCGGAAAAAAAGAAACTGCAAAACCGCCTGAACCGCATCGCCGGGCAGATCGCGGGGATTTCCCGCATGGTGGAAGAGGATCGCTACTGCGACGACATTCTGATCCAGCTTTCCGCCGTCAACAAATCGATCAAGAGCCTCGCCAACCATATTGTGGAAAATCACATGTACCGCTGCGTTTTAAGCGACATCGAAAAGGGGCATTATGAGATCATAGAGGAAGTCGTCAATCTGTTCAAGAGGTTTCAGTGA	MEENSCCKKKTVREEAEKKKLQNRLNRIAGQIAGISRMVEEDRYCDDILIQLSAVNKSIKSLANHIVENHMYRCVLSDIEKGHYEIIEEVVNLFKRFQ*	99
COG1937	MH0111_GL0004492	+	CATGATCAGAAATATCATGGATGAATGCAAAAGAAGGTCGAAAAGGAGAGTTAACAGAAATAAAAGGAGAGTGCTAGTGCACGCTCCTTTTAAACTGCTGGTATTTAAACAAAAAAATATATATACCCCCATATTTACAAATACCCCTAATGGGTATATAATAATTAAGAAAATCAAACTAATTATTAAAAAAGTTCTATGACTTATTCGCGATTGATAACCATTAGTGTTTTAGAAAGGAAGTGATAAAATGGAAGAATGTAGACACAAGAAAACACTTAGAGGAGAAGACGAAAAGAAA	301	ATGGAAGAATGTAGACACAAGAAAACACTTAGAGGAGAAGACGAAAAGAAACTAATAATAAATAGACTAAGCAGAATAGAGGGACAATTAGCAGGAATAAAAAGAATGGTAGAAAAAGATACATACTGCAATGATATTTTGATACAATTATCTGCGGCACAAAATTCATTGAAAAGTCTATCAAACCATATGTTAGAACAACATTTATATACCTGTGTATCAGAAGACATAGAAAAGGGAAACATAGAAGTAATAGATGAATTGATAGGACTTTTTAAAAGGTTCAACAAATAA	MEECRHKKTLRGEDEKKLIINRLSRIEGQLAGIKRMVEKDTYCNDILIQLSAAQNSLKSLSNHMLEQHLYTCVSEDIEKGNIEVIDELIGLFKRFNK*	98
COG1937	MH0148_GL0050856	+	TCAAAAAGCTCCTGGTCAGAAATATCATGGCTAAATTCTAAAGAAGGCCGAAAAGGGACTCTCAAAGAAATATAAGAAGAAACAAAAGGAGCGTGCTGATGCACACTCCTTTTAAACGGTTGATATTTAAACAAAAATTCATATATACCCCCATATTTACAAATACCCCTATTGGGTATATAATAAGTAAGAAAATTAAAATAATTACTATATAAAAGTTCTATGAACTATTCAAGATTAATAAACGTTCATGTCCAAGAAAGGAAGTGATACAATGGAAGAATGTAAACACAAGAAAACG	301	ATGTCCAAGAAAGGAAGTGATACAATGGAAGAATGTAAACACAAGAAAACGCTCAGAGGAGAAGATGAAAAAAAGTTAATAATAAACAGATTAAGCAGAATAGAAGGACAATTAGCAGGAATAAAGAGAATGGTAGAAAAAGACACATATTGTAATGATATTCTAATTCAACTATCAGCTGCACAAAATTCATTAAAAAGTTTATCAAACCATATGTTAGAACAACATTTATATACTTGTGTATCAGAAGACATAGAAAAGGGAAATATAGAAGTAATAGATGAATTAATAGGACTTTTTAAAAGGTTCAATAAATAA	MSKKGSDTMEECKHKKTLRGEDEKKLIINRLSRIEGQLAGIKRMVEKDTYCNDILIQLSAAQNSLKSLSNHMLEQHLYTCVSEDIEKGNIEVIDELIGLFKRFNK*	106
COG1937	MH0205_GL0034244	-	AACACATCAAATAAGGTTTCAAATAAAACATCAAATAAAACTACAAGTTCAGCATATTCTGATGATGAGGAATAATTAAAAATTATAGATAATTATTTTTATTGGAGATAATTAAAGATATAAAGAACGTAAAACTAGATAAGGTTTTACGTTCTTTTGTGTTAATGATAAAACGTGACGGGATAGAAAATAATAATGTCTTGACAAATACCCTATGGGGGTATATAATTTCTTGCGAGGTGATTAAAGTATGGCATGTAGTAAGTGTGAAAAATGTCAGAGGTATCAAAAGTCTACACAT	301	ATGGCATGTAGTAAGTGTGAAAAATGTCAGAGGTATCAAAAGTCTACACATAGGACTGATGAAGAGAAGAAAAGACTTACTAAAAGATTAAATATTATTGAAGGACAAGTTAGAGGAGTTAAACAGATGATTGAAAATGACAGATATTGTGATGATGTTTTAACTCAATTATCTGCAATAAATAAGGCTTTGGAAAGCTTGGAAAATTCAATTTTAGAGAGTCATATTGCAACATGTGTGACTTATGAGATTCAATCTGGTAATTTAGACATTATTGAAGAAGTAATGGATTTAATAAAAAGATTGAGATAG	MACSKCEKCQRYQKSTHRTDEEKKRLTKRLNIIEGQVRGVKQMIENDRYCDDVLTQLSAINKALESLENSILESHIATCVTYEIQSGNLDIIEEVMDLIKRLR*	104
COG1937	MH0369_GL0067166	-	AATGTTGAAAAGCCAAGAAGTATGTCTGAAATTGATATTGATATTTGGAAGAACGTTAGATTTACTGTTGAAATTGATGATGAAGAAGAATAAAATATAATATTTTGATTTGAATAAGATTGGAAATAAGAAAGAAGCAATGTCAATATGATACTGTTTCTTTTTTTATCTTGACGCATACCCTATGGGGGTATATAATCTTGGCTGAGGTGATAAGAATATGCCATGTGGTAAATGTGAGAAATGTCAAATGTGTCAAAAATCCACACATAGAACAGATGAAGAAAAAAAGAGGCTTACT	301	ATGTGTCAAAAATCCACACATAGAACAGATGAAGAAAAAAAGAGGCTTACTAAAAGGCTTAATATTATTGAAGGTCAAGTAAGGGGTGTAAAACAGATGATTGAAAATGATAGATATTGTGACGATGTTTTAACTCAATTATCTGCAATAAATAAGGCTTTAGAAAGTTTAGAAAATTCAATTTTAGAAAGTCATATAGCAACTTGTGTGACTTATGAAATTCAATCTGGCAATTTAGATATAATTGAAGAAGTTATGGATTTAATAAAAAGATTAAGATAA	MCQKSTHRTDEEKKRLTKRLNIIEGQVRGVKQMIENDRYCDDVLTQLSAINKALESLENSILESHIATCVTYEIQSGNLDIIEEVMDLIKRLR*	94
COG1937	MH0035_GL0016076	-	ATGATTTAAAAGATGATGAATATATTGAAGAAGATGAATAGTTGTTTGAAAGTGGGCATTTGTTAAAATCAAATGTCCACTTTTTAAGGTGCGATTATAGATAATATTGACAAATACCCCTACGGGGTGTACAATCTTTGAGAAGAGGTGAAGAAATATGCCATGTGATAAATGTGCAAAATGTCAAAAATGTCAAAAATCAACTCAT	208	ATGCCATGTGATAAATGTGCAAAATGTCAAAAATGTCAAAAATCAACTCATCGTTCAGATGAAGAAAAAAAGAATATAATAAAAAGATTAAATATTATAGAAGGGCAAGTAAGAGGAGTAAAACAAATGATAGAAACAGATAGATATTGTGATGATGTTTTAACGCAAATGTCTGCTATAAATAAATCTTTAGAAAGTTTAGAAAATTCTATTCTAGAAAGCCATATATCAAATTGTGTGGCATATGAAATTCAATCTGGAAATTTAGACATTATAGAAGAAGTAATAGAATTATTTAAAAGATTAAGATAA	MPCDKCAKCQKCQKSTHRSDEEKKNIIKRLNIIEGQVRGVKQMIETDRYCDDVLTQMSAINKSLESLENSILESHISNCVAYEIQSGNLDIIEEVIELFKRLR*	104
COG1937	MH0144_GL0154321	-	TAGAGATAAAATAATACAACTTTTTGGAGATTTGCCACGAATAGAACTTTTTGTTAGGCAAAAGTTTGATGGTTGGGATTGTTGATAAAATGAGGTTTAAAATATTGTTTTAGTGATAACAAGAAAAAAGGTGTTACAAATATTATTTTAAATTATATAAATTCTAAAGAAATATATTTGAAAAAATATAATTGGTTTAGTAAATTATGTTGATAAAGACTTAATGACTCTGTAATTTTTTACTTAAATATTGACATATACCCCTATAGGGTATATAATAATTTTTGGATATGGAGGTAGA	301	TTGACATATACCCCTATAGGGTATATAATAATTTTTGGATATGGAGGTAGAAAATTGAAAAATGAAAAATGTAGTGAGTGTCTAGATTGTGCAAAGTCCACACATAGAAGTGAAATTGAAAAGAAAAAGATTATTAAAAGATTAAATATAATTGAAGGACAAGTACGAGGAATTAAACAAATGATAGAAAATGATAGATATTGTGATGATGTACTGACTCAAATGTCTGCAATAAATAACTCTATTGAAAGTTTAGAAAACTCAATATTGGAAAGCCACATAAAAAGTTGCGTATTAAATCAAATAAAAGCAGGAAATTTAGAAATAATAGATGAAGTAATGGAACTTTTTAAAAGGTTGCGTTAA	LTYTPIGYIIIFGYGGRKLKNEKCSECLDCAKSTHRSEIEKKKIIKRLNIIEGQVRGIKQMIENDRYCDDVLTQMSAINNSIESLENSILESHIKSCVLNQIKAGNLEIIDEVMELFKRLR*	122
COG1937	MH0099_GL0092471	-	TTCAAAAGAAGAAGTATTAAGTATGATTGAAAATAATTATTCTGGATTAACAGAAAAAACTGGCCCATGGAGTTTCTTAAAAAGAATACTTAATAATTATCAAAAATAGTTAGATGAGTGTGTTCATGAACATAGAATTTCTAGAAGAATATACAAAATTGTATATTCTTTTTTGGATGTAAAATCCTATTGACAATATACCATATAGGGGTATATACTCATTTTATAATAATAAAGGAGAAATAATAAAATGAATTGTGAAAAATGCTGTAAATGTCAAAAATCTACACACAGATCAGAG	301	ATGAATTGTGAAAAATGCTGTAAATGTCAAAAATCTACACACAGATCAGAGGATGAAAAAAAGAACATAACTAAACGATTAAACATTTTAGAAGGGCAGATAAGAGGAGTAAAACAAATGATTGATGAAGATAGATACTGTGATGATGTACTAACTCAATTATCTGCAATTACAAAG	MNCEKCCKCQKSTHRSEDEKKNITKRLNILEGQIRGVKQMIDEDRYCDDVLTQLSAITK	59
COG1937	MH0111_GL0006630	+	TGAATTATAATTTAAAATATATAGACAAAGAAAAAATAAGATAATACTTAGTAAGGAGATAGAACTAGATAGGTGAAAATATCTAGTTCTATTTTTATTATAACCAATTATTGTCATATAAAACTTGTTTTGTGATAGTACTTAATTTTCTTAAGTTATCTAATTTTTTATTTCTTTTTTATTAAAATTAATTTTATTACTTGACAAATACCCCTAAGGGGTATAAAATGATAAAAGTGGAGGTGAAAAAATGGAATGTGAAAAATGCAAAGGAACAGAAAAAACAACACAGCGTTCTGAT	301	ATGGAATGTGAAAAATGCAAAGGAACAGAAAAAACAACACAGCGTTCTGATGAAGAAAAAAAGAACTTAATAAAAAGGCTAAACATAGTAGAAGGGCAAGTAAGAGGAATAAAACAAATGATAGAAGATGACAGATATTGTGGTGATGTATTAATCCAAATGTCTGCAATAAACAAAGCATTAGAAAGCATAGAAAATTCAATTTTAGAAAACCATATGAGAACATGCATGTCGCGTGAAATAAAAGCAGGAAATATGGAAACAATAAAAGAAGTTATGGAATTAATAAAAAGATTAAGGTAG	MECEKCKGTEKTTQRSDEEKKNLIKRLNIVEGQVRGIKQMIEDDRYCGDVLIQMSAINKALESIENSILENHMRTCMSREIKAGNMETIKEVMELIKRLR*	101
COG1937	MH0145_GL0087256	-	GAATGTTGAGTGAACATTGGGGGAAACTCTATTTTATTCACAATGGCTTATAGAGCGGGTTTGAAAGGGTGTAATATATATAAAACTTTAAAGAATAATAAAATTTCTTTAAAGTTTTTTTAAAACCTTGACAAATACCCCGTAGGGGTATATAATTTGCAAAGGAAGTAATAAAAAAGTGATAAGAGGTGAGAAGATGGAAAAAGTAAATGAGTGCAAATGTAAAGAA	229	GTGATAAGAGGTGAGAAGATGGAAAAAGTAAATGAGTGCAAATGTAAAGAAAAGAAGACAATAAGAACAGAGGAAGAGAAAAAGCAATTAATTAAAAGACTTAATATAATTGAAGGTCAAATAAGAGGAATAAAGCAAATGATATTAGATGATAGATATTGTGATGATTTATTAACACAGAGTTTAGCAGTAAATAAGGCATTAGAAAGTCTGGAAAATTTGATATTAGAAAGACATTTGAAAACATGTATAAAAAATGAAATAAAGAAAGGTAATGAAGAAATTACAAAAGAAATAATGGATTTATTTAAAAAAATGAGATAA	VIRGEKMEKVNECKCKEKKTIRTEEEKKQLIKRLNIIEGQIRGIKQMILDDRYCDDLLTQSLAVNKALESLENLILERHLKTCIKNEIKKGNEEITKEIMDLFKKMR*	108
COG1937	MH0011_GL0040998	+	TGGCACCTTTTGTATCAGAAATACAAGAATATATAAATAGTGTTGTAATAGCAGAAACTATAATTGTTAGTGATACTCCATCATCGTATTATAATATAAATGGAGTAGAGAATATAGATAAAAAGGATACACTTGCTGTTATAGAATAAATTTTAAATGAAAAGAATCCAATTATTAAAAACTAATAATTAGGATTTTTTTTACTTGACATATACCCTATAGGGGTATATAATGTATTTGAGGTGAAAAAATGAGTTGTGAAAAATGTGAAGAAAAAAGATTAACTCATAGGAGCAAGGAT	301	ATGAGTTGTGAAAAATGTGAAGAAAAAAGATTAACTCATAGGAGCAAGGATGATAAAAAGTATATAACATCTAGACTTAATATAATTGAGGGACAAGTAAGAGGAATAAATCAAATGATAGAAGATGACAGATATTGTGGTGATGTTTTAATTCAGATTGCTGCAGTAAGTAAGTCTCTTCAAAGCTTAGGAAATAAAATTCTGGAAAAACATTTAAAAACTTGTGTGGCAGATGAAATTAAAGATGGGAATATAGACATAATAGATGATGTAATGCTTTTAATCAAAAAATTAAAATAA	MSCEKCEEKRLTHRSKDDKKYITSRLNIIEGQVRGINQMIEDDRYCGDVLIQIAAVSKSLQSLGNKILEKHLKTCVADEIKDGNIDIIDDVMLLIKKLK*	100
COG1937	MH0069_GL0006427	-	ATATGCTGGCGGTGCCGGTGGTGGTTCTGGATACATTGGAAATTCGCTTCTGAAAAATAAAGCTATGTACTGCTATAACTGTGCTACATCCAATGCCGCAGCTACAAAAACTATAAGTGTAACATGCCATAGTGCTAGTGCAACATCAAATTGTGCTAAGGAAGGCAATGGCTATGTAAGAATAACTAAAGTCTCATAACGAGACTTTTTTAATGTATTCCCTTGACAGGTATACCCCCTATACCCTATAATGACATTGGTGATGAAAATGGAATGTGAAAATTGTACAAGAATGAAACAT	301	ATGACATTGGTGATGAAAATGGAATGTGAAAATTGTACAAGAATGAAACATCGTACTGAAGAAGAAAAGAAAAACTTAAATAGACGTCTAAAAATAATTGCCGGCCAAGTAAATGGCATCTCTCAAATGATCGAAGACGATAGATATTGCAATGACGTCCTAATTCAAATATCTTCCACCATAAACGCTTTAAAAAGTCTTGGTACCGAAATGCTCAAAAGCCACTTACGTACTTGTGTTGTAAAAGATATAAAAGATAATAAATTAGAAATCTTAGACGAAGTAGTAGACCTCTTTGGAAAAATTAAATAA	MTLVMKMECENCTRMKHRTEEEKKNLNRRLKIIAGQVNGISQMIEDDRYCNDVLIQISSTINALKSLGTEMLKSHLRTCVVKDIKDNKLEILDEVVDLFGKIK*	104
COG1937	MH0421_GL0166806	+	AATTTTGGTGGCTACTTTAAAATATAGTTGAAATTAACAAGAAAGGACTAGTGAACTTTCTTGTTTTTTTGGTAATTTTTAGAAAGTGAAAATATGATATTGACGAACAAAATTTCTATGTTATAATAGTGGACGTAAAACGAGAAAAAATAGTAGTCATTAAAACAAAATTAGAAAAATTTAGATTATTTTTCTATTGACAGGTATACCCCCTACCCCTATAATTAGATAAGAAAGAAGGTGCTACAATATGAAAGTGAATTGTCAGGAATGTACAAGAACCAAACATCGAACAGAAGAT	301	ATGAAAGTGAATTGTCAGGAATGTACAAGAACCAAACATCGAACAGAAGATGAAAAGAAAAAACTAATCAGACGACTTAATATTATCTCTGGGCAGATAGGAGGTCTTAAGCAAATGATAGAAACTGATAGATATTGTGATGAAGTCTTAATTCAAATATCATCAGTTAATAAAGCATTAAAAAGTCTTGGTAACGAAATATTGAAGAATCACTTAGAAACGTGTGTAGTAAAAGACTTAAAAGATGATAAGTTAGAAGTAATTGATGACGTTATTGATTTATTTGGAAGGATTAATTCTTAA	MKVNCQECTRTKHRTEDEKKKLIRRLNIISGQIGGLKQMIETDRYCDEVLIQISSVNKALKSLGNEILKNHLETCVVKDLKDDKLEVIDDVIDLFGRINS*	101
COG1937	MH0369_GL0022146	+	ACAATTTAAATAGTGATAGAGACTTAATGAATAAGGCACAGGCTGTAAAGAAAATTATATATGCATCACTATTAAATAGCGATGATATAAAAAATTCCAGTATTGTTGTAAAAACAAAGAAAACAAAATAATTGTAAAATATATGATTAAACTGTTTATATAGTTTAATCTTTTTTTATTTATATTGACATATACCTATAGGGGGTATATAATTTCATTGGACGAATATAATATATAATAAGGAGAATGTATGACAAGAGAAAGAGATAGGTGTACTAAAGTAGTACATATGAGTAATGAT	301	ATGACAAGAGAAAGAGATAGGTGTACTAAAGTAGTACATATGAGTAATGATGAAAAAAGAAAATATACAATAAGATTAAATAGAATCGAAGGTAGTATTAGAGGAATTAATAAGATGATTTCAGAAGATAGACACTGCGATGAATTATTAATACAAATTGCTGCTGTTACTAAATCATTGAAAAGTTTAGGTCAAGAATTATTGCATAACCATATGAAAACATGTATGGTTGATGATATAAAAAAAGAAAATTATGAATCCATTGATGAAGTTATGGATTTATTTAGAAAGTTGGTCTAG	MTRERDRCTKVVHMSNDEKRKYTIRLNRIEGSIRGINKMISEDRHCDELLIQIAAVTKSLKSLGQELLHNHMKTCMVDDIKKENYESIDEVMDLFRKLV*	100
COG1937	MH0012_GL0054424	+	AACAAGCAATAAAAATCGCTTTGGAACAATTTAAAGTTCCTTTAAAAAATATGTATGTGGTTGGTATTGTTAATAAAAAAGAAAGTGAAGTTTGGACAAGAAACAAGATTGTTAGAGCTATAGCTAGTGATGCTGAATATTTACAATTTGAAAATAGTAGAAATTATGGTTCTTCAAGATAAAAGGTTCGTAGTTACGAACTTTTTTTGTTGTTAAAAAATCTTTACATTATACCCCCCTAGGGTGTATAATGCTTTTGGGTGGAAGAAGTATGTATGAAGTATGTAAAATGTGTAAAAAA	301	ATGCTTTTGGGTGGAAGAAGTATGTATGAAGTATGTAAAATGTGTAAAAAAAATAAACATAGAAGTTGTGAAGAAAAGAAAAATATTATAAAAAGATTAAATGTTATCGAAGGACAGATTCGAGGAATAAAGCAAATGGTGGAAGATGATAGATATTGTAGTGAAGTAATAATGCAACTATCGGCATCAATGCATTCTTTAAAAAGTCTAGGTAATAATATTTTAACGAGCCATATGAAGAGTTGTATGGTTGATAATATAAAAAATAATAATTTAGAAATAATTGATGAAGTAATAACATTAGTTGAAAAGATAAATAAGTAA	MLLGGRSMYEVCKMCKKNKHRSCEEKKNIIKRLNVIEGQIRGIKQMVEDDRYCSEVIMQLSASMHSLKSLGNNILTSHMKSCMVDNIKNNNLEIIDEVITLVEKINK*	108
COG1937	MH0238_GL0081427	+	TTGGAACAATTTAAAGTTCCTTTAAGAAATATGTATGTGGTTGGTATTGTTAATAAAAAAGAAAGTGAAGTTTGGACAAGAAACAAGATTGTTAGAGCTATAGCTAGTGATGCTGAATATTTACAATTTGAAAATAGTAGAAATTATGGTTCTTCAAGATAAAAGGTTCGTAATTACGAACTTTTTTTGATGTGAAAAAACTTTACATCACACCCCCCTAGGGTGTATAATACTTCTGGGTGGAAGAAGTATGCATGAAGTATGTAAGTTATGTAAAAAAAATAAACATAGAAGTTGTGAA	301	ATGCATGAAGTATGTAAGTTATGTAAAAAAAATAAACATAGAAGTTGTGAAGAAAAGAAAAAAATTATTAAAAGATTAAATGTTATCGAAGGACAAATTCGAGGTATAAAGCAAATGGTTGAAGATGATAGGTATTGTAGTGAGGTAATTATGCAACTATCGGCATCAATGCATTCTTTAAAAAGTTTAGGTAATAATATTTTAACAAGTCATATGAAGAGTTGTATGGTTGATAATATAAAAAATGATAATTTAGAAATAATTGATGAAGTAATAACATTAGTTGAGAAAATAAATAAGTAA	MHEVCKLCKKNKHRSCEEKKKIIKRLNVIEGQIRGIKQMVEDDRYCSEVIMQLSASMHSLKSLGNNILTSHMKSCMVDNIKNDNLEIIDEVITLVEKINK*	101
COG1937	MH0098_GL0116511	-	TTTTTGCAAGTTCTCTATATATAAAGTTCGAATAGTTCGAACAGATTCGTCACTGGTGCCGCAACAGTGAATTGAACACTGATTTAATCCTTACCATGGATTTGTAATACCATTATACTATAGCGGCATAACTAAATTATACAAAATAATTGATAGATGTGCAAGATATTTTGGTAAATTTCCTTTACAATATACCCCATAGGGGTGTATAATAAAAAACGGGTGAAATATTATGCATGAAATATGTCAAATGTGTAAAAAGAACAAACATCGAAGTTGTGAAGAAAAAGCAAATATTATC	301	ATGTGTAAAAAGAACAAACATCGAAGTTGTGAAGAAAAAGCAAATATTATCAAAAGATTAAATGTAATCGAAGGACAAATTCGTGGAATAAAACAGATGGTTCAAGATGATAGATACTGTGATGAAATAATAATTCAATTATCAGCATCAATGCATTCTTTAAAAAGTCTAGGTAACAACATATTAAAAAGTCATATGAAAAGTTGTATGGTAGAAAATATTAAGAATGATAAATTAGAAATAATTGATGAAGTCGTAGAATTAATAGATAAAATAAATAAGTAA	MCKKNKHRSCEEKANIIKRLNVIEGQIRGIKQMVQDDRYCDEIIIQLSASMHSLKSLGNNILKSHMKSCMVENIKNDKLEIIDEVVELIDKINK*	95
COG1937	MH0141_GL0115628	-	ATAATTAATTCACCGTTTTATTCTATGAAAAAAGAAAAGTTTGCGTTACTTTTCTCTTTAATGAGCTCTTTACAAGCTTTAATTTCTAATGGTGCCGCAACAGTGAATTGAACACTGATTTAATCCTTACCATGGATTTGTAATACCATTATACTATAGCGGCTTAACCTAATTATATAATAATATGGTATCTTGCGCAAGTAAATTCTTTACAATATACCCTGTAGGGGTGTATAATATGTGTTAGGTGATGTTTGTGCATGAAGTATGTAAAATGTGTAAGAAAAATAAACATAGATGT	301	ATGTTTGTGCATGAAGTATGTAAAATGTGTAAGAAAAATAAACATAGATGTGAAGAAGAAAAGCAAAATATAATAAAAAGACTAAATGTAATTGAAGGCCAAATAAGAGGTATTAAACAAATGGTAGAAGATGATAGATATTGTAGTGATATTATTATGCAACTATCGGCATCAATGCATTCTTTAAAAAGTCTTGGAAATAATATGCTTAAAAATCATATGAAAACATGTATGGTTGATAATGTGAAAAATGATAAATTAGATATAATAGATGAAGTAATAACTTTGGTTGAAAAAATTAATAAGTAA	MFVHEVCKMCKKNKHRCEEEKQNIIKRLNVIEGQIRGIKQMVEDDRYCSDIIMQLSASMHSLKSLGNNMLKNHMKTCMVDNVKNDKLDIIDEVITLVEKINK*	103
COG1937	MH0409_GL0159987	+	CAAATCATACAATCTGCAAACTTAGATTAAATGTGTCAAGCATACAAAAATGCTAAAAATTTCATTGACTTTTAAAGTTAAATAAATTATACTTTTTATGCATAGGATAGTATTCTATGCGGCTACTACTTACGGTTAAATGTGAGTAGTTAACCAACCCCCTGAACTAAGGCTCAAAAGCCTTAGTATTTTTTTTGAGCAAATTATTGACACATACTCCCCAGGGGTATATACTTATAATGGTGAGAATATGAAAAATAGAGAAAGAAAAAATTGCCATAAGTTAAAATATGCTAGTGCG	301	ATGAAAAATAGAGAAAGAAAAAATTGCCATAAGTTAAAATATGCTAGTGCGGAAGAAAAAAATAAAATTATAAAAAGGCTTTCAGTTATCGAAGGACAAATAAGAGGTATTTCCTCAATGGTTAAAGAAAATAGATATTGTAGTGATATTTTAATTCAAATAAGCTCTGCAGAAAATGCCTTAAGAAGTTTATCTAACAACATTTTAGAACATCACATGCGTACATGTATAATTGATGAAATACAAAACGGAAATAAAGAAGCCATCAGTGAAATTATGGCTATTATAAAAAGAAATAAATAA	MKNRERKNCHKLKYASAEEKNKIIKRLSVIEGQIRGISSMVKENRYCSDILIQISSAENALRSLSNNILEHHMRTCIIDEIQNGNKEAISEIMAIIKRNK*	101
COG1937	MH0003_GL0093918	+	CGGCGTAGGGGTCAATATCCAGCTGGTTCTGCGGGACTGTTACGACCTGATACAGGCCAGAGCAGAGGAGTCTATGCGTAGCATCACCTTGCAGGAAATTTTGGATCGTTACACGGAAAAACTCTCCCATTTGGGCAAAAAGGATTTCTGAATGGACGATACAAGCCTCTTTTGCCGGACTATACTGGGAACCAGAAAGACCGATACCCCGTATAGGTGTCCCACTTTCCGGCAAAGGAGGTTTCAAAAAATGCAGGAAAAGTACAATGTCACAGGCATGACTTGTGCGGCCTGCCAGGCA	301	ATGAAGGCTGATAAGGCACATATTACCCGCTCCATCAAGATCGCCAGAGGACAACTGGACGGCATCCTGCGCATGATTGAGGAAGATCGCTACTGTGTGGACATCTCTAATCAGCTGCTGGCCACTCAGGCGCTCTTGAAGCGGGTCAATCAAGAGATTTTACGGGCACATATCCGCGGCTGCGTCCGGGACGGGCTGCACACGGATGAACCCAACCCCAAGCTGGAGGAAGCCCTTCAGCTGTTGGAAAAGCTGGTCACATAA	MKADKAHITRSIKIARGQLDGILRMIEEDRYCVDISNQLLATQALLKRVNQEILRAHIRGCVRDGLHTDEPNPKLEEALQLLEKLVT*	88
COG1937	MH0188_GL0181298	+	CGTAAACCACGCCCTGCTGTCCAGCGATGATGTCCGGGCCTTTGCCGCCCGCAAGCACCTGACACAAATCCATGTTCCCGCCAACGGGGAGTGGATTATGCTAACGTGATTGATGCGATAGCTCTCCCATTTGGGCAAAATATTCTTCCAAACGGGAAATACAAGACTTCCTTACAGGACTATACTGGGAACCAGAAAGACCGATACCCCGTATGGGTGCCCTACTTTCCGGTAAAGGAGGTTTCAGAAAATGCAGGAAAAGTACAATGTCACAGGCATGACCTGTGCAGCCTGTCAGGCA	301	ATGAAGGCTGATAAGGCCCATATCATCCGCTCTATCAAGATCGCCAGAGGGCAACTGGACGGCATTCTGCGGATGATCGAGGAGGACCGCTACTGTGTGGACATCTCTAATCAGTTGCTGGCCACCCAGGCGCTCTTAAAGCGGGTCAATCAGGAAATTTTACGGGCACACATCCGCGGCTGCGTCCGGGACGGGTTGCACACAGATGAACCCAACCCCAAGCTGGAGGAAGCCCTTCAGCTGTTGGAAAAGCTGGTCACATAA	MKADKAHIIRSIKIARGQLDGILRMIEEDRYCVDISNQLLATQALLKRVNQEILRAHIRGCVRDGLHTDEPNPKLEEALQLLEKLVT*	88
COG1937	MH0188_GL0147114	+	ATTTGTTTAACTGTTGTCCTCATCATATCATATCTCACCGCAAAGTCAATATGTTTTTATTATTTTTTCTGTATGGCTAAAAATTTTTTCTCGCATATGTAAAACAGGCCATTTATCGGCATTCCGCCCCTCACCTTCCTGCCGGCCGGCAAAAAAAATCTCCGTTTCTGTCCTTGCGGAATCGTCAAATTAGGCTATACTAAGTTTAAGAGGATAATACCCCCTGGGGGTATGGATATAAGGAGGTCTCATGAAAGAAACATATACAGTCACCGGGATGACCTGCGCCGCCTGCTCGGCG	301	ATGAAGGCTGACCGGGAAAAAGCGGCCCGTTCCATCCGCATCGCCCGGGGCCAGCTGGACGGCATCCTCCGCATGATCGAAGAAGACCGGTACTGCGTGGACATCTCCAACCAGATCATGGCGGCGGAAGCCATCCTGCGCCGGGTCAATCACGACATCCTCCGGGCCCACATCCGGAGCTGCGTCCGGGAAGGACTCGGCACGGACGCGCCGAATCCGAAGCTGGAAGAAGCCCTCGCGCTCCTTGAGAAAATGGCCGGCAGCAATCTGTGA	MKADREKAARSIRIARGQLDGILRMIEEDRYCVDISNQIMAAEAILRRVNHDILRAHIRSCVREGLGTDAPNPKLEEALALLEKMAGSNL*	91
COG1937	MH0303_GL0066840	-	CAATGGCACAGCCTGCCGGTTGGCGGAAAACAGAAATAAAGATTGGTCAAAAACAACGCTTCCTTGTCAGAAACAGTGATTTCGGTTCCGCCGGAAAACAGAGTGGAAAAAGACAAATACACGCGGCAAAACCGGCGCAGACCGGATGCGCGGAAAAAACAGGGTTGCGGAACGGCATATGGTGATGTATAATCACAGTGTGAATACTATACCGGGGTACCGTATAGGAAGGAGCGGACAATGAGAGCAGATCATGCCAGCGTGATGCGCAAACTGAAGATCGCCCGCGGG	291	ATGAGAGCAGATCATGCCAGCGTGATGCGCAAACTGAAGATCGCCCGCGGGCAGCTTGACGGGCTGATCCGCATGGTGGAGGAGGACCGATACTGCGTGGAGATCTCCAATCAGCTGCTGGCGACGCAGTCGCTGCTGAAGAGCATCAATCAGGAAGTCGTAAAGGCGCATATCGAGGGCTGCGTGCGCGACACGCTGCAGACAGACAGGCTAGACCCGAAGGTGGAAGAGGCGCTTGCGCTTCTGAACCGGATGGCACAGGGATAA	MRADHASVMRKLKIARGQLDGLIRMVEEDRYCVEISNQLLATQSLLKSINQEVVKAHIEGCVRDTLQTDRLDPKVEEALALLNRMAQG*	89
COG1937	MH0189_GL0171694	-	GGAAGAAGAAGCGTTGTTACATAGAAAAGAATCGTAATAAGGATATCCTTATTTCTTTTTTCTTTTTGGAATGCGACTTGATTGCTAATGCTATAAGCCATGTTTTTTATTCTGCTTTGCTATTCTACATTTTCTATTGAATAGAAACAAGGAGAGCAAAAGCGTTATCATTTTGGTTTTCTTTTTGTGAAAAGAGATATATAGTATTTAGCAGATACCCCCATGGGGTATTTAGAAAGGCGCCTCCTTGATGGAAAAGAAAGAAAAATATTTGATTACTGGAAGGACCTGTTCTTCCTGT	301	ATGCAGGCGGATAAGAAGAAGATTTCCCGTCAGCTTTCTATCGCGAAAGGACAGAGGGATGGCATTGAGAAAAGGATACAGAATGACAGCTATTGTATCGATGTATCCAACCAGCTCCTTGCTACCATTTCTCTTCTAAAGCGCGTGAATCAGGAAATTATCTCTGCCCATCTGAGCCACTGTGTCAGGCATGCAGAGACCGTAGAAGAAAAAGAACAGAAACTAAAGGAAATCAATGATGTTCTAAAAAGAAGGTCTGACTTATAA	MQADKKKISRQLSIAKGQRDGIEKRIQNDSYCIDVSNQLLATISLLKRVNQEIISAHLSHCVRHAETVEEKEQKLKEINDVLKRRSDL*	89
COG1937	MH0357_GL0095379	-	TGTTGCCTAAAACCATAAATTTCCCATTAAAAAGTAACAATGATTTAATGGATGATTTCCCACTTTGAAAACGGTGGGGCATAACTGTTGATTTCTACTGTTATATCGCTTGTTTCGCGCGTATCTTTTAGTTCTATATGGCCCTTATAAACCCTTTTCATGAGCATTTATATATAAGATTCCATTTATGTATTTTTGTTGCATATAATCGAGCTGTTAATTATACTAAAGACACCCTTAGGGGGTATTTATGAACAAAAGATTTGATATTAATGGAATGACGTGCTCCGCTTGCGAAGCC	301	ATGAAAGCCGACCATAAGAAAATTAATCGATATATTCAAATTGCCAGAGGTCAACTTGATGGCATCATGAAAATGATTGAAGATGACGATTATTGCGTCGATATCTCCAATCAACTTTTGGCTACTATTTCAATATTAAGAAAGGCTAATTCCGAGGTTTTAAGCGCTCATTTGGCTTGTTGCGTTAGGACTTGTCCTGCTGAAGAAATGGATCAAAAGGTTGAAGAGATTAAGAAATTAATCGAAAGAATGTCTGATTAA	MKADHKKINRYIQIARGQLDGIMKMIEDDDYCVDISNQLLATISILRKANSEVLSAHLACCVRTCPAEEMDQKVEEIKKLIERMSD*	87
COG1937	MH0336_GL0139597	-	ATCACAGATATTTTCATCTGCGGATCATTCTATTAATTATAGTAGTCTTACTCAAAATAGAATTACCATTCAAAACCCAAGTTACCCCACCCCCCTGGGGTCATATTTATTCTATACCTATACGAAAAAAAAGTCAATGCTCCTTATTGAAAAAAACACGCATCTGAACATTGAATGCACCGCGCAAAAATGCTAAAATAGTAGTAATATGTACACACCCCTGGTGGGTGACTGACGAAAGGAGTAATCCATGAAGGCAGAACAACAAAATATCAAAAGACTGCTTAATACGGCAAAGGGC	301	ATGAAGGCAGAACAACAAAATATCAAAAGACTGCTTAATACGGCAAAGGGCCAGATTGACGGAGTGAACAAGATGATCGACGATGATAAATACTGTATCGACATTTCCAATCAGATCATGGCTACCATTGCCATTTTGAAAAAGGTCAATATTGAAATTCTTGATGCCCATTTAAAATGCTGTGTTCTTCACGCAGATGATCGCGAACGTGAAGCAAAGATCAACGAAATATCCGAAGTGCTGAAAAAGGCACTCAAATAA	MKAEQQNIKRLLNTAKGQIDGVNKMIDDDKYCIDISNQIMATIAILKKVNIEILDAHLKCCVLHADDREREAKINEISEVLKKALK*	87
COG1937	MH0042_GL0002649	-	CCATTGTCATTTAATATTCATCATGCGGCAGCAGACGGTTATCATCTTTCAAGATTTTTTATTGAGCTTCAGGAAATGATGGATAAATTTTATTAATAATCATGTCTGAATGTCTTATTGACAAAAAATTTGTTTTAGTTTAGTATATACCTATACCCCGTGGGGGTATTACAACTAAAAAGGAGAATTTATATGAAAAAATTATTGACAGGTTTATTTGTACTCGGTGCTTTAGTTTTTGCGGCAAATAATGTTTTTGCCTGCGATAACTGCACAAACGAAACTGCAAATAAGGTTAACT	301	ATGCAGACGGATAAAACAAAAATTATAAGGCTTTTAAAGACTGTAAAGGGGCAAATAGACGGACTTATAAAAATGATTGAAGAAGACCGCTATTGTATAGATATAAGTACACAGATACTTGCCAGTCAGTCTATACTAAAAAAGATTAATCTGGAAATTCTAAAAGGACATTTTACACATTGCATCAGGGAGGCTTTTGAAAACGGAAGCGATAAGGATAAAGAAGAAAAAATGTCTGAAATAGCAGGAGTTTTAGATAAGCTTTTGAAATAG	MQTDKTKIIRLLKTVKGQIDGLIKMIEEDRYCIDISTQILASQSILKKINLEILKGHFTHCIREAFENGSDKDKEEKMSEIAGVLDKLLK*	91
COG1937	MH0227_GL0134666	+	GAATGTCCTCAACCAATTTATCGTTGGTTTAAAGGAAGTACATATCCTTCAATTCATCATTTATATGCATTAAGTTGTTTATTTGGGGTAAGTATGAATGAATTAATTGAAGAAGATGAAAGAAAAGAATGGGGTTATCGTATTTATCAAATGAAAGAGGGGAAAATGACATTAGAAAATCAAGAAATTTTGTAAGCGTATTTCTTGCTTATTTTTTAGTATTCAAGTATGATATAGATACCCTATAGGGGTGGGAGGTGTAGTAATGAAAAAGAAATATGATGTCGTTGGGATGACATGT	301	ATGGCCGATAAAAAACAGGTCACAAGACTTTTAAAAACGGCAAGAGGACAAATTGATGGTATCTTAAAAATGGTGGAAGAAGATCGCTATTGTATTGATATTTCACATCAAATCATGGCAAGTGAAGCTATTTTAAAAAGAGCCAACAAAGAAGTCTTAAAAGCACATATGACACATTGTGTACATGATGCAGTTAATAGTGAAGATTGTGATCAAAAAGTTGAAGAAATGATTAAAGTATTAGATAATCTGTTAAAGTAA	MADKKQVTRLLKTARGQIDGILKMVEEDRYCIDISHQIMASEAILKRANKEVLKAHMTHCVHDAVNSEDCDQKVEEMIKVLDNLLK*	87
COG1937	MH0270_GL0083447	+	TATAAAGTCGTAGGGTTTGAATAATGAAAGCTGATAAGTCACAAGTCACACGTTTGTTAAAAACCGCAAGAGGA	74	ATGAAAGCTGATAAGTCACAAGTCACACGTTTGTTAAAAACCGCAAGAGGACAAATTGATGGTATTTTGAAGATGATTGAAGAAGATCGCTATTGTGTCGATGTTTCTAATCAAATCATGGCGACTCAAGCCATCTTAAAGCGTGCCAATAAAGAGATTATAGGGGCTCATATGAAACATTGTGTACATGATGCAATGGATTCTGAAGATGCTGATAAAAAAATTGAGGAAATGATAGGTGTTATTGATCAATTAATGAAATAG	MKADKSQVTRLLKTARGQIDGILKMIEEDRYCVDVSNQIMATQAILKRANKEIIGAHMKHCVHDAMDSEDADKKIEEMIGVIDQLMK*	88
COG1937	MH0307_GL0168308	+	CAAACCCCGCTTGATAAGTGGTTTTTCAAGGGCACAAGGGCAGTCTTAGCGAGGATAGAGTGCAGTCCGAAAATCAACGATTTTCCAATGGGCGGCATCCTCAACCAAGAACGTGTTACCTTTGTCGGCATGTTTAAATATTTTTTATTGACAATACCCCCCTGGGGTGTGGTATAATCAAAGCGGAAAGAGATTTGCCCAATAAAAATAGGATTAGAATAAAAATATTACGAAAACAGGGGGAATGCATATGAAGCAGCGCTTTCATATTACGGGAATGACTTGCAGTGCCTGCAGCGCG	301	ATGCAGGCGGATAAGGAAAAGGTGTCCCGGCTGATTAAAACGGCCAGGGGACAGCTGGACGGAATTTTAAAGATGATTGAAGAAAACCGATATTGCATTGATATTGCCAATCAATTGATGGCTTCGGAAGCCATTTTAAAAAAAGCCAATAAGGAAATTCTTTCCGCTCATATGTCGCACTGTGTAAAAACGGCTGTAAACAATAAAGAAGCTGATGAGAAAATCGCGGAAATCATTGCCGTCATTGATAAAGCCATTGATATGTAA	MQADKEKVSRLIKTARGQLDGILKMIEENRYCIDIANQLMASEAILKKANKEILSAHMSHCVKTAVNNKEADEKIAEIIAVIDKAIDM*	89
COG1937	MH0454_GL0162375	+	TGATCCGAGAAAAAATTAATTTCTGCAAAAGCTTGACTTGACAGAAAAAAGTATTTATGATATACTGCTAGTATACCCCCAGGGGGTGGGGGTATAGGGTATAAAAATATGATTTATACAGAAAATATATGGTATAGCTTAATATGAGGGTAGGATTCCCTAAAATAAGGTTTCGTGCTTCAGATCCTGTGCATTTTTAATACAACTCAGCGAATTGGCACGGATAAAGGCTAAGAAAGGAGTCGTATAGATGAAAGAAAAGTTTTCTGTTACCGGAATGACCTGCTCAGCCTGTTCTGCT	301	ATGAAGGCTGATAAAAACGAGATCACGGCTCTTATAAAAACTGCCAGAGGTCAGCTTGACGGAATCCTGAAAATGATAGAGGACGACCGCTACTGCATTGACATTTCAAACCAGCTTTCTGCGGCGCAGGCTATTATAAAAAAGGCAAACAAGGCGATACTGTCCGCTCATATGCAGTGCTGTGTAACGGAGGCTGTCGAAAGCGGTAACGCTCAGGATAAGATCGACGAGCTTGTAAACCTTATAAACAAGCTGTAG	MKADKNEITALIKTARGQLDGILKMIEDDRYCIDISNQLSAAQAIIKKANKAILSAHMQCCVTEAVESGNAQDKIDELVNLINKL*	86
COG1937	MH0433_GL0233320	+	TACGGTTTTCAACGATGAAAAAGCTCTTCTCGACGCTATTTCAGCTATAGATAAAGCTTAATTATTAAAAATTACACGGCTCTGTTGCAATGATTTTGCGGCAGAGCCGTTTTTGAATTGTATAATTTTTTATGTAACTCTCTCACATATTATGGGAAAAGCACTTTACAAAATAACTTTGCTGTGGTATTATCTCTATATACCCCACGGGGGTGGTGTATTTTTAATGAATAATCAAGGGGTGATATAAATGAAAGAAAAATACGATATAACGGGAATGACCTGCAGTGCTTGCAGTGCT	301	ATGAAAGCGGACAAGAAAAAGGTTGAAATCCTTATAAAAACCGCAAAGGGACAGCTTGAGGGCGTTTTGAAGATGATAGAAGATGACAGATACTGCATCGACATTTCAAACCAGATAATGGCGGCAAACGCCGTTTTAAACAAAGCCAACCGTGAAATCCTCGCCGCCCACATGAAAAGCTGTGTTTTAGAAGCCGCAAAAAGCGACGACGGCGAAGAAAAAATCGACGAACTAATCAAAGTCATAAACAAACTTTTTTAG	MKADKKKVEILIKTAKGQLEGVLKMIEDDRYCIDISNQIMAANAVLNKANREILAAHMKSCVLEAAKSDDGEEKIDELIKVINKLF*	87
COG1937	MH0131_GL0171868	-	CTGACGGTTCCCTTTCACACTATCCCTCCCTCCGAATCCTTCAGCGGGAGGGTTTCTTGACAGCCTGGGCGGGGCCCTCGCGGAGGGCCCCGCTCTTTTGCTTTCCGGTTAGCTGCCACAAATTTCTTTCGCAGAGGACTTGACATTGGTTTGCCGTCGGTCTATACTACACCCCAGGGGGGTGTTAAGCACTATGATGGCAGATGAGAAAAAAATCCTCCGCCTGTTGAAAACCGCCCGGGGA	244	ATGATGGCAGATGAGAAAAAAATCCTCCGCCTGTTGAAAACCGCCCGGGGACAGATGGACGGCATCATCCGGATGGTGGAGGAAAACCGCTACTGCATTGATATTTCCCAGCAGCTCATGGCTACCGAGGCCATTCTCAACCGGGTCAATAAGGAGATTCTCTCCGCCCACCTGAAGCACTGCGTCCAGGAGGCCGCCAGTGAGGAGGAGCGGAGTCAGAAGATCGACGAGTTCGTGACCACCCTGGGACACATCCTGAAGTGA	MMADEKKILRLLKTARGQMDGIIRMVEENRYCIDISQQLMATEAILNRVNKEILSAHLKHCVQEAASEEERSQKIDEFVTTLGHILK*	88
COG1937	MH0188_GL0196704	+	ACGCCCTGGTTGGTCTGGCGGCCCTGTGGTGTATCTCCCTGCTCTTCCGCGACACCCGCTCCAAAGGCGACTGATCCTTCCGCCTTTGCCAGTCAAGGCCCTGAAACTGGGCCTTGACTTTTTTTGTCCTTTGGCATACACTACACCCCAGGGGGGTGTTCAACCATGATGGCAGATACCAAAACCGTCCTGCGCCTGCTCAAAACCGCACGGGGA	216	ATGATGGCAGATACCAAAACCGTCCTGCGCCTGCTCAAAACCGCACGGGGACAGCTGGACGGCATCATCAAGATGGTGGAGGACGATCGCTACTGCATTGACATTTCACAGCAGCTGATGGCCACCGAAGCCATTCTCAACCGCACCAATAAGGAGATCCTGGCCGCTCATTTGAAGCACTGTGTGCAGGAGGCCTCTTCTCCGGAGGAGCGCAGCCAGAAAATTGATGAGTTTGTTCAGACATTGGGGCGGATTTTGAAGTGA	MMADTKTVLRLLKTARGQLDGIIKMVEDDRYCIDISQQLMATEAILNRTNKEILAAHLKHCVQEASSPEERSQKIDEFVQTLGRILK*	88
COG1937	MH0358_GL0114941	+	GATGGGACAGGGCCTTCAGCAGCTCCGCTTTCTCCAGATAGATGGACTCCAACCCTTCCATGGGATCACCTCGCTGTCTTGATCTATATATTATTATATTCAAATGTTCTAATATGTCAACCCTTTTTTCCTACTTTTTTTCCGGGAAATTTGGAGGGGGCAGGTTGACATGACTAACCGATGGTAGTATACTACACCCCAGGGGGGTGTCTGACGTGATGGCAGACCAGAAAACCGTCCTCCGGCTGCTGCGTACCGCCCGGGGACAG	269	ATGGCAGACCAGAAAACCGTCCTCCGGCTGCTGCGTACCGCCCGGGGACAGATCGACGGAATCATTAAAATGGTAGAAGAGGACCGGTACTGCATTGATATCTCGCAGCAGCTGATGGCCACTGAGGCCATGCTGAACCGGACCAATAAGGAGATCCTGGCGGCCCACCTGAAGCACTGCGTGCAGGAGGCGGATACGCCGGAGGCCCGCAGTGAGAAGATCGACGAGTTCATCCGCACGCTGGGCAAGATTCTAAAGTAG	MADQKTVLRLLRTARGQIDGIIKMVEEDRYCIDISQQLMATEAMLNRTNKEILAAHLKHCVQEADTPEARSEKIDEFIRTLGKILK*	87
COG1937	MH0229_GL0128276	+	CCTTCGACGAGGCCGGCGAGATCGGCCACGGCACCCACGAGCGCTTCCTCATCCAGACGGACAAATTCCTGGCCAGAGCCCAGGGCAAGCTGGACCGGTAAGCACCCCTCTCCCCCGGGATTTCCCGGGGGAATTTTTTGTCTTGACAAATTCCTATCTTAGTGATAGGATAATCCCCGGAAGGAACACTCCCCCCCAGGGGGGTATCCGGCATCGACGTGCCGGAGCATCACATACGGAGGTGGCACAGATGCAGGCAGATCAAAGGACCGTGCTGCGGCTGCTGAAAACCGCCCGGGGC	301	ATGCAGGCAGATCAAAGGACCGTGCTGCGGCTGCTGAAAACCGCCCGGGGCCAGCTGGACGGCATCATCAAGATGGTGGAGGAGGACCGGTACTGCATGGACATCTCCCAGCAGGTGCTGGCCGCCGACGCCATGCTGCGCCGGGTGAACAAGGAGATCCTCACCGCCCATCTGAAGCACTGCGTGGAGCACGCCAGGGACGAGCGGGAGCGCTCGGAGAAGATCGACGAGCTGGTGGCCGCCCTGGGGAAGATGCTGTAA	MQADQRTVLRLLKTARGQLDGIIKMVEEDRYCMDISQQVLAADAMLRRVNKEILTAHLKHCVEHARDERERSEKIDELVAALGKML*	87
COG1937	MH0250_GL0189173	-	GCTTTTGACGAGGCTGGTGAAATCGGGCATGGCATCCACGAGCGGTTTATCATCAAACCGGAGCGATTCCTGGCCAAGGCCCAAGGCAAGCTGGACCGGTGAGCCCCCTCTCCCCCGGGAAATCCCGGGGGATTTTTTTGTCTTGACAAATTCCTATCTCCGTGATAGGATAATCCTCGGAAGGAACACTCCCCCCCAGGGGGGTATCCGGCATTGACGTGCCGGAGCATCACATACGGAGGTGGCACAGATGCAGGCAGATCAAAGGACCGTGCTGCGGCTGCTGAAAACCGCCCGGGGC	301	ATGCAGGCAGATCAAAGGACCGTGCTGCGGCTGCTGAAAACCGCCCGGGGCCAGCTGGACGGCATCATCAAGATGGTGGAGGAGGACCGGTACTGCATGGACATCTCCCAGCAGGTGCTGGCCGCCGACGCCATGCTGCGCCGGGTGAACAAGGAGATCCTCACCGCCCATCTGAAGCACTGCGTGGAGCACGCCAAAGACGACAAGGAACGCTCGGACAAAATCGACGAGCTGGTCAATGCACTGGGCAAGATACTGTAA	MQADQRTVLRLLKTARGQLDGIIKMVEEDRYCMDISQQVLAADAMLRRVNKEILTAHLKHCVEHAKDDKERSDKIDELVNALGKIL*	87
COG1937	MH0342_GL0003042	-	GGCCGCCCTGTGGTGCCTGACCCTGCTGTTCCGCCCGACGTATGAGGAACGCCACCAGGGCGCATAACAAAAATGTCCCCGCTGACAGCGGGGACATTTTTCATTTTCCTCTTGACAAACTCCTATTTATATAGTAGGATAACACTACCCCCCAGGGGGGTGTTTCTGTCGGTTGTCCAAGGCTGGCACGTCATTCACCTTGTTTTCCCGCTCTGCGGGATTAGCAGATCAATGCTTTGGAGGGATTTCAATGCAGGCAGACCAAAAAACCGTGCTCCGACTGCTGAAAACTGCCCGTGGG	301	ATGCAGGCAGACCAAAAAACCGTGCTCCGACTGCTGAAAACTGCCCGTGGGCAGCTGGATGGCATTATCAAAATGGTGGAAGAGGACCGCTACTGTATGGACATTTCCCAGCAGGTGCTGGCCGCCGACGCCATGCTGCGCCGGGTGAATAAAGAGATTCTCGCCGCTCACCTCAAGCACTGTGTAGAGCACGCAAAGGATGAGGCGGAACGAGCCGAAAAAATTGACGAACTAGTCAGTGCCCTGGGAAAGATGCTGTGA	MQADQKTVLRLLKTARGQLDGIIKMVEEDRYCMDISQQVLAADAMLRRVNKEILAAHLKHCVEHAKDEAERAEKIDELVSALGKML*	87
COG1937	MH0375_GL0004653	+	GGTACGCTGTTGCTGAACTGCATGGCGCTCCCCTCCCCGTGTCTCAGTGTTCTATATAAATAATACACTGGAACAGAAAAAATGGCAAGAAATTTTATGGCCGTGCCGCTGAAAGGGGCACATGGCCCATTCTGCTCTGCTTTCGCAGCGCAAAAAAGACTTGACAGGAACACCCCCGGGGGGTATTATAAGGCTACCCCCCACCCCCGGGGGGTATTCTTAGAACCATCTCACATGGGAGGGATCGGCCATGATGGCAGATCAGAAGACGGTGCTCCGGCTCTTGAAGACGGCACGGGGA	301	ATGATGGCAGATCAGAAGACGGTGCTCCGGCTCTTGAAGACGGCACGGGGACAGATGGACGGCATTATCAAAATGGTGGAGGAGGACCGGTACTGCATCGACATCTCCACCCAGGTCATGGCGGCGGAAGCCATGCTGAACCGGGCCAACAAGGAGATCCTCACCGCACACCTGAAGCACTGCGTCAACACCGCCCAGACCCAGGCCGAGCGGGAGGAGAAGATCGACGAGCTGGTGGACATGCTGGGCAAAATCCTGAAGTGA	MMADQKTVLRLLKTARGQMDGIIKMVEEDRYCIDISTQVMAAEAMLNRANKEILTAHLKHCVNTAQTQAEREEKIDELVDMLGKILK*	88
COG1937	MH0419_GL0135616	-	CCCCGGCCGGCAGGGCCCCGGCAGCCATGTCCCGCTTCATGTCCCCCATCACCTGAAGATAAATGGGGATGCTGGCGGAAAACTGCACTGCTCTCACCGCTCTCCATAGTGTTTTGCCTATATAATACACTATAACATAAGCTTGTCAAGAAAAGAGGACTTGACAAGGACACCCCCCGGGGGTATTATAAAAACACTCCCCACCCCAGGGGGGTATACTTATCCAATTAAACTTTGGGAGGGCATCCCTATGATGGCAGATCAGAAAACCGTCCTGCGCCTTTTAAAGACCGCCCGGGGA	301	ATGATGGCAGATCAGAAAACCGTCCTGCGCCTTTTAAAGACCGCCCGGGGACAGATGGACGGCATCATCAAGATGGTGGAGGAGGACCGCTACTGCATCGACATCTCCACCCAGGTCATGGCCGCCGAGGCCATGCTCAACCGGGCCAACCAGGAGATTTTGGCCGCGCATCTCAAGCATTGCGTCAAGACCGCCTCCACGGAAGCGGAACGGGAGCAAAAAATTGACGAATTGATTGGAATGTTGGGCAAGCTGTTAAAATAA	MMADQKTVLRLLKTARGQMDGIIKMVEEDRYCIDISTQVMAAEAMLNRANQEILAAHLKHCVKTASTEAEREQKIDELIGMLGKLLK*	88
COG1937	MH0335_GL0000865	+	GTATTGATGATGATATTGGATGTGGCATTGGGATAAAATATTTTTGAGAATTCGGAAACGGGAGAAAAGGGGTTGCTTTTCTCCCGTTTTTATGCTACACTGTTTTCGTCAAGATTAATACCCCACGGGGGTGTAGGGAGGAAAAGAGATGCAGGCAGATAAAGCGAAGATAAACAGACTTTTAAAAACAGCCAGAGGA	199	ATGCAGGCAGATAAAGCGAAGATAAACAGACTTTTAAAAACAGCCAGAGGACAAATAGACGGTATACTCAAGATGGTGGAGGAAGATCGTTACTGTATGGACATTTCACATCAGCTTATGGCTACAGAAGCCATTTTAAATAAGGCAAACAAGGAGATTCTCACAGCCCATTTAAAGAGCTGTGTTACCAATGCCAAGACAGACGAGGAGAGGGAGGAAAAGGTAGACGAACTGGTGACGATGTTGGGGAAAATCATGTAG	MQADKAKINRLLKTARGQIDGILKMVEEDRYCMDISHQLMATEAILNKANKEILTAHLKSCVTNAKTDEEREEKVDELVTMLGKIM*	87
COG1937	MH0370_GL0084451	-	GTATCCGTTGGATCGATCATACGATCTTTGCGTCGTAAATGGGTTTCTTTGGTACTCATTGGAATCCTCCCTTTCATCTTTGTTTGTCGTGTTTTTTCTATTGTACCACATTTTGTGTGGATGAAAGAGAAAATTTTGTCTGTGAAAAATTTTTTTCTTTACAGATCCATTTGTCTGTGCTATACTGAAGCCATCCAAATAATACCCCACAGGGGTGTAGGGAGAGAGACATATGAAAGCAGATAAAGCAAAAATCAATCGATTGCTGAAAACAGCCAGAGGG	283	ATGAAAGCAGATAAAGCAAAAATCAATCGATTGCTGAAAACAGCCAGAGGGCAGCTAGACGGCATTTTGAAGATGGTAGAAGAGGATCGATATTGTATGGATATTTCCTACCAGTTGATGGCGACAGAAGCGATTTTAAATAAAGCCAACAAAGAAATTCTGACAGCACATCTGAAAAGCTGTGTCACTGGAGCGAAAACGGATGCGGAACGGGAAGAAAAAGTGGATGAATTGGTAGCGATGCTGGGTAAAATACTGTAA	MKADKAKINRLLKTARGQLDGILKMVEEDRYCMDISYQLMATEAILNKANKEILTAHLKSCVTGAKTDAEREEKVDELVAMLGKIL*	87
COG1937	MH0239_GL0019529	-	TTGGCATTTGCAGCGGGAGCCATGATTTATGTGGTAGTGGAGGAACTGATTCCGGAGGCCAGCCAGGGAGAACACAGCAATATAGGAACCATAGGGTTTGCAGCAGGATTTGTGTTAATGATGATTTTGGATGTGGCTCTGGGATAAATTGGAGTAAAATAGGAGAGAAAAGCACTTGCTTTTCTCTTTTTTTTGTGTTACAGTAAGTTTATAAAAATAATACCCCCCTGGGGTGTAGGGAGAAGATAAGATGAAAGCAGATAAACAGAAAGTGAACAGGCTTTTAAAGACAGCCAGAGGA	301	ATGAAAGCAGATAAACAGAAAGTGAACAGGCTTTTAAAGACAGCCAGAGGACAAATAGACGGGATTTTGAGAATGGTAGAGGAAGACCGTTATTGTATGGAAATTTCCCAGCAGCTTATGGCGACAGAGGCTATTTTAAACAAGGCGAACAAGGAAATTTTGACCGCGCATTTAAAAAGCTGCGTGACCAATGCCAGGACAGATGCAGAGAGGGAAGAAAAGGTGGATGAACTGGTGGACATGCTGGGCAAGATATTATAA	MKADKQKVNRLLKTARGQIDGILRMVEEDRYCMEISQQLMATEAILNKANKEILTAHLKSCVTNARTDAEREEKVDELVDMLGKIL*	87
COG1937	MH0447_GL0291562	-	AGGGCGGAATCGGCCCCGGCTTTTTTTTCTTGCGCTAAAATGGAAAGTTTCGTGCGTGAAACGGACGCTAACGCCATTTCATACGCGGCTAACAGCGCGTTTAAGGCTAACATTAAAAGAATAATCAGTATCGTCATACTTATAGTCTAGCAAAAAGGGTTTTGCTGTACAAAATAACCTCTTAACCCGGTTGACCGGCGGCGCAGATAAATTATACAGTATATACTACACCCCCCGGGGGGTATTAACTATGGAACAAAAGCAAACATTTTTTATTACAGGTATGACGTGCGCCGCCTGT	301	ATGCAAGCGGACCCTAAAAAAATTACACGTTTATTAAAAACCGCCCGCGGGCAGGTGGACGGCGTATTAAAAATGGTGGAAGAAAACCGCTATTGCGTGGATATTGTCAACCAACTGTTGGCGGCCGAGGCGGTTTTGCGCCGCGCCCATTGTGAAGTTTTGCGCGCGCATTTGGCGCATTGTGTGGCAGATTCTATCGGCCCGGCCGGGCAAGAAAAAACGGCCGAAATGATGGATATAATTGATAAAATATCCAAATAA	MQADPKKITRLLKTARGQVDGVLKMVEENRYCVDIVNQLLAAEAVLRRAHCEVLRAHLAHCVADSIGPAGQEKTAEMMDIIDKISK*	87
COG1937	MH0277_GL0001862	-	TTTTATAAATGAAAAAATATATTTGTATATTGACATTAATAAAAAAAGAATTATAATTAAAATGTACCCCCCTGGGGGGTAGGGAAACGAAGGAATATATGGAGGAATTTTTATGGAAGAAAGAAAAAAAGCAATTCAAAATTTAAAAATAGCAAAAGGTCAA	163	ATGGAAGAAAGAAAAAAAGCAATTCAAAATTTAAAAATAGCAAAAGGTCAAATAGAAGGAATAATAAAGATGATTGAAGATGAAAGATATTGTGTTGATATATCAAATCAAATAATTGCAGTACAATCATTATTAAAAAAGGCTAATATGCAAATTTTAAGAAGGCATTTAGATCATTGTGTAAAAGATGCAATCTTACATAACAATGGAGATGAAAAAATAAATGAAATAATCAACTTATTTGAGAAAGTATCAAAATAA	MEERKKAIQNLKIAKGQIEGIIKMIEDERYCVDISNQIIAVQSLLKKANMQILRRHLDHCVKDAILHNNGDEKINEIINLFEKVSK*	87
COG1937	MH0277_GL0017067	-	TTTTTAACTTTTTCTGCATAATCTTTACAACTAGGATCAGATTTTGTAGCACTTTTACTCATAATATCACCTCTTTAAATATTATGTTTATATTTTTTACTATAGGAGTATAAAGTATGTCTGAAAAATAAAGGTATAAGTAGAAATAAAAAGTTGAATAAAAAAATCATAGGAATAAAGAATAATAATATATTGACTTATAAAAAAATTTTTTTATAATATAAGCATACTCCCCTATGGGGTAGTGATTATGGAGGCAATTATGGAAGAGAGAAAAAAAGCAATTCAAAATCTTAAAATA	301	ATGGAGGCAATTATGGAAGAGAGAAAAAAAGCAATTCAAAATCTTAAAATAGCAAAAGGGCAAATTGAGGGTATAATCAAAATGATTGAAGATGAAAGATATTGTATAGATATATCTAATCAAATAATAGCTGTTCAATCATTATTAAAAAAGTCTAATATTGAAATTTTAAGAAGACATTTAGATCATTGTGTAAAGGATGCAATTTTAAATAGTAATGGAGACGAGAAAATAGATGAAATTATAAATCTATTTGAAAAAATCTCAAAATAA	MEAIMEERKKAIQNLKIAKGQIEGIIKMIEDERYCIDISNQIIAVQSLLKKSNIEILRRHLDHCVKDAILNSNGDEKIDEIINLFEKISK*	91
COG1937	MH0333_GL0056430	+	GATTCATTAGTAACAAGTGCAGCTACAACTGCAGAAGAAAGACAGACTTCTTTTAATGCAATGATGGAAGTAGCATTAGAAGCAGCAATTAGTTTATAAGCTGTTTTTACTTGAGTGTAAAAAGAATATATAGGAGAGTGGTTGATTTTCGATTGACCACTTTTTTTATATTATGCAGATGATTTGACATAGAAGACAACAAATATTATAATGATTGCACAACACCCATAGGGGGTGTGGGAGGTATAAAATGACACCAGAAAGAGAAAAGGCATTAAAAAACTTAAAAACAGCAAAGGGA	301	ATGACACCAGAAAGAGAAAAGGCATTAAAAAACTTAAAAACAGCAAAGGGACAGCTGGAAGGTATTATAAAAATGATAGAAGAAGAAAGATATTGTATTGATATTTCTAATCAGATCTTAGCTTCTATAGCACTTTTAAAGAAAGCAAATCTTCATATCCTTAGTGGACATTTGCACAGTTGTGTAAAACAGGCAATGCAACAAGGTGACAGCGAAGAGAAATTAAAGGAAATCGAAGATGTTTTAGGAAAACTGATGAAATAG	MTPEREKALKNLKTAKGQLEGIIKMIEEERYCIDISNQILASIALLKKANLHILSGHLHSCVKQAMQQGDSEEKLKEIEDVLGKLMK*	88
COG1937	MH0456_GL0115070	+	TCCCAATACCCCGCATCAATGGCGCCGCTTCTTCTGGCGATCAGGTAAGTATCTTGTATTTTTATGATTCCGCAGACAACGATCAATTCTTTCATATACATCCTTCTTTCTTTTTTCAGTATAGCATAAACACACTGTTTTGTGGCAAAAGGCATGCTTTTGCTTTTGAAATCAAAAAAGCGTCCGCATTGACAAATATAAAATAACAATCTATAATGCGCATAAACACCCATACGGGGTATAGGAGGTAATGAAAATGAATGATAACAGACGCTATGCGATCAAATATTTGAATATGGCA	301	ATGAAAATGAATGATAACAGACGCTATGCGATCAAATATTTGAATATGGCAAAAGGGCAGATCGAAGGAATCTTGAAAATGATCGAAGAGGATCGCTATTGTATTGATATTTCCAATCAGATATTGGCAAGCGAAGCCTTGATGCGCAAAGCAAATGTGGAAATCTTGCACGGACATCTGAAA	MKMNDNRRYAIKYLNMAKGQIEGILKMIEEDRYCIDISNQILASEALMRKANVEILHGHLK	61
COG1937	MH0281_GL0158044	-	AACGTCCCGTCCGTTTTGACTGTGCGCCCGACTTCTGAAAGCGCGCGTGCGCACGTTTTGTCGCGCGGTCCGCGCGGGCAGAGTGCGGAAAGTATGATATCTCTTTTTCTTGACAAAATGCGTAAGTCGGATAAAATAAGATATGACCACACCCCCGTGGGGTGTTCGCGCGTATGCATAGGTACAATAAATGCAAGACGGGCGCGACGGAGGCGGAAATTTGACAAAGCGGAAATTCATCGTTACGGGAATGACTTGTTCGGCGTGTTCGTCGCACGTCGAGCGTGCCGTCGGCAAACTT	301	ATGGAACGGGACGACGCGAAACTCATCCGTCTGCTCAAAACCGCAGGCGGTCAGATTGAAGGCATCATCAAAATGATAGAAGACAAAAAGTACTGCATAGACATAAGCAATCAGATTATGGCTGCGCAGGCGATACTCGGGCGCGTCAACAAGGAAGTGCTCAACGCCCATCTTCATTCCTGCGTCCTCTCTTCAATCAGGAGCGGCGACGCCACGGAAAAGATGGATGAGATTGCGGCTGTGTTGGACAAACTCATCTGA	MERDDAKLIRLLKTAGGQIEGIIKMIEDKKYCIDISNQIMAAQAILGRVNKEVLNAHLHSCVLSSIRSGDATEKMDEIAAVLDKLI*	87
COG1937	MH0126_GL0104778	-	CTATAACTAATTTTTAAAAAATTTATATTTAATTGTTGACAATTCCCTTTTAGAGGTATATATTTATTTTAAGCTATTCCCCCCCCCCACGGGGGTAGGGGTATAAAAATATACGCTAAGCGAAAAAAGTTTGTTTCTATCGGCGTAGCAACGTCGGGGAGGGCGAGCATTTAAATTGTCGAAAGAAGATTCGTTTGGTTAAGACTTATCTTTTTCTGCGAAGCAAATAATAATTTTAAAGGAGAAAGTTATGATAGTTCAGGTAAGAAAAGAGGCGGATAACCGCTTGGCAACGATAGAG	301	ATGATAGTTCAGGTAAGAAAAGAGGCGGATAACCGCTTGGCAACGATAGAGGGGCATATAAAGGGTGTAAGGCAGATGATTGCCGACGGAAAGGACTGCCCCGATATTTTAGTTCAGCTTTCGGCGATAGAGGCGTCGATAAAGAGCCTCAGCAAAACGATACTAAAAAATCATATTGAAAACTGTGTGAAGGACAGCGTGGCAAAAGGAGACCTTTCCGCACTGGATAAGTTAAATGCGGCGCTGGATAAATATAAGCTATAA	MIVQVRKEADNRLATIEGHIKGVRQMIADGKDCPDILVQLSAIEASIKSLSKTILKNHIENCVKDSVAKGDLSALDKLNAALDKYKL*	88
COG1937	MH0173_GL0106533	+	ATGCTTATAAAGATGAAAAGTAGTTTTTAAACTTATTATCAAAGAAATCAGGAAGAATGCCCTTGCTTTCAGGGAAAAGATAATAACGATTATGTAATAGGGAAAAGAGGATTTGTACTACTAAAAAGTTTGGTTTTGTCGTTGTGCTTCCATAGGTATACGGAGTTGGAGTTAAAAACACTTGGTTGACAACAGGAAATGTGCATAATATAATTTAACATATACCCGTAAGGGTACTAGGAGGTGGCATATGAAGCAGTGTATGGATTCTGATAATTTACATCGTAGATTAAAAAAAATA	301	ATGAAGCAGTGTATGGATTCTGATAATTTACATCGTAGATTAAAAAAAATAATAGGACAGGTTCAGGCAATTGACCGCATGATAGATGAAGATGTACCATGTGAAGATGTTCTTTCACAGATAAATGCTGCAAAATCGGCATTGCATGGATGTGGAAAGGTTGTTCTGGAAGGACATATTAAGCATTGCGTCAGAGATGGAATAGAGCATGGCGATGCGGATAAGACAATTGAGAATTTTACAAAGGCAGTTGAGCGATTTGCAAATATGTAG	MKQCMDSDNLHRRLKKIIGQVQAIDRMIDEDVPCEDVLSQINAAKSALHGCGKVVLEGHIKHCVRDGIEHGDADKTIENFTKAVERFANM*	91
COG1937	MH0188_GL0203255	-	TTCCCCTGTGACCTGAAGACCGGCGAGGTCATTTACCGTTTCGGCGGAGAGCTGAAGGCGCAGGATGGACGGATGACCATTCCTGCCTGCTCGGCTGTGTGGGTGAAGGTGGAATAACCTGCCAGGATGCATGGAACGAATAGCAGTCTGCCGAAAAGCGGAGAGTCCCCCGGCTTGACAGCCCTCAGAAAATGCAGGATAATGTACGCATACCCCTTAAGGTAAAGGAGGTGCGAACGTGAGGCAATGTATGGACGCGGAGAATCTGCACCGGCGGCTGAAGAAGATCATCGGCCAGGTG	301	ATGGACGCGGAGAATCTGCACCGGCGGCTGAAGAAGATCATCGGCCAGGTGCAGGCCATCGACCGGATGGTGGATGAGGACGTTCCCTGCGAGGACATTCTTTCTCAGATCAATGCCGCAAAATCGGCCCTGCATAAGGCGGGACAGGTGGTGCTGGAGGGACATATCCAGCACTGCGTGAGAGACGGGATCGAGCACGGAGACGCGGAGCAGACGATCCGGAATTTTACCAAGGCGGTGGAACGGTTTTCCAATATGGGTTAG	MDAENLHRRLKKIIGQVQAIDRMVDEDVPCEDILSQINAAKSALHKAGQVVLEGHIQHCVRDGIEHGDAEQTIRNFTKAVERFSNMG*	88
COG1937	MH0229_GL0206432	+	GGGGGATTCCGTGATTTGAAATTCTAGGTTCCAGCGTGCGTAACCCAGGTACCGGAGAGGCATGGTACAAAAGCGGCATTTTCCTTATCTCCTTTCACAATCGATAGGGGTAGTATAGCATAGATGGCATATTGAAAGCAAACAGCCTGCTAAAGTGTAATGAGGAAGCAAGCCGTTTGACAAGAAAACGGGATTTTGATAGAATACTTATACTCCTAACGGGTGGAAGGTGAATGAGATGAGACAATGCATGGATGCCGATAACCTGCATCGCCGGTTAAAAAAGATTATTGGGCAGGTA	301	ATGGATGCCGATAACCTGCATCGCCGGTTAAAAAAGATTATTGGGCAGGTACAGGCTATTGACCGTATGGTGGATGAGGATGTACCGTGCGAAGATATTCTGTCGCAGATCAATGCCGCCAAATCGGCCCTGAATAAAGTGGGGCAGGTTGTATTGGAAGGCCACATTCGTCATTGTGTACGGGATGGAATTGAACACGGCGACGCTGATCAAACCATTGAAAAGTTCACAAAAGCAGTGGAACGTTTTGCTAATATGCAGTAA	MDADNLHRRLKKIIGQVQAIDRMVDEDVPCEDILSQINAAKSALNKVGQVVLEGHIRHCVRDGIEHGDADQTIEKFTKAVERFANMQ*	88
COG1937	MH0150_GL0026014	+	ATGGTCCAAAGAAAAAATCCTTTATATTTATGTAATATTATAAAGCAAATTGCGCAGTCGTCTGTGCGTGAATCTCTGAGCACGCATTATGTGAATACAATAAGCCAGGATCGCTTTATATTTTAAATTATGCTATGATATGAGATAGAAAAGTACGTTTTTCCGTGTTTGTGCCGATTGACAAATATAATGAAAATTACTATAATATTTTTGTTGTTAAAAGCGCGGAGGTGTATGAATGAAACAGTGCATGGATTCAGACAATCTGCACCGCAGATTAAAAAAAATCATCGGTCAGGTG	301	ATGGATTCAGACAATCTGCACCGCAGATTAAAAAAAATCATCGGTCAGGTGCAGGCTATAGACAGAATGGTTGATGAGGATGTGCCGTGTGAAGACGTTCTGCTTCAGATCAATGCGGCAAAATCTGCGCTTCACAAGGTGGGACAGGTTGTGCTTGAGGGCCATATCAAGCACTGCGTTAAGGACGGAATCAAAAACGGAGACGCAGATAAAACGATCGAAAGCTTTACCAAAGCGGTCGAGCGCTTCGCGAATATGCAGTAG	MDSDNLHRRLKKIIGQVQAIDRMVDEDVPCEDVLLQINAAKSALHKVGQVVLEGHIKHCVKDGIKNGDADKTIESFTKAVERFANMQ*	88
COG1937	MH0448_GL0189968	-	ACATGAAAAAACCTCCTGTCTTGGGAAAGATGACGGATTTCTAGTAAGAAAAAGGTATCATAGTAGGGGAGAAATGTCAATCAGGAAGGGGAGATCCTCTTGGAAAGCTAATACCCCCTATGGTATCTTGCACCGGTGCCGTAGGGGACTTACAGGGCGGCGCACGACTTGACAAACTGCCCTGCTTGCTGGATAATAACAAGAAAAGAGTTCCTTGAAGGGACAGGAGGTGCGCACCGTGAGGCAATGTATGGACGCAGATAACCTGCACCGCCGGCTGAAAAAGATCATCGGCCAGGTA	301	ATGGACGCAGATAACCTGCACCGCCGGCTGAAAAAGATCATCGGCCAGGTACAGGCCATTGACCGGATGATCGACGAGGACATCCCTTGTGAAGATATTTTGGCCCAGATCAACGCCGCCAAGTCGGCCCTCCACAAGGCCGGCCAAGTGGTACTGGAAGGGCACATCAAGCACTGTGTCCGGGATGGCCTGGAGCACGGCGACCCGGACCAGACCATCGCCAACTTCACCAAAGCGGTGGAGCGGTTTGCGAATATGAATTGA	MDADNLHRRLKKIIGQVQAIDRMIDEDIPCEDILAQINAAKSALHKAGQVVLEGHIKHCVRDGLEHGDPDQTIANFTKAVERFANMN*	88
COG1937	MH0197_GL0050856	+	ATTGCAAGAGCGCCGCACGATGAAGAAGAAACCAGCAAAGATATAGAAATAGAAGATGACGGTCAAGATGAAGTACCTGACGAAAATGAGGGTAATGAAGAAACTGTAAATCAACAAGAATCATCGGAAGAATCTTAATCAAAAGGTATCATCTATATAGGATGATACCTTTTTTTGATTTGACATTGACAAAGGAGGAAGTACCTCCGTATAATAAACATATACCCCTTGCGGTATTGGGAGGTAACATATGAAACAATGTATGGATTCAGATAATTTACATCGCAGATTAAAAAAAATT	301	ATGAAACAATGTATGGATTCAGATAATTTACATCGCAGATTAAAAAAAATTATCGGACAAGTTCAGGCAATTGACAGAATGATAGATGAAGATGTGCCATGTGAAGATATTTTGTCTCAAATTAATGCTGCAAAATCAGCATTACATAAAGTTGGACAAATTGTTTTGGAGGGTCATATTCATCACTGTGTTCGTGATGGAATTGAGCATGGAGATGCAGAAAAAACAATAGAAAGTTTTACAAAAGCGGTAGAACGTTTCTCAAATATGTCCTAA	MKQCMDSDNLHRRLKKIIGQVQAIDRMIDEDVPCEDILSQINAAKSALHKVGQIVLEGHIHHCVRDGIEHGDAEKTIESFTKAVERFSNMS*	92
COG1937	MH0446_GL0242682	-	GTCTATGCCTGTATTAACTATGGCGATGCGATAGTTCCTGAAGAGATTGCATCGCAGTCAATCTGCATCAATGCTGATATAGCGGCTGTATTAGAAGCTGCAGAATAAGGCAGTATATGACATATAATGTTAAGCTTTGTTAAACAGGAGGTTATTTTCTTAATTGATAAACATTATATACAAAAAATAGGTTTTAATTTCATTGACATTTTTATAAAACCCGGTATAATATACACATACCCCTAATGGTATGGAGGATAAAGAAATGAAACAATGCATGGATTCAGACAACCTGCACCGC	301	ATGGAGGATAAAGAAATGAAACAATGCATGGATTCAGACAACCTGCACCGCAGGCTCAAAAAAATAATTGGACAAGTGCAGGCAATCGACAGAATGGTTGATGAAGATGTGCCCTGCGAAGATATTTTATCGCAGCTTAATGCGGCAAAA	MEDKEMKQCMDSDNLHRRLKKIIGQVQAIDRMVDEDVPCEDILSQLNAAK	50
COG1937	MH0090_GL0094161	-	GGAACGCCAGAAGGATATATATTTCGCTTCTGATTTAGCGGAAACTGTTGATGTAATTAACTGTTATTATTTATAATATAAGATTTGCAAATATGTAAAATTAATAGTAACTTACACTTAGAATAATTAACTGATTTGTAGATTTTATTTAATATTAGAAGCAGATTGGTATTGATACGGACAGCTTTAGAATAAAACTTATTCAATTATCAATAAAAATATCAATATACAAACGAAAGGAATTGCATATATGAAAATCAGTGAAGTATTAAAACAGGATAAACCAACGTTATCATTTGAA	301	ATGGAGAGAATTATGAAAAAATGTATGGACTCAGATAATCTTCATAGAAGATTAAAAAAGATAATCGGACAGGTTCAGGCGATAGACAGGATGATAGATGAGGATGTTCCCTGTGAAGACATATTATCACAGTTAAATGCAGCCAAGTCAGCACTTAATAAGTGTGGACAGGTAGTTCTTGAGGGACATATCAATCACTGTATAAAGGATGCGCTTGAAAGTGGTGACGAAGAAGAAATAAAGAACTTTACAAAGGCGATAGAAAGATTTGCTAATATGCAGTAA	MERIMKKCMDSDNLHRRLKKIIGQVQAIDRMIDEDVPCEDILSQLNAAKSALNKCGQVVLEGHINHCIKDALESGDEEEIKNFTKAIERFANMQ*	95
COG1937	MH0096_GL0038399	+	GCTTCTTTAAGAAATGAGCAGTTAAAAAATACTGCCGCGAATGCGGCAGTATTTTTTATTTCTCTTGACATACATATACCCTTATGGGTATTATAAAAGCAGAATAACTTATACCCCTATATGTATCTTGGAGAGAGGCTGCGCTTATGAAATATGGCAGATTTATTTGGGACGGACTGGAGAAATTATTGGCATACGGCACGTCAAAGCCTCCTGTCTGCCCGAGACAAAGCTTGCGGCCGTACGGCAGATGGAAAAATCGTCTCTGCCGGTCTGCATGATTGGCGATGGCATCAATGAT	301	ATGGATGAGGCGAACCTGCATCGCCGTTTAAAGAAGATTATCGGTCAGGTCAATGCCATCGACCGCATGATTGAGGAAGATATCCCGTGTGAGGATGTCCTGTCGCAGATCAACGCAGCCAAATCGGCTTTGAACAAATGCGGCCAGATTGTCCTCGAGGGCCATATCAATCACTGCGTCAAAGAGGCCATTGAGAAGGGTGACGAAGAAGAAATCAAGACTTTCACAAAAGCTATTGAACGATTCGCCAATATGCAGTAA	MDEANLHRRLKKIIGQVNAIDRMIEEDIPCEDVLSQINAAKSALNKCGQIVLEGHINHCVKEAIEKGDEEEIKTFTKAIERFANMQ*	87
COG1937	MH0406_GL0071451	+	CGGCGGCGCGGTCGGACACAATGAAATCTCGATAATTATCCCCTGCCACAGAGTCGTCGGTACAAACGGCAGCCTGACGGGCTACGCCGGGGGAATCGGTAAAAAAATCGGCTTGCTCGAACTCGAAAAAGCCGATATGAGCGGACTGTTCGTCCCGAAGAAGGGCACGGCGCTCTGATTTGTCAGGTTGACTTTTTATCGCCGGGGGTTATAATTACTCATACCCCTAACGGTATGGAGGTCAAGCGTTATGAAGCAATGCATGGATGCGGAAAACCTGCACCGCAGACTGAAAAAAATA	301	ATGAAGCAATGCATGGATGCGGAAAACCTGCACCGCAGACTGAAAAAAATAATCGGACAGGTTCAGGCTATCGATCGCATGGTCGATGAAGATGTGCCCTGCGAAGATGTGCTCTCCCAGATAAGCGCCGCAAAGTCTGCGCTCAACGGCTGCGGAAAGGTCGTTCTGGAGGGACATATCAGGCACTGCGTCAAGGACGGTATCGAGCACGGCGACGCGGAAAAGACGATAGAGGGCTTCACAAAAGCCGTCGAACGCTTTGCAAATATGCAGTGA	MKQCMDAENLHRRLKKIIGQVQAIDRMVDEDVPCEDVLSQISAAKSALNGCGKVVLEGHIRHCVKDGIEHGDAEKTIEGFTKAVERFANMQ*	92
COG1937	MH0200_GL0183452	-	CTATACAATGTGCATCACTTAATGCATATTATATCAACACTCCGCCCTTATGTCAATATGCCTCTGCGCCGTTTTTGCACTCCGCCGCCTGAAAGCGCTCATTTTTCGGACAGGGTTGACAAAAACAACCCCGAAAAGTATAATAAACATATACCCCTTGCAGTACGGAGGCTTTGATTATGAAACAATGTATGGATGCAGAAAACCTGCACCGCAGACTTAAAAAAATCATCGGGCAGGTG	242	ATGGATGCAGAAAACCTGCACCGCAGACTTAAAAAAATCATCGGGCAGGTGCAGGCCATCGACCGAATGGTGGACGAGGATGTCCCCTGCGAGGATGTTCTGGCCCAGATAAATGCCGCCAAATCTGCACTTAACGGCTGCGGTAAGGTCGTGCTTGAAGGGCACATCAAGCACTGTGTCCGCGACGGCATCGAACACGGCGATGCAGAAAAAACAATAGAAAGCTTCACCAAAGCCGTAGAGCGTTTCTCCAATATGCAATAG	MDAENLHRRLKKIIGQVQAIDRMVDEDVPCEDVLAQINAAKSALNGCGKVVLEGHIKHCVRDGIEHGDAEKTIESFTKAVERFSNMQ*	88
COG1937	MH0329_GL0148472	-	GATTTCCCATTTCTTGCCTTCAAAGTGCTTTGTAAGCTCCATTTCTTACCTCCGCGCGGGTATGCCGCGCTTTATAGCTTTATCATTTTCGTGCATCGAAGCACAAAACGATTATACAATGCCGCGGGCGGAATTGCAACAGCGAATTTGCGCCGCACGGCGAAACTGCCGGGTATTGACAAACCCGCGGGTGCAGAGCATAATAAACATATACCCCTTACGGCAGGGGGATATTATTTTGAAGCAATGCATGGATGCCGAAAATCTGCACCGCCGGCTGAAGAAGATAATCGGTCAGGTA	301	ATGGATGCCGAAAATCTGCACCGCCGGCTGAAGAAGATAATCGGTCAGGTACAGGCGATCGAGCGTATGGTGGATGAGGATGTCCCCTGCGAGGATGTGCTTGCACAGATCAACGCCGCAAAATCCGCGCTCAACGGCTGCGGAAAGGTCGTTTTGGAGGGGCATATCAAGCACTGCGTGCGCGACGGGATCGAGCACGGCGACGCCGAAAAGACGATCGAAAGCTTTACAAAAGCAGTCGAGCGCTTTGCGAATATGCAGTAG	MDAENLHRRLKKIIGQVQAIERMVDEDVPCEDVLAQINAAKSALNGCGKVVLEGHIKHCVRDGIEHGDAEKTIESFTKAVERFANMQ*	88
COG1937	MH0262_GL0025952	+	ACCGTCTGTGAAGCCATACGCTCCTCCTGTTCTATGCGCTGAAAATACAAACGTTCTTCTCTGAAAGAGATAAAACTACATTTATTATATTACAGGCAAACAGCGCAGGTGGCAACCTGTTTTTTCTTTTCCCAGTCTGATTTTTATTCCGGCAGAAAAAGCATTCCCGGCGGGAAGGTATCGTTTGACCCGCCGCAAGTTGACAATATGCGCTGTACACAATACCCCTTACGGTATGGAGAGAATGTGTATGAAGCAGTGCATGGATGCGGAAAATCTGCATCGCAGATTAAAGAAGATT	301	ATGAAGCAGTGCATGGATGCGGAAAATCTGCATCGCAGATTAAAGAAGATTATCGGGCAGGTACAGGCCATCGACCGTATGGTGGATGAAGACGTGCCCTGCGAGGATGTGCTTGCGCAGATCAATGCGGCCAAATCCGCGTTGAACGGATGCGGCAAAGTGGTGTTGGAAGGGCATATTAGGCATTGCGTGCGGGATGGCATAGAACACGGTGATGCGGACAGAACCATAGAAAGCTTTACAAAAGCCGTAGAGCGTTTTGCCAACATGCAGTAA	MKQCMDAENLHRRLKKIIGQVQAIDRMVDEDVPCEDVLAQINAAKSALNGCGKVVLEGHIRHCVRDGIEHGDADRTIESFTKAVERFANMQ*	92
COG1937	MH0298_GL0009068	-	TCATTTTGGTTTCCCCTTATTTTGTATTTCTGATCATCACCGTTTTACTGATATGTGATATATCAGATATTAAGATTTTAGCACAGCGTCACTATCCTGTCCATTCATTTTTTTCACATAATCCGCAAGAAAACTTTGTGCAAAACAAACAATCTTTTTCCACATCCTGCTTCTGATGGAAGCGCGCGCCTGCTGCCTGCATGAAATGGGCATTTCTTGACAAGGATCCGGCCCGGCGGTATAAATATATATGGAGGTGCAATCCATGAAACAGTGCATGGATGCGGAAAATCTGCACCGC	301	ATGGAGGTGCAATCCATGAAACAGTGCATGGATGCGGAAAATCTGCACCGCAGGCTGAGAAAAATCATCGGGCAGGTACAGGCGATCGACCGGATGGTGGACGAGGACGTGCCCTGCGAGGATATCCTCTCCCAGATCAACGCGGCCAAGTCTGCCCTGAACGGCTACGGAAAGGTCGTGCTGGAGGGCCATATCCAGCATTGCGTCCGCGATGGCATTCAGCACGGCGACGCCGACAAGACCATCGAAAGCTTCACCAAGGCCGTGGAGCGCTTTGCGAATATGCAGTAA	MEVQSMKQCMDAENLHRRLRKIIGQVQAIDRMVDEDVPCEDILSQINAAKSALNGYGKVVLEGHIQHCVRDGIQHGDADKTIESFTKAVERFANMQ*	97
COG1937	MH0422_GL0174102	+	GCGCATGGTGAGTAAAACCAGCTTTTCCGTTTCCCGGGCAATTTTGGTGATCTTCCGTTCCGTGATATCCATCAGTACCTCCGCTATAACATTTAGTTGTATGTACATCGTTGTATGTACATACATTATAGCACATAAACAGAGAATGTCAAGAGAAAGTTAAAAATTCCGTTTGCCTTGACAGAAAAAAACGTCTGTGTTATAATAAGCATACCCTTAAAAGTATGGAGGGACGAATATGAAACAGTGTATGGACGCTGAGAATCTGCATCGCAGACTCAGAAAAATTATCGGACAGATT	301	ATGGACGCTGAGAATCTGCATCGCAGACTCAGAAAAATTATCGGACAGATTCAGGCAATCGACCGTATGGTCGATGAAGATATCCCATGTGAGGACGTGCTGTCGCAGATCAATGCGGCAAAATCGGCACTTCACGGTTGCGGCAAGGTCGTACTTGAAGGACATATCAAGCATTGCGTTCGGGATGGCATTGAACACGGCGATGCGGATAAGACTATCGAGAGCTTTACAAAGGCAGTCGAACGCTTTGCCAATATGCAATAA	MDAENLHRRLRKIIGQIQAIDRMVDEDIPCEDVLSQINAAKSALHGCGKVVLEGHIKHCVRDGIEHGDADKTIESFTKAVERFANMQ*	88
COG1937	MH0439_GL0082190	+	CGGCAGACACGATCTGAGCTGGGTCATGCAGAACACGGCGGTCCTGCACTTCTGCGGAAAGAACAAGCCCTGGAACGCGGATTACAAGAATCCCTTCGGGATGCTGTACCTGCACTATATGAATCTGACCACGCGGAAGCTGCATAAAGTCTCCGGCAAAGAGTAAGAAACCGCCGTGAAGTACAGTCCGGCAAAATGCGGTTGACAATCGCCGGCGTGAAAACTATAATCTACACATACCCCTAATGGTATGGAGGATATGACGATGAAACAATGTATGGATTCAGAAAACCTGCATCGC	301	ATGGAGGATATGACGATGAAACAATGTATGGATTCAGAAAACCTGCATCGCCGCCTGAAAAAGATCATCGGTCAGGTTCAAGCCATTGACCGGATGATCGACGAGGATATTCCGTGCGAGGACATTCTCTCTCAAATCAACGCTGCGCGCTCTGCCCTGAACAGCTGCGGCAAAGTGGTGCTGGAGGGACATATCCAGCATTGCGTCCGGGACGGCATCGAACACGGCGACGCGGACAAGACCATTGAAAAGTTCACCAAAGCAGTGGAACGCTTTGCCAATATGCAGTAA	MEDMTMKQCMDSENLHRRLKKIIGQVQAIDRMIDEDIPCEDILSQINAARSALNSCGKVVLEGHIQHCVRDGIEHGDADKTIEKFTKAVERFANMQ*	97
COG1937	MH0339_GL0045458	+	CCGCAGTAATGCCGAAGCGGTTAAAAGGTATAGCTTGATAAAAGAAAAAGTCGCCGCATTGTTCCCAAATGATATAGACGGGTACATAGAATATAAATCACCTTGCATTGAAGAGTTGTATGAACAATGTGGTTTGAAAGTAAATTCACGATTTTAAATTTAGAAAATTCTACAAGAAGGGCACGGCGCTCTGATTTGTCAGGTTGACTTTTTATCGCCGGGGGTTATAATTACTCATACCCCTAACGGTATGGAGGTCAAGCGTTATGAAGCAATGCATGGATGCGGAAAATCTGCACCG	301	ATGGAGGTCAAGCGTTATGAAGCAATGCATGGATGCGGAAAATCTGCACCGCAGACTGAAAAAATAATCGGACAGGTTCAGGCTATCGACCGCATGGTCGATGAGGACGTGCCCTGCGAAGATGTGCTCTCTCAGATAAGCGCCGCAAAGTCCGCGCTCAACGGCTGCGGAAAGGTCGTTTTGGAGGGTCATATCAAGCACTGCGTCAAGGACGGCATCGAGCACGGCGACGCGGAAAAGACGATAGAGGGCTTCACCAAAGCCGTCGAACGCTTTGCAAACATGCAGTAA	MEVKRYEAMHGCGKSAPQTEKIIGQVQAIDRMVDEDVPCEDVLSQISAAKSALNGCGKVVLEGHIKHCVKDGIEHGDAEKTIEGFTKAVERFANMQ*	97
COG1937	MH0280_GL0073764	+	ATACAGTTGCTTAACAGTACCGACAGGATAAAAATCAATATTGTTCGTTGTTGCATTGTCAAACCTTTTAGTAAATGTCTTAGTATTTAGCATAAACGCAAAAAATAAAATTGCAATACGGGAATTGAAAATAAAAAGCTATTACTTCAAGGTATTTGAAATAGATATGAATATTCTTGACAAATCCGATATTTGAGATTAGGTTATAACAAGATATTAAACTTTAAAGGGGTTTATAATGCGCCAATGTATGGATGGAGAAAATCTGCACCGGAGAATAAAAAAAATGATCGGGCAGTTA	301	ATGGATGGAGAAAATCTGCACCGGAGAATAAAAAAAATGATCGGGCAGTTAAATGCGATAGATAAGATGATCGATAATGATGTCCCGTGTGAAGACGTTTTG	MDGENLHRRIKKMIGQLNAIDKMIDNDVPCEDVL	34
COG1937	MH0124_GL0044339	-	CTTTTGCGGCTCTCCGCAGGCGCAGATAAGCGGGGAATTTGGAATTTTTTAATTTGGGCGCGCTGAAGTTTTTTCCAGCGCGCAATTTTTTTTCTATTTGCCGCGTTTATTTTGCATTAATGCGCAATCTGCGGATTTCTGCGCACCTTCATTTTTGCGCATAAAATCTTAATGACACAAAAACATTAAAAATTTTCTTTACAAAATTAAAAATACCTCATACGGGTATATGGCATAATCAAAAAAAGATATGAAACAGTGCATTGATTCGGAAAAGGCTGTGAAGCGTTTGAAGCGCATA	301	ATGAAACAGTGCATTGATTCGGAAAAGGCTGTGAAGCGTTTGAAGCGCATACAGGGGCAGATAGGCGGAATAATAAGGATGATGGAGCAGGAAAAGGATTGCGAGGACATTCTCGTTCAAATAGGGGCGGCGAAGGCTGGGCTGCACAAGGCGGGGCAGTCCATACTTGAATCGCACTTGCGCCATTGCGTGATGGACGCGGTAAATGCGGGAAAAGGAGAGGAAGCTTTAAAAAAGCTTTCCGCGGCTTTAGAGCAATTTTCTAGAATAGTTTAG	MKQCIDSEKAVKRLKRIQGQIGGIIRMMEQEKDCEDILVQIGAAKAGLHKAGQSILESHLRHCVMDAVNAGKGEEALKKLSAALEQFSRIV*	92
COG1937	MH0343_GL0141017	-	CGGGGCATTGACCGATACCCCCACAGGGTATATAGATCTGAAAACAAGGATGAGAAATGAGAGACTGCATGGATGTCGATGCCGTGACCAAGCGCCTCCGGCGTATTGAAGGTCAAGTA	119	ATGGATGTCGATGCCGTGACCAAGCGCCTCCGGCGTATTGAAGGTCAAGTAAAGGGCATCATCAAGATGGTGGAGAACGACAAGCCATGCGAAGAGATCCTTATTCAGATTGGTGCGGCGAAGTCAGCTCTGCACAAGACAGGGCAGACAATTCTTGAAGGCCATATGCAGCACTGCGTCTTGGATGGCATCAGAGAGGGGAATGAGGAAGATGTTCTGAAAAAGCTTGTTGCTGCTATTGAGCAATTCTCCAGAATTGTTTGA	MDVDAVTKRLRRIEGQVKGIIKMVENDKPCEEILIQIGAAKSALHKTGQTILEGHMQHCVLDGIREGNEEDVLKKLVAAIEQFSRIV*	88
COG1937	MH0358_GL0164543	+	TTACAGCCGCCTCAAAGCCGCTCTGGAGGGCAACAGCCAGACAATGATTGTTGACCTCTCCTCAATGGACAACGACACCGCAAGGAGTCTTGTGAGCCAGTGGGCAGATGAATATTGCTGACGGCTTGCTGCTGTGATTATATTAATTTTAAAAGAACTTCAATATCCCCCAGGGGGGCTTGTAGAATCAGTATAAAAAATCGTATATTACTTAAAGACAAAATCAGACCTGACAGCTTGGAGGCCCGCAATGCACATTCCCGAAGAAGAAATATATTACCACGACCACGGCGATGGTCAT	301	ATGCACATTCCCGAAGAAGAAATATATTACCACGACCACGGCGATGGTCATATTCATGCCCATACCCTTGGGCATGAGCACAGCCACGCTGACGGGCATGGACATACGCACACACAGACCAAGGCAGTTATAAACCGCCTTGCAAGAGCAATCGGACACCTGGAGTCCGTCAAGCGCATGGTGGAGGACGGGCGCGACTGCTCGGAGGTTCTGGTACAGCTTGCCGCTGTCCGCTCAGCGCTAAACAATACGGCGAAGGTTATATTAAAGGACCATCTTGACCATTGTATTAACTCCGGCTGTGCGGATGCTCAGGAGCAGATGAAGGCGCTCAACGATGCCATAGACAAGTTCATGTCATAA	MHIPEEEIYYHDHGDGHIHAHTLGHEHSHADGHGHTHTQTKAVINRLARAIGHLESVKRMVEDGRDCSEVLVQLAAVRSALNNTAKVILKDHLDHCINSGCADAQEQMKALNDAIDKFMS*	121
COG1937	MH0401_GL0066900	+	TCTTCGTGGCTGTGGCAGCAGCCCTCATGTTCATGATCGTGATGCATGGTACATTCCTCCTGCAAGCAAGTTTCTTTACAGGCTATTATACATCAGGAGCATGTCCTTTGTAAAGCCCCGAAAAATAGCAAAATGATCACCGCCAGGGGGATGCACTTCGGAATTTTCGGGAAAAATTGTTGATATTTCTGTGGATTTTTCCGTGCTGCCGTGATATGATACGCACAAAGAACGCCCGAGGAGAATTTCTATGGAACACACGCATGAATATCTGCATGAGCACGGCATCGCCCACACGCAC	301	ATGGAACACACGCATGAATATCTGCATGAGCACGGCATCGCCCACACGCACGGCGAGGGGCACGGCCATGTGCACGAAAACACAAAGGCCGTGCTCAACCGGCTTGCCCGCGCGATCGGCCATCTGGAGTCGGTGAAGAAGATGGTGGAGGACGGGCGCGACTGCTCCGAGGTCCTGATCCAGCTGTCCGCCGTCCGCTCGGCCATCAACAACATCGGCAAGGTCATCCTGGAGGACCATATCCAGCACTGTATC	MEHTHEYLHEHGIAHTHGEGHGHVHENTKAVLNRLARAIGHLESVKKMVEDGRDCSEVLIQLSAVRSAINNIGKVILEDHIQHCI	85
COG1937	MH0198_GL0010828	-	GAAGTGGAGATCGCAGACCCGGAAGAATATGTCAAAAAGAAATTCCAGGGCAAAGATGTCTCCTATGACAAGACTATCCTTGCAGATGGAACGATCGTCTTTGATATCGTAACATCGCAGATAAAACAGAGATGTTCCTTTACAGAGATTTAGGCAGTGTGGTATAATATAATTTCAAGGTTGCGGCTATTACTATAGAAGCAGCCCGTAAGACAGTACTGATAATTTGATACCTGAGAGGAGCACTGACATGAGTGAAGCAAAGGAAACCCATGTACATGTACTGGAAGATGGAACTACA	301	ATGAGTGAAGCAAAGGAAACCCATGTACATGTACTGGAAGATGGAACTACAATAGAACATTCTCATGGAGAACACGGTCATCATCACAGCCATGCCCAGACCAAGGCGGTTCTGAACCGGCTTTCCAGGGCAATCGGACATCTGGAATCGATCAAGCGTATGGTGGAGGACGGCAGAGACTGTTCTGAGGTGCTGATCCAGCTTTCAGCAGTCAAATCAGCCATCAACAATACAGGTAAGATCATCCTTCAGGATCATATTGAGCACTGTATCGTGGATGCGGTAGAGCACGGAGACAAGGATGCCATCAAGGAGCTGGAACGTGCAATCGACCGGTTTATGAAATAA	MSEAKETHVHVLEDGTTIEHSHGEHGHHHSHAQTKAVLNRLSRAIGHLESIKRMVEDGRDCSEVLIQLSAVKSAINNTGKIILQDHIEHCIVDAVEHGDKDAIKELERAIDRFMK*	116
COG1937	MH0335_GL0105862	+	ATGATTGAGAAAACTGTCTACTTTCAGAATGTTTCCCGGTTTTACAATTCCATCTTTTAAAATGCGTTCCTTTAAAAGCTGCATTTGTGATTCCTCCTGTGTTTTCGATAAATACCATAATACGATATATTTCGCGGATTGGCAATTTGTTTTTCGCTTTTTTTCTAAAAAGTGTATAAGAGGTAGACTTTCGGTTATGGTATGGTGTAAAATGGAGTAATAAAGTCAAATTATTCAGGAGGAAAATCAGATGCAGGAATACGAGGTCATTCGGGAGATGTTTAATCTTTGTCCCGGAAAT	301	GTGAGTGCGAGAAAGGAGGAGCAGGATATGGAGCAATATCAGAAGCATCATCAGGAACACACCCATGTGCTGGAAGATGGAACCGTAGTGACTCACAGTCACGGGCATACCCACAGCCATGCACATACCAAAGCAGTGCTGAATCGTCTTTCCCGCGCAATCGGCCATTTGGAATCTATTCGCCGTATGGTAGAAGAGGGCAGGGACTGCAGCGAGGTGCTGATACAGCTTTCTGCCGTGAAATCAGCGATTAATAATACCGGAAAAGTAATTCTTCAGGATCATATCGAACACTGTATCGTAGACGCCATCGAACACGGAGATACAGAAGCTTTGGAAGAATTAAATAAAGCCATTGACCGTTTTATGAAATAA	VSARKEEQDMEQYQKHHQEHTHVLEDGTVVTHSHGHTHSHAHTKAVLNRLSRAIGHLESIRRMVEEGRDCSEVLIQLSAVKSAINNTGKVILQDHIEHCIVDAIEHGDTEALEELNKAIDRFMK*	125
COG1937	MH0370_GL0069025	+	GAAGAGCATGGCTTCAACAGGGAAGAGAATCCTATTGCTTCTTTAATTCTACATCAGTAATCTCTCGGGTTTTATACCGCCGAGGATTATCCTCTCGGGGCGGATTGTCATTTGCGCGGTTCTATAGTATAATGAGTGTCGGAAATCAGAAGTCTGCGATTCTTCTGAAAAATAAAATGAGACAACATGATTTCGCAGCGTGACTGCTTCGGGATCAGAAAGAGAAGGAACCATATGACAGAAGAAAGACATACCCATACGGCTCCGGACGGAACGGTATACGAG	285	ATGACAGAAGAAAGACATACCCATACGGCTCCGGACGGAACGGTATACGAGCACAGCCATTCTCATGCTCACGCTCACGGAGCGGAAGAAGCTCATTCTCATGAGCATGCTCACAATCATACACACACGCACACGAATACGAAAGCAGTGCTGAACCGTCTTTCCCGGGCCATCGGCCACATGGAGTCCATCAAGCGCATGGTAGAGGACGGACGGGACTGCAGCGAGGTCCTGGTGCAGCTTTCCGCAGTGAAGGCAGCCATCAATAATACAGCGAAGGTGATTTTAAAGGATCACATCGAGCACTGTCTGGTGGACGCAGTGGAAAGCGGGGATCACGAGGCGATCGAGGAGCTGACAGCGGCCATCGACCGGTTTATGAAATAG	MTEERHTHTAPDGTVYEHSHSHAHAHGAEEAHSHEHAHNHTHTHTNTKAVLNRLSRAIGHMESIKRMVEDGRDCSEVLVQLSAVKAAINNTAKVILKDHIEHCLVDAVESGDHEAIEELTAAIDRFMK*	129
COG1937	MH0203_GL0110024	+	CGCAGTTTTTGAAGCAAAACAGAATCAGTAATTGGATATGCTCTGATGAAAGCAACTTCTTATTAAGAAAACATAACAAAAAATAAGCAAGCTGAAATCTTCTATATCATAAAGATTTCAGCTTGCTTTGTTTTATGCCCCTAAAGTCGGGACATATTTTTTTGTCCGAAAATGGAAATCGTATTGTATTTTTACAGGAACGTGCTATACTAAAAATATCCCCCCAGGGGGGATATGAAGGAGGGATTCTATGGCACATCATCATGATACCAAACAAGTGCTGAACCGTCTTTCCAGAGCT	301	ATGGCACATCATCATGATACCAAACAAGTGCTGAACCGTCTTTCCAGAGCTATCGGACATCTGGAAGCGGTGAAAAAAATGGTGGAGGAAGGACAGGATTGCAGTCAGGTGCTGATTCAGCTGGCAGCTGTGAAGTCCGCTCTCAACAATACAGGAAAAATCATTCTGAAAGACCATATCAATCATTGTATTGTGGAGGCTGTGGAAACCGGGGATAAAAAAGCGCTGGAGGATTTGTCGGCAGCCATCGACCAGTTCATGAAATGA	MAHHHDTKQVLNRLSRAIGHLEAVKKMVEEGQDCSQVLIQLAAVKSALNNTGKIILKDHINHCIVEAVETGDKKALEDLSAAIDQFMK*	89
COG1937	MH0227_GL0071514	-	CTTTTTTTGATTTCTTAAGGGGAATTGCGATAGCTGTCTTCATAAGAAAACATAATAAATAAAATCTTACAAAAATAAGAAAGCTGAAATCTTCTATATCATAAAGATTTCAGCTTTCTTTGTTTTCTTATGAAGATGTCCCTAAAGTTTGGGCATATTTTTTGTCTAAAAAAGGAAATCCCATTGTATTTTTATGTGAACATGTTATGCTGAAAATATCTCCCTAGGGGGGATATGAAGGAGGGATTTTATGGCACATCATCACGATACCAAACAAGTGCTGAACCGCCTTTCCAGAGCC	301	ATGGCACATCATCACGATACCAAACAAGTGCTGAACCGCCTTTCCAGAGCCATTGGACATCTGGAAGCGGTGAAAAAGATGGTAGAGGAAGGGCAGGATTGCAGTCAGGTGCTGATTCAGCTGGCAGCGGTGAAGTCTGCCCTGAACAATACGGGAAAAATCATTCTGAAAGACCATATCAACCATTGCATTGTGGAAGCTGTGGAAACGGGGGATAAAAAAGCTCTGGAGGATTTGTCGGCAGCCATCGACCAGTTCATGAAATGA	MAHHHDTKQVLNRLSRAIGHLEAVKKMVEEGQDCSQVLIQLAAVKSALNNTGKIILKDHINHCIVEAVETGDKKALEDLSAAIDQFMK*	89
COG1937	MH0406_GL0054468	-	GCAAAACAGAATCAGTAAATTTAGATATGCTCTGACGAAAGCAACTTGTGTTTAAGAAAACATAACAAATAAAATCTTATGAAAATAAGCAAGCTGAAATCTTCTATATCATAAAGATTTCAGCTTGCTTTGTTTATGCCCCTAAAGTCGGGCATATTTTTTTGTCCGAAAATGGAAATCGTATTGTATTTTTACAGGAACGTGCTATACTGAAAATATCCCCATAGGGGGGATATGAAGGAGGGAGAGTATGGCACATCATCACGATACCAAACAAGTGCTGAACCGCCTTTCCAGAGCC	301	ATGGCACATCATCACGATACCAAACAAGTGCTGAACCGCCTTTCCAGAGCCATTGGACATCTGGAAGCGGTGAAAAAAATGGTGGAGGAAGGGCAGGATTGCAGTCAGGTGCTCATACAGCTGGCAGCGGTGAAGTCTGCTCTCAACAATACAGGAAAAATCATTCTGAAAGACCATATCAACCATTGTATTGTGGAGGCTGTAGAAAACGGGGACAAAAAGGCATTGGAGGATTTGTCGGCAGCCATCGACCAGTTCATGAAATGA	MAHHHDTKQVLNRLSRAIGHLEAVKKMVEEGQDCSQVLIQLAAVKSALNNTGKIILKDHINHCIVEAVENGDKKALEDLSAAIDQFMK*	89
COG1937	MH0274_GL0090423	-	TTTTTTTGATTTCTTAAGGGGAATTGCGATGGCTGTCTTCATAAGAAAACATAACAAATAAAATCTTACAAAAATAAGCAAGCTGAAATCTTCTATATCATAAAGATTTCAGCTTGCTTTGTTTTCTTATGAAGATGACCCTAAAGTTAGGGCATATTTTTTTGTCTGCAAAAGGAAATCATATTGTGTTTTTATAGGAACATGCTATACTGAGAATATCCCCCTAGGGGGGATATAAAGGAGGGATCATATGGCACATCATCACGATACAAAACAAGTGCTAAACCGTCTTTCCAGAGCC	301	ATGGCACATCATCACGATACAAAACAAGTGCTAAACCGTCTTTCCAGAGCCATCGGACACCTGGAAGCGGTGAAAAAAATGGTAGAGGAAGGGCAGGATTGCAGTCAGGTGCTGATTCAGCTGGCAGCGGTGAAGTCTGCCCTGAACAATACAGGAAAAATCATTTTGAAAGACCATATCAACCATTGCATTGTGAAAGCTGTGGAAACAGGGGACAAAAAAGCTCTGGAAGATCTGTCGGCAGCCATCGACCATTTCATGAAATGA	MAHHHDTKQVLNRLSRAIGHLEAVKKMVEEGQDCSQVLIQLAAVKSALNNTGKIILKDHINHCIVKAVETGDKKALEDLSAAIDHFMK*	89
COG1937	MH0229_GL0116366	-	TTTTGTTCATACGTCGACAGCAGGTATCTCTTATGCAGCATAAACCGAGTGTTTTTCGAAATACTCGGTTTTTTATTTGGCTATGCATCGTTAATGAAGACCTGCTTAGGCGCATTTCCATCAACTGGTTGCCTCGGCTTTCTGCGCAGCTTTTTCCTCGCTCCCTTAAATCTCATAATAAATCTTCTTGCATTTTTCGCGCAAAAGAATTATACTGTTCATATCCCCCCACGGGGGATATGAAGGAGGAATGAATATGTCACATCATCACGACACAAAAGAGGTCGTTCACCGTCTATCA	301	ATGAATATGTCACATCATCACGACACAAAAGAGGTCGTTCACCGTCTATCAAGAGCAATCGGACATTTGGAAGCTGTCCGTAAAATGGTAGAAGAAGAACGGGATTGCAGCGAGATTCTGATACAACTTGCCGCTGTAAAATCTGCTATTAACAATACGGGAAAAGTTATCTTAAAAGACCATATCAACCATTGTATCGTAGACGCGGTGGAAACCGGAAACCAAAAAGCATTGGACGACCTGTCCGTGGCGATCGATAAATTTATGAAGTGA	MNMSHHHDTKEVVHRLSRAIGHLEAVRKMVEEERDCSEILIQLAAVKSAINNTGKVILKDHINHCIVDAVETGNQKALDDLSVAIDKFMK*	91
COG1937	MH0143_GL0024604	-	AAAAAATGGGGGGAGCCCATACCGGAGGGGGAGGAACGGTACGGGCTCTGTACAAAAGACCTAAAACATCTGTCTGCGCCTGATTATATCCGACATTTTTGTCCGGCACAAGCTACCTATGGGGATATTTATTTAAAAAACTCAAGAAAAAGACCACGACGTATCCCCCGGGGTAGCTTAAAATGCCGCTCCGTATTTGTTATATTATCAGCGAACTCTAATTCAAGCAGAAAGCAGAGGGGAATAACATATGCATGTAACCGGCGACAATACTCATGGTGCGGATGAGCATGCGCACGTA	301	ATGCATGTAACCGGCGACAATACTCATGGTGCGGATGAGCATGCGCACGTACACAACCATACTCATACCAAAGCGGTCCTCAACCGCCTTGCGAGAGCATCGGGACATCTCGAATATGTAAGGCGAATGGTTGAAGAAGGACAGGACTGCACGGATGTTCTTATGCAGCTTGCTGCGGTCAGATCGGCACTGAACAACACAGCTAAAATAATACTCAAGGATCATATCGAGCATTGCATAGTGGATGCTGTAGCAAGCAACGACGAGGAAGCTATAAACGATCTGAACAAGGCGATTGAGCGCTTTATGGAGTAA	MHVTGDNTHGADEHAHVHNHTHTKAVLNRLARASGHLEYVRRMVEEGQDCTDVLMQLAAVRSALNNTAKIILKDHIEHCIVDAVASNDEEAINDLNKAIERFME*	105
COG1937	MH0370_GL0050304	-	CACAGTTCTATCACATGTGGTTTATACCGCATTATAACAGCGGATGGCAGAGCAAAAGCTGTGGATAGGCCTTCTGGCCATCATTGCCGCTACGTGCAGGCAATCTTTGTGTTTCCGCAACCTCTAATCATAAAAATTATATCATGTTACACATTTTTGTGAAGCCCCCTGTGGGGATGTGACAATTGACAAATTTCATATTCCCACGTACAATACCATGGAATCTTAAACACACAGGGAGGTGACCATTATGCCCCATTTTGCTCATCCCAATTCTGATTTTGAATCCACAGAAAACAGT	301	ATGCCCCATTTTGCTCATCCCAATTCTGATTTTGAATCCACAGAAAACAGTCATACACATTACCACGAGCACGCACAGACCAAAGCAGTCATCAATCGCCTTTCCCGTTCCATTGGACATTTGGAATCAGTCAGGCGAATGGTGAAAGGCGGGCAAGACTGTGCAGATGTGTTAATTCAACTTGCTGCAGTGAAATCTGCTATCAATAATATCGGTAAAGTCATTCTGAAGGATCACATTGAACATTGTTTGGTGGATGCTGTTAAGAACGGCGATAAAGAATCCATCGAACGATTGAACAAGGCGATTGAGCAATTCATCAAATAG	MPHFAHPNSDFESTENSHTHYHEHAQTKAVINRLSRSIGHLESVRRMVKGGQDCADVLIQLAAVKSAINNIGKVILKDHIEHCLVDAVKNGDKESIERLNKAIEQFIK*	109
COG1937	MH0189_GL0119784	-	TTCAAAGTTGTCTCTATCTTAGCACGGCGCGGAGGAGAAGTCAATTCGCCGATGCTTTTTGCAGATTTTACGGACAGATACCAACAAACTGTCCATTATCTGTGCAAAACAGACAATTGAATTGACATCAAAAGCGGAATTATGTATAATTTCCCAAAGGGGAGAGGCGCTTGCGCGCATATCTCAAAAGGGGAGGGTGACCCGCCCTGGATGCTCGGCGATCCCACGAACCGGTAAAAGGAGCAGTACAATGAGCGAGAACCATGTCCACGACCATGCGGACGAAAACGGAACGACACAC	301	ATGAGCGAGAACCATGTCCACGACCATGCGGACGAAAACGGAACGACACACACCCACAGCCACCAGCACGCCCACCAGCAGACGAAGGCGGTGCTCAACCGCATCTCCCGGGCGCAGGGGCATCTGGAGGCGGTGCGGAAAATGATCGAGCGGGGCGAGGACTGCGCCGAGGTGCTGGTGCAGCTCAGCGCCGTGATCTCCGCCCTGAACAGCACGGGCCGCGTGATCCTGAAGGATCACATCGCCCACTGCATCGTGGACGCGGTGGAGGCCGACGACATGGAGCCGATCGAGGCGCTGAACCAGGCTATCGACCGGTTTATGCGATAA	MSENHVHDHADENGTTHTHSHQHAHQQTKAVLNRISRAQGHLEAVRKMIERGEDCAEVLVQLSAVISALNSTGRVILKDHIAHCIVDAVEADDMEPIEALNQAIDRFMR*	110
COG1937	MH0375_GL0105090	+	GCCTTTGCCTGTCTCTTGCGGATGCGCCGCACCCGTTTTTTTTATTTTATCAATAAGCAGCAGCGCATGGAAGCCCCCCTGGGGGATATTGACGGAAATTTTTAATGATTAGCGTCCTTGACAATTTTCGCTGGTTTCCATACAATAATCCTGACAAAAGACGGAGGCAGTTTTATGAGCAACTCTGAGCACCCTCATATCCACCCCGAAATGGAAGGAAAAGAA	225	ATGAGCAACTCTGAGCACCCTCATATCCACCCCGAAATGGAAGGAAAAGAACATTCCTACACCCACCTACATCCCCATACACAGACCAAGGTGGTACTGAATCGCCTGGCGCGAGCCATTGGACATCTTCAAACAGTAAAGAATATGGTAGAACGTGGTGACGACTGCTCCGATGTTCTCATTCAGCTGGCAGCGGTGCGTTCTGCCCTGAACAGCACAGGAAAGATTATTCTAAAAGATCACATTGCCCACTGTCTGGTAGATGCTGTTGAAACCGGGGATATGAAAACCGTGGAGCAGTTAAATCAAGCGATAGATCAGTTTATGAGGTAG	MSNSEHPHIHPEMEGKEHSYTHLHPHTQTKVVLNRLARAIGHLQTVKNMVERGDDCSDVLIQLAAVRSALNSTGKIILKDHIAHCLVDAVETGDMKTVEQLNQAIDQFMR*	111
COG1937	MH0421_GL0144603	-	GGCGAACGTGAGGAACGACACCGCCAGCAGCACCGCCAGAAACTGCGCCGTCCGGCGGAGCACCGCCGCCGCTCTGTACCGCCGCTCCTCTGCCATGGCCTCTCCCCTCCTTTTTCTGAAAAATCAATGAAAAAATTATAGCAGAGCCGCCGGGCCCGGGGAACCCTCCCGGGGGGATGCCCGCGCATGCCCGTTCTGCATACGCCTTGACACCGGCGGCGCGCCCTTTATACAATCGAAACAAAAAGAGGTGATCTTCATGGAAATGCACAGCACCGGCGCGGCGGACACCGCCCCGGAA	301	GTGATCTTCATGGAAATGCACAGCACCGGCGCGGCGGACACCGCCCCGGAACGGAGCGAAGCCGGCGCCCCTCACAGCCATGACCATGGGCATCCCCACGGCCATACCCATCCCCATACCCATTCGCACACGCAGACGAAGGCCGTGCTGAACCGCCTGTCCCGCGCCATCGGCCATCTGGAATCGGTGCGCCGCATGGTCGAATCCGGGCAGGACTGCTCGGACGTGCTCATCCAGCTCGCCGCCGTGCGCTCCGCCCTCACCAGCACGGGCAAGCTCATCCTTCAGGATCATCTGGAGCACTGCATCATCGATGCGGTGGAGCACGGCGACCCCGAGCCGGTCCAGCAGCTCCGCCGGGCCATTGACCAGTTCATCAAATGA	VIFMEMHSTGAADTAPERSEAGAPHSHDHGHPHGHTHPHTHSHTQTKAVLNRLSRAIGHLESVRRMVESGQDCSDVLIQLAAVRSALTSTGKLILQDHLEHCIIDAVEHGDPEPVQQLRRAIDQFIK*	128
COG1937	MH0124_GL0021528	-	AGGAACGCCATATGCGCGGCGGCGAAGCGACACGCCAAAAATACATGCATATGAAAGGATAATCCATCCCCGCGCAAGCAAAGGCCGGACAGGGTGAAGCACGGACGGATAAGCCGCTTCAAAATGTCGCGGAGTTTTTCCTCACTTCCCATAAAAATTCATAAAGGCGCGGCTAAAAACCGCGCCTTTCTTCTTGAAAAAACAAATTTATTCTCGATTCCGGTTGACAAATATATGGCTTTGGTGTATCATGGCCATATCCCCCATGGGGGGATATGGAGGTATTATGCATACACATGAA	301	ATGGCCATATCCCCCATGGGGGGATATGGAGGTATTATGCATACACATGAAAATACGCAGGCTGTCCTGAACCGCATGTCACGCGCGATCGGACACATGACCGCCGTAAAAAGAATGATTGAGGAAGGGCGGGATTGCAGCGAGGTCCTCATTCAGCTCTCCGCCGTCAAATCGGAAATCACAGGCGTCAGCAAAGTGATTTTAAAGGAGCATATCGGCCACTGCATCGTCGATGCCGTCCATGAAAACGACGACGAAACCGTTCGTCAGCTTTTGGAGGCGATCGATAAGCTGGTATGA	MAISPMGGYGGIMHTHENTQAVLNRMSRAIGHMTAVKRMIEEGRDCSEVLIQLSAVKSEITGVSKVILKEHIGHCIVDAVHENDDETVRQLLEAIDKLV*	100
COG1937	MH0212_GL0101045	-	GCAATGCGCATTGGTGAGCCTTTCGATATGCGCGCAAAAATGCAGGGCTTGTTCCTGTAATTCCATGTAAACACCTCGGAAGTGGGATCTTATACAAAATTTATAGATTCATTATAGCAAAGCTGAATGTATATTGCAAATGAAACGCAGGCAGAACCAATCTGGAATATTGCGAAGAATGGCATTGACGGGGACGGGGAAACGTGCGTATAATGGGAATATCCCCGGGGAGGGGATACGGAGGTGACACATGGAACACAGCCATACGGACAAAAAGAAGGTACTGGACCGGCTCAGCCGG	301	ATGGAACACAGCCATACGGACAAAAAGAAGGTACTGGACCGGCTCAGCCGGGCAATCGGCCATTTGGAGGCAATCCGCCGCATGGTCGAGGAAGACCGGGATTGCAGCGAGGTGCTGGTGCAGATTGCTGCGGTACGCACCGCGGTCAACAATGTCGGCCGCATCATCCTGCTGGATCACATCAATCATTGTATTGTCCATGCGGTAGAAAATGGCGATCAAAAGGCGCTGGATGATTTAAATACTGCGGTCAACCGCTTTGTAAAGTGA	MEHSHTDKKKVLDRLSRAIGHLEAIRRMVEEDRDCSEVLVQIAAVRTAVNNVGRIILLDHINHCIVHAVENGDQKALDDLNTAVNRFVK*	90
COG1937	MH0373_GL0100419	+	TCACGTTGCCTATTATAATACAATCGCCATGGCGTATGGTTTGCACTCTGGACACATTTAAACTTTTGTTACCGTTGTCAACTGAGGGTATAGATACCCTTACCCTTGATAAATAAATGACTTTATGATATCCTTCCAATATCCCCCATAAGGGGATATTGGAAGGGGTTATTGCATGCCGAATAAAAAATTTCATAATCACACCGAGACAAAAAAGGTAGTTAACCGTATGTCCCGCGCTATTGGCCATATGGAAAGCATAAAAAGAATGTTTGAGGATGGATTGGATTGCTGCGACATT	301	ATGGAAAGCATAAAAAGAATGTTTGAGGATGGATTGGATTGCTGCGACATTCTCATACAGATTGCCGCTGTAAAAGCCGCAATCAATAACATTGGGAAAATAATATTAGAGGATCATATCAGCCACTGCGTCGTTGATGCTATTGAGACTGGGGATACAAAGGTCTTGCAGGACTTAACCTCGGCAATCAATGTCTTTGTAAAGTAA	MESIKRMFEDGLDCCDILIQIAAVKAAINNIGKIILEDHISHCVVDAIETGDTKVLQDLTSAINVFVK*	69
COG1937	MH0100_GL0023400	+	CATGGATACTTCCCCCATGCTCCGACTGATACTGTATCATCCCCTGTACCAGCTCCTGCTGATTGCTATATTCCATTCCGCACAATACAACTGCTATTTTTTTCATAAAAATACCTCATACATTTTTCTTCTGCTATCTCTCTACAATACCCCAATACTACGCTGATACGCTTTGCTGCCCCTCACAAAACGGTTGCGTGAAGATATTTTTTGTTTTACAATAAACTCATTCATACTAAAGGAGCTACTTATGAGTACAAAGAAACAGGAAATACACGAATCTTCCCATATACATGAGCAT	301	ATGAGTACAAAGAAACAGGAAATACACGAATCTTCCCATATACATGAGCATGAGCATGAACACGAACATGGACACCCACATACGCATGAACATGAACACGGACATCATCATAAAAATACGAAAGCTGTCTTAAACCGTATGTCCCGTGCCATCGGTCATATGGAAGCTGTACGAACCATGATTGAAGACGGACGTGATTGCAGCGAAGTTCTGATTCAGATTGCCGCTGTCCGCTCTGCCATTAATAATATAGGAAAAATCATTCTTGAAGATCACATTAATCACTGTGTTGTGGACGCCGTGGAAACCGGCGACACCCAGGTGTTAAAAGACCTTGAAGAAGCAATTAATAAGTTTATAAAATAA	MSTKKQEIHESSHIHEHEHEHEHGHPHTHEHEHGHHHKNTKAVLNRMSRAIGHMEAVRTMIEDGRDCSEVLIQIAAVRSAINNIGKIILEDHINHCVVDAVETGDTQVLKDLEEAINKFIK*	122
COG1937	MH0200_GL0014084	-	CATGGATACTTCCCCCATGCTCCGACTGATACTGTATCATCCCCTGTACCAGCTCCTGCTGATTGCTATATTCCATTCCGCACAATACAACTGCTATTTTTTTCATAAAAATACCTCATACATTTTTCTTCTGCTATCTCTCTACAATACCCCAATACTACGCTGATACGCTTTGCTGCCCCTCACAAAACGGTTGCGTGAAGATATTTTTTGTTTTACAATAAACTCATTCATACTAAAGGAGTTACTTATGAGCACAAAGAAACAGGAAATACACGAATCTTCCCATATACATGAGCAT	301	ATGAGCACAAAGAAACAGGAAATACACGAATCTTCCCATATACATGAGCATGAACACGAACATGGACACCCACATACGCATGAACATGAACACGGACATCATCATAAAAATACGAAAGCTGTCTTAAACCGTATGTCCCGTGCCATCGGTCATATGGAAGCTGTACGAACCATGATTGAAGACGGACGTGATTGTAGCGAAGTTCTGATCCAGATTGCCGCTGTCCGTTCTGCCATCAATAATATAGGAAAGATCATTTTAGAAGATCACATTAACCATTGTGTCGTAGATGCCGTGGAAACCGGTGACACCCAGGTACTAAAAGACCTTGAAGAAGCGATCAACAAATTTATAAAATAA	MSTKKQEIHESSHIHEHEHEHGHPHTHEHEHGHHHKNTKAVLNRMSRAIGHMEAVRTMIEDGRDCSEVLIQIAAVRSAINNIGKIILEDHINHCVVDAVETGDTQVLKDLEEAINKFIK*	120
COG1937	MH0385_GL0003013	-	CATGGATACTTCCCCCATGCTCCGACTGATACTGTATCATCCCCTGTACCAGCTCCTGCTGATTGCTATATTCCATTCCGCACAATACAACTGCTATTTTTTTCATAAAAATACCTCATACATTTTTCTTCTGCTATCTCTCCACAATACCCCAATACTACGCTGATACGCTTTGCTGCCCCTCACAAAACGGTTGCGTGAAGATATTTTTTGTTTTACAATAAACTCATTCATACTAAAGGAGCTACTTATGAGTACAAAGAAACAGGAAACGCATACGCATGAGCATGAACACCCACAT	301	ATGAGTACAAAGAAACAGGAAACGCATACGCATGAGCATGAACACCCACATACGCATGAACATGAACACGGACATCATCATAAAAATACGAAAGCTGTCTTAAACCGTATGTCCCGTGCCATCGGTCATATGGAAGCTGTACGAACCATGATTGAAGACGGACGTGATTGCAGCGAAGTTCTGATTCAGATTGCCGCTGTCCGCTCTGCCATTAATAATATAGGAAAGATCATTTTAGAAGATCACATTAACCATTGTGTCGTAGATGCCGTGGAAACCGGTGACACCCAGGTACTAAAAGACCTTGAAGAAGCGATCAACAAATTTATAAAATAA	MSTKKQETHTHEHEHPHTHEHEHGHHHKNTKAVLNRMSRAIGHMEAVRTMIEDGRDCSEVLIQIAAVRSAINNIGKIILEDHINHCVVDAVETGDTQVLKDLEEAINKFIK*	112
COG1937	MH0431_GL0116098	-	TCCCTCACGGCCCGCATGGAATGCTGCTGGGAACCGGCACGCCGGATATCGTCATGTGGCCGGAAATGGCAAAACGTTTTCTGATCCGCACCTGCGGATTTCACGTGCAGTAAAATCAAAACACTTCCCAAAAACTTATACGCAGGAAACGGAAAGAAGAATTCGTTTCCTGCATTTTTTATTTGCATTTTCCAAATCATTGCTCTATATTAATCATATCCCCCCATGGGGGATTTAACAAACAGGAGGAATGACCATGGGACACCATCATCCGCATGAAAACACCAGAGCCGTAGTCAAC	301	ATGACCATGGGACACCATCATCCGCATGAAAACACCAGAGCCGTAGTCAACCGTATTTCACGTGTCACCGGACATATGGAATCCATCAAACGCATGGTTGAGGAAGGACGCGACTGCAGCGAAATCCTGATTCAGCTGTCGGCGGTGCGTGCCGCAATCAACAACATCGGGCGGATCGTTCTGCAGGATCATATCGACCACTGCGTAGTCGATGCAGTAAAAACCGGCGACAAAGAAATTCTGGAACAATTAAACAATGCAGTCGGAAAGTTTTTAAAATAG	MTMGHHHPHENTRAVVNRISRVTGHMESIKRMVEEGRDCSEILIQLSAVRAAINNIGRIVLQDHIDHCVVDAVKTGDKEILEQLNNAVGKFLK*	94
COG1937	MH0307_GL0190325	-	AAAAAACCTATTGTTTGTCAAGATCAGGGGTGTGCGCGGGAAAATAAAATATCAGTATTTTTTAGCAGATCCAAAGGAAAAGCCTTTATGTGCGTATACGGAAAAAGTAAATTTGTTTGCAGCATAACCCTTTTCTTTCCGTTAATAGAATTTTTTATATCCGTTGAATTCGCGGAAGTTTTTATTGCTTTTTGCGTGTTTGTATGATATACTTCACACATCCCCCCTACGGGGATATTTGGAGGTGTTTATGAGTCAGCATCACGTGCATACGGAAACAAAAAAAGTGCTGGATAGACTT	301	ATGAGTCAGCATCACGTGCATACGGAAACAAAAAAAGTGCTGGATAGACTTTCCCGTGCCATAGGGCACATGGAAGCCATTAAACAAATGATTGAAGACGGCAGAGACTGCAGCGATGTCTTGATTCAGATCGCGGCGGTTAAAGCGGCCGTAAACAATGTGGGGAAACTTATATTACAGGATCATATTCGTCATTGTGTGGCAGAGGCGATGGAAGACGGCGATACAAAAATATTAGAGGATTTATCTGTCGCTGTCGATCGGTTTATAAAATAG	MSQHHVHTETKKVLDRLSRAIGHMEAIKQMIEDGRDCSDVLIQIAAVKAAVNNVGKLILQDHIRHCVAEAMEDGDTKILEDLSVAVDRFIK*	92
COG1937	MH0073_GL0017009	-	AGGAAATTATGTGCATCGGTGATTCTAATAACGATGTGAAGATGATTGCCAATGCCGGTATCGGCGTTGCTGTTGCCAATGCTAAGGACAGCGTGAAGCAGAATGCAAAAATCATTACGGCATCCAATAATGATGACGGTGTTGCTTTGGTAATCGAAAGCATTTTGACGCCACAGGCAGCGGAATAAAATGAGGGAGCGTGTTTAGTGCGCTCCCTTTTAATAATGTAGAGATAAGGTTGGTGACAGTAATGGCAGAGGAAAAATCTTTATTGGAATATGTGCGCAGGCAGGCGGAGCTA	301	ATGGCAGAGGAAAAATCTTTATTGGAATATGTGCGCAGGCAGGCGGAGCTAAATCAGCAGGATGATAAAAAGCAGCAGGCTCTGCAGGAAGCTCATGCACACGCTCACAACCATCCTAATAAGAAGAAAGTTGTCAACCGCCTGGCACGCATTGAAGGCCATGTGCGTTCTATCAAGACTATGGTAGATAACGACAGGGATTGCTCTGAGGTGCTGATTCAGATAGCTGCGGTGCGCAAGGCGCTGGATAATACGGCCAAGGTTATTTTGAAGGACCATCTGGAGCATTGCATTCTGCACGCTATCGAAAAGGGTGAGGGCAGCAAAAGTCTGGAGGATTTTGAAGCGGCTATTGACCAATATCTGCGCTAA	MAEEKSLLEYVRRQAELNQQDDKKQQALQEAHAHAHNHPNKKKVVNRLARIEGHVRSIKTMVDNDRDCSEVLIQIAAVRKALDNTAKVILKDHLEHCILHAIEKGEGSKSLEDFEAAIDQYLR*	124
COG1937	MH0091_GL0072495	+	CATCGGTGATTCCAATAACGATGTGAAGATGATTGCCAATGCCGGTATCGGCGTAGCTGTTGCCAATGCTAAGGACAGTGTGAAGCAGAATGCAAAAATCATCACCGCATCTAATAATGATGACGGCGTGGCTTTGGTTATTGAAAGCATTTTGACGCCGCAGGCTAAGCAAGAATAGAATAGTTTTTTAGGAAGGAGCTGTTTATGAAAAAGCGGCTCCTTTCATAGTATATAGAAGGGGGTAATAATTATGGCTGAAGAAAAAGGGACGTCTCTTTTGGCGTATATCAAGGAGCACGAT	301	ATGGCTGAAGAAAAAGGGACGTCTCTTTTGGCGTATATCAAGGAGCACGATGTACTGAATACAGAGCAGGATGAAAAAAAGCAGGCACAACAGGAGAGTCTGCACGCAGCACACGAGCACGCGCATACGCATCCGAATAAGAAGAAGGTTCTCAACCGCCTGGCACGCATTGAAGGCCATGTGCATTCTATAAAAAATATGGTTGATGAAGACAGAGACTGCTCCGAGGTGCTGATTCAGATTGCCGCAGTGCGTAAGGCCTTGGATAATACTGCAAAGGTTATTTTGAAGGACCATCTGGAGCACTGCATTTTGCACGCCATAGAAAAAGGCGATGGCAGCAAAAGCCTGCAAGACTTTGAAGCCGCCATCGACCAGTATTTACGATAA	MAEEKGTSLLAYIKEHDVLNTEQDEKKQAQQESLHAAHEHAHTHPNKKKVLNRLARIEGHVHSIKNMVDEDRDCSEVLIQIAAVRKALDNTAKVILKDHLEHCILHAIEKGDGSKSLQDFEAAIDQYLR*	130
COG1937	MH0026_GL0054330	-	TTGTGCGGGGACTGACCTGTTACGGTGACGGGATCGCATCGGATTTGCACCGATCGACATTTAAGTTCGTAGAACACCTATATGAAATATTGATTTGTTGTATTAATTATAAGCATTACTAATTATATTGTCAATGCTTTTAGTAAAAAATTATCTAAATAATTTTGATTATATATGTTACTAATAAGTAATCAAAATGTAAATTTGCATTATAAACCGCTAACAGTTATAATGCAAATGAGGTGATAATATGACAACGGCATCTATACATATCCATAAAAATAAAAAAGCAGTCACCAAC	301	ATGACAACGGCATCTATACATATCCATAAAAATAAAAAAGCAGTCACCAACAGACTTGCCCGTATTGAAGGGCATATACACGCAGTGAAAAAGATGATTGAAGACGACCGTGACTGCCCTGAAGTACTGATTCAAATTGCGGCAGTACGTAAGGCTTTAGACAACTGCGCCAAAATAATTCTTAAAGACCATTTGGAGCATTGCATTTTACATGCTGTAAGAAACGGCCGTGATGCCAAAGCTTTATCTGATTTAGAAATTGCTATTGACCGTTATTTGCGTTAA	MTTASIHIHKNKKAVTNRLARIEGHIHAVKKMIEDDRDCPEVLIQIAAVRKALDNCAKIILKDHLEHCILHAVRNGRDAKALSDLEIAIDRYLR*	95
COG1937	MH0101_GL0033358	+	TTTTGCATCCCCTGCACCGGATCCTGTTTTTGGTTTTGAATATTTCGTACAAAAATGAAGAACGAGTTTTGGCAATTTTCACAATTTGAATCACAATTTCAGCAAACACACGCAAAAAAAGATGCGTGTATCTCGCAGTTTACCCCCGGAGGGGGTTTCGATTTCTGTGCCGCGCACAAAATTTCATCCCCCGGGGAGGCTTACGAGCCAGCGCGAAATTTTGTAAAATACAAAAGATTGAAAGGCGGTGGTGTATGTGGCTGGACTGGAGCAGGAGCATTTTCATGAACATGAACACACG	301	GTGTATGTGGCTGGACTGGAGCAGGAGCATTTTCATGAACATGAACACACGCATGACCATCTGCACGAGCATGATCACCATGACCATGCAGACGGCCACAAGCACCTGCACCACCATGAAAACACGAAATATGTTCAGAACCGGCTGGCAAGAGCATCCGGGCATTTGCAGCACGTCCGCGCGATGGTAGACAGCGGAGAAGACTGTTCGGACGTTCTGATGCAGCTTTCTGCCGTGATTGGCGCGCTGCAATCCATCGCCAAGGTAATTTTGAAAGACCATCTCGACCACTGCGTTGTGGACGCAGTGCAGTCCGGCGATACACAGACGCTTGACGATTTCAAAAAGGCCATTGACCGCTACATTCGCTGA	VYVAGLEQEHFHEHEHTHDHLHEHDHHDHADGHKHLHHHENTKYVQNRLARASGHLQHVRAMVDSGEDCSDVLMQLSAVIGALQSIAKVILKDHLDHCVVDAVQSGDTQTLDDFKKAIDRYIR*	124
COG1937	MH0399_GL0071954	+	GAGGGCGTTTTACATCCCCTGTACCGGATATTGTTTTTCACTTTGAACATTTTGCACAAAAAATAATCAGTGGGTTTTCGCAATTCTCACGATTCAGGTCGCCGTTTCATTGAACACGATCCAAAAAACGCGCTCATTCCGCATTTTACCCCCAGAGGGGGTTCCGATTTCTGCGCCACACACAAAATTTCATCCCCCGGGGAGGCTTACGAGCCAGCGCGAAATTTTGTAAAATACTAAAATAAGAAAGGTGGTGGTGTGCGTGGACGAACTGGAACAGGAGCATTTTCATGAACATAAA	301	GTGGTGGTGTGCGTGGACGAACTGGAACAGGAGCATTTTCATGAACATAAACACACGCATGACCATCCGCACGAGCATGACCACCATGACCATGCAGACGGCCACAAGCACCCGCATCGCCACGAAAACACAAAATACGTCCAGAACCGGCTGGCGAGAGCCTCCGGACATTTGCAGCACGTCCGCGCGATGGTGGACAGCGGAGAAGACTGCTCAGACGTTCTGATGCAGCTTTCTGCCGTGATCGGCGCGCTGCAATCCATCGCCAAGGTAATTTTGAAAGACCATCTCGACCACTGCGTTGTGGACGCGGTGCAGTCCGGCGATACACAGACGCTCGACGATTTCAAAAAGGCCATTGACCGCTACATTCGCTGA	VVVCVDELEQEHFHEHKHTHDHPHEHDHHDHADGHKHPHRHENTKYVQNRLARASGHLQHVRAMVDSGEDCSDVLMQLSAVIGALQSIAKVILKDHLDHCVVDAVQSGDTQTLDDFKKAIDRYIR*	126
COG1937	MH0253_GL0035849	-	TCAGAATGGAAAATGCTATTGCACGGATTGCTATCATGCAGAGCGACCGAAGCTGAACGGACTTTACCTCTGAATACCGATTATTTCTCCGCAGACAGCGTGCAGCCAATTCCGGCTGCACGCTGTTTTTATCCCCCGGTGTGGATATTCTTCCATATTGCCAGCTTTTTGCACAAAACTATGCTTAGTTTTTTGGACAATATATCTGATTATTCGATCTAATTATGGAAGATAGTACGAGTTATAGCCTATGACTGTACCTTTTACCCCCAGAGGGGGTTCCGATTTCTGCGCCACACAC	301	ATGACTGTACCTTTTACCCCCAGAGGGGGTTCCGATTTCTGCGCCACACACAAAATTTCATCCCCCGGGGAGGCTTACGAGCCAGCGCGAAATTTTGTAAAATACAAAATAAGAAAGGTGGCGGTATGCGTGGACGAACTGGAACAGGAGCATTTTCATGAACATGAACACACGCATGACCACGAGCATGCGCATCCGCACGAGCATGACCATGCAGACGGCCACAAGCACCTGCACCACCATGAAAACACGAAATATGTTCAGAACCGGCTGGCAAGAGCCTCCGGACATTTGCAGCACGTCCGCGCGATGGTAGACAGCGGAGAAGACTGCTCAGACGTTCTGATGCAGCTTTCTGCCGTGATCGGCGCGCTGCAATCCATCGCCAAGGTAATTTTG…	MTVPFTPRGGSDFCATHKISSPGEAYEPARNFVKYKIRKVAVCVDELEQEHFHEHEHTHDHEHAHPHEHDHADGHKHLHHHENTKYVQNRLARASGHLQHVRAMVDSGEDCSDVLMQLSAVIGALQSIAKVILKDHLDHCVVDAVQSGDTQTLDDFKKAIDRYIR*	166
COG1937	MH0267_GL0180351	+	CGGAGGGCGTTTTACATCCCCTGTGCCGGATATTGTTTTTCACTTTGAACATTTTGCACAAAAAATAATCAGTGGGTTTTCGCAATTCTCACGATTCAGGTCGCCGTTTCATTGAACACGATCCAAAAAACGCGCTCATTCCGCATTTTACCCCCGGAGGGGGTTCTGATTTCTGCGCCGCGCACAAAATTTCATCCCCCGGGGAGGCTTACGAGCCAGCGCGAAATTTTGTAAAATACGAAAATGAAAGGTGGCGGTGTGCGTGGACGAACTGGAACAGGAGCATTTTCATGAACATGAA	301	GTGGCGGTGTGCGTGGACGAACTGGAACAGGAGCATTTTCATGAACATGAACACACGCATGACCATGCGCATCCGCACGAGCATGACCATGCGGACGGACACAAGCATCCGCACCATCATGAAAACACGAAATATGTTCAGAACCGGCTGGCGAGAGCCTCCGGGCATTTGCAGCACGTCCGCGCGATGGTGGACAGCGGCGAAGACTGCTCGGACGTTCTGATGCAGCTCTCCGCCGTGATCGGCGCACTGCAATCCATCGCCAAGGTGATTTTGAAAGACCATCTCGATCACTGCGTTGTGGACGCAGTGCAGTCCGGCGATACACAGACGCTTGACGATTTCAAAAAGGCCATTGACCGCTACATTCGCTGA	VAVCVDELEQEHFHEHEHTHDHAHPHEHDHADGHKHPHHHENTKYVQNRLARASGHLQHVRAMVDSGEDCSDVLMQLSAVIGALQSIAKVILKDHLDHCVVDAVQSGDTQTLDDFKKAIDRYIR*	125
COG1937	MH0373_GL0154932	+	TCAGAATGGAAAATGCTATTGCATGGATTGCTATCATGCAGAGCGACCGAAACTGAACGGAGTTTACCTCTGAATACCGATTATTTCTCCGCAGGCAGCGTGCAGCCGATTCCGGCTGCACGCTGTTTCTATCCCCCGGCGTGGATATTCTACTATATTTATGGCTATTTGCACAAAACTATGCTGGATTTTTTGAATAATATGCCCGGCTATTTGATCTAATTATGGAAGATGGTACGAGTTATAGCCTATGACTGCACACGTTACCCACGGAGGGGGTTCCGATTTCTGCGCCGCGCAC	301	ATGACTGCACACGTTACCCACGGAGGGGGTTCCGATTTCTGCGCCGCGCACAAAATTTCATCCCCCGGGGAGGCTTACGAGCCAGCGCGAAATTTTGTAAAATACAAAATAAGAAAGGTGGCGGTATGCGTGGACGAGCTGGAACAGGAGCATTTTCATGAACACACGCATGACCACGAGCATGCGCATCCGCACGAGCATGACCATGCGGACGGACACAAGCATCCGCACCATCACGAAAACACGAAATATGTTCAGAACCGGCTGGCGAGAGCCTCCGGACATTTGCAGCACGTCCGCGCGATGGTAGACAGCGGAGAAGATTGCTCAGACGTTCTGATGCAGCTTTCCGCTGTGATCGGCGCGCTGCAATCCATCGCCAAGGTGATTTTGAAAGAC…	MTAHVTHGGGSDFCAAHKISSPGEAYEPARNFVKYKIRKVAVCVDELEQEHFHEHTHDHEHAHPHEHDHADGHKHPHHHENTKYVQNRLARASGHLQHVRAMVDSGEDCSDVLMQLSAVIGALQSIAKVILKDHLDHCVVDAVQSGDTQTLDDFKKAIDRYIR*	164
COG1937	MH0153_GL0036951	-	TTTTCTATGATCCCCATGGGAGGATATTTTATCCAACTGTTGCCATATTTCACAAAATAGAGACGCAGTTTTCGATACATCATTCAAAAAGCAGAAAATTTTCTCATTGCGATTGCCGCATGGAATCAGAATTTCACCATTTTACCCCCGGAGGGGGTTATGCGCTGTGAAAAGCCCTTTCAAATTCTATCCCCCGGGGAGGCTTACGGCATGACACAAAAAACAGTAAAATATAAAAATCAGAGAGGCGGTGGTGCGCGTGGATGATTGGAATACAGAGCAGGAACCCAGCCATGCACAC	301	GTGGTGCGCGTGGATGATTGGAATACAGAGCAGGAACCCAGCCATGCACACGAGCATGAACATGACCACGGTCATGTCTATCCGTACACACATGACTGCGAGGATGCACACGAACACCCACATACGCATGCGCACGAAGAAGAACACACGCACAAGCACCCGCACCACCATGAGAACACAAAATATGTCCAGAACCGGCTGGCACGGGCGTCCGGTCATTTACAGCACGTCCGGGATATGGTCAATGAAGGTGAGGACTGCTCGGATGTTCTGATGCAGTTGTCGGCTGTGATCGGCGCGCTGCAATCCATCGCCAAGGTAATTCTGAAAGACCATCTGGACCACTGCGTGGTGGACGCGGTGCAGTCCGGCGATACGCAGACGCTGGACGATTTCAAA…	VVRVDDWNTEQEPSHAHEHEHDHGHVYPYTHDCEDAHEHPHTHAHEEEHTHKHPHHHENTKYVQNRLARASGHLQHVRDMVNEGEDCSDVLMQLSAVIGALQSIAKVILKDHLDHCVVDAVQSGDTQTLDDFKKAIDRYIR*	142
COG1937	MH0451_GL0172447	-	CTTTGCACAATCCCCCATACGGGATATTACGCCCTATTCTTGTATCCTTGTACAAAATTAGATATTAAATTTTTATATATTATCCAAATTTCCTAAGATTTTATCGTATATATAATGCAAAGTAAAAGCATTCATTGTTTTTACCCCCCGGAGGGGGTTATGTGCTGCGGAAATCCCTTTCAAATTTCATCCCCCGGGGAGGCTTACGGCACGGCACAAAAAACAGTAAAATATAAAAATCAGAGAGGCGGTGGTGCGCGTGGACGATTGGAATACAGAGAAGGAACACAGCCATGTACAT	301	GTGGTGCGCGTGGACGATTGGAATACAGAGAAGGAACACAGCCATGTACATGAGTACGAACATGTCCATCCGCACACGCATGACTGCGAGGATGCACACGAACACCCACATACGCATGTGCACGGAGAAGAACACACGCACAAGCACCCGCACCACCATGAAAACACAAAATACGTCCAGAACCGGCTGGCACGGGCATCCGGCCATTTGCAGCACGTCCGGGCCATGGTCGATGAAGGTGAGGACTGCTCAGATGTTCTGATGCAACTGTCGGCTGTGATCGGTGCGCTGCAGTCCATCGCCAAGGTGATTCTGAAAGACCATCTGGATCACTGCGTGGTAGACGCGGTGCAGTCCGGCGATACGCAGACGCTGGACGATTTCAAAAAAGCGATTGAC…	VVRVDDWNTEKEHSHVHEYEHVHPHTHDCEDAHEHPHTHVHGEEHTHKHPHHHENTKYVQNRLARASGHLQHVRAMVDEGEDCSDVLMQLSAVIGALQSIAKVILKDHLDHCVVDAVQSGDTQTLDDFKKAIDRYIR*	138
COG1937	MH0406_GL0195579	+	CGCCGCCGCGCCCCCGCCCGGGTACCGCCAGCCATATGCCCCTAGGGGGCTTGCCAATTGACCAGATTCGGGGTAGGCTAAAGGAAGAATCATCCCAGGAGGACCTATGTGCGAACATCAACATACCCATCATGACCACGACCATCTTCACGCGCAC	157	ATGTGCGAACATCAACATACCCATCATGACCACGACCATCTTCACGCGCACTCCCATACCCATGATCCAGAGGAGGTCCGCGCCATAGCCAACCGGCTGGCTCGGGCCATCGGGCATTTGGAATCCGTCCGGCAGATGGTGTTGGACGGCCGGGACTGTTCCGAGGTACTGGTACAGCTCAGCGCCGTACGGGCGGCGCTGGACCGGGCAGGGGTCATGATCCTCAAGGGCCATATGGCCCATTGCATCGTAGACGCGGCCCAAGAGGGGGATACCCAGGCCATTGCGGATTTCTGCAAGGCCCTGGAACGGTATATGCGGTAA	MCEHQHTHHDHDHLHAHSHTHDPEEVRAIANRLARAIGHLESVRQMVLDGRDCSEVLVQLSAVRAALDRAGVMILKGHMAHCIVDAAQEGDTQAIADFCKALERYMR*	108
COG1937	MH0101_GL0014754	-	GCGCATGGTCATGGCCGCCGGCCACGTGTTCGGAATCGATATGCATAGGATAGCCTCCTTTATTTTTTCCTAATATTATACCCGCGGAAAGCGTATCTGTCAAAACATTTATTTTTGCGCAGAAATCCCCCGGGAGGGCTTGCGAAATCGGCAGAAAAAAGGTATACTATAAAAAATATGTTTTACCCAAGAAAGAGGGGCAAGACGATGACCGACCATACCCACGAA	228	ATGTTTTACCCAAGAAAGAGGGGCAAGACGATGACCGACCATACCCACGAATGCTGCGACGCCCATGACCACGAGCATGACCATGCCTATCTCCACGCCCATGGCATTCCCCACAGTCATGGCCATGTCCACGAAAATCAGAAGGCCGTGCTGAACCGGCTGTCCCGCGCCATCGGTCACCTGGAAAAGGTGAAGCGGATGGTGGAGGAGGGTCACGACTGCTCGGAGGTGCTGATCCAACTGGCGGCGGTGCGTTCCGCCCTGGACAATACCGGCAAGGTGATCCTGAAAGACCACATGCGCCACTGCATGGTGGACGCGGTAGCCGCCGGTGACCAGGACGCCATCGACGACCTGTGCCAGGCAATCGATAAATTCATGAAATGA	MFYPRKRGKTMTDHTHECCDAHDHEHDHAYLHAHGIPHSHGHVHENQKAVLNRLSRAIGHLEKVKRMVEEGHDCSEVLIQLAAVRSALDNTGKVILKDHMRHCMVDAVAAGDQDAIDDLCQAIDKFMK*	129
COG1937	MH0126_GL0083029	-	GTATGCTCATGGGTATGGGGGTGGGTGTGGGCAACGCCGTCATGGGTATGCTCGTGGGTATGGGTGTGCTCATGCTCGTGGTCATGGCCGCCGGCCACATGTTCGGAATCGATATGCATAGGAAAAGCCTCCTTGAGTTTTTCTAATATTATACCCGCGGAAAGCGCATCTGTCAAAACATTTATTTTTGTGCAGATATCCCCCGGGAGGGCTTGCGAAATACGCAGAAAAAAGGTATACTATAAAAGATATGTTTCACCCGAGAAAGAGGGGCAAGACGATGACCGACCACACCCACGAA	301	ATGTTTCACCCGAGAAAGAGGGGCAAGACGATGACCGACCACACCCACGAATGCTGCGACGCCCATGACCACGACCACGAGCATGACCATGCCTATCTCCATGCCCATGGCATTCCCCACAGCCACGGCCATGTCCACGAAAATCAGAAGGCCGTACTGAACCGGCTGTCCCGCGCCATCGGCCATCTGGAAAAGGTGAAGCGGATGGTGGAGGAAGGGCACGACTGCTCGGAGGTGCTCATCCAGCTGGCGGCGGTGCGTTCCGCGCTGGACAACACCGGCAAGGTGATCCTGAAAGACCACATGCGCCACTGCATGGTAGACGCGGTAGCCGCCGGTGACGAGGATGCCATCGACGATCTGTGTCAGGCAATCGACAAGTTCATGAAGTAA	MFHPRKRGKTMTDHTHECCDAHDHDHEHDHAYLHAHGIPHSHGHVHENQKAVLNRLSRAIGHLEKVKRMVEEGHDCSEVLIQLAAVRSALDNTGKVILKDHMRHCMVDAVAAGDEDAIDDLCQAIDKFMK*	131
COG1937	MH0252_GL0029003	-	TATTTTTGCGCAGAAATCCCCCGGGAGGGCTTGCGAAATACTCAGAAAAAAGGTATACTATAAAAGATATGTTTCACCCGAGAAAGAGGGGCAAGACGATGACCGACCACACCGAACAC	119	ATGTTTCACCCGAGAAAGAGGGGCAAGACGATGACCGACCACACCGAACACACCCACGACTGCAGCGGCGACCACGAGCATGAGCATGACCATGCCTATCTCCATGCCCATGGCATTCCCCACAGCCACGGCCATGTCCACGAAAATCAGAAGGCCGTGCTGAACCGGCTGTCCCGCGCCATCGGTCACCTGGAAAAGGTGAAGCGGATGGTGGAGGAGGGCCACGATTGCTCGGAGGTTCTCATCCAACTGGCGGCGGTGCGTTCCGCCCTGGACAACACCGGCAAGGTGATCCTGAAGGACCACATGCGCCACTGCATGGTGGACGCGGTAGCCGCTGGTGACCAGGACGCCATCGATGACCTGTGCCAGGCGATCGATAAGTTCATGAAATAA	MFHPRKRGKTMTDHTEHTHDCSGDHEHEHDHAYLHAHGIPHSHGHVHENQKAVLNRLSRAIGHLEKVKRMVEEGHDCSEVLIQLAAVRSALDNTGKVILKDHMRHCMVDAVAAGDQDAIDDLCQAIDKFMK*	132
COG1937	MH0329_GL0112307	+	TCCATAAAAACGGCTCTTTGAAACCGTTTTTATGGAATTCAGACAGAAATCAATGCAGAACAACGCAAAAAATGCCTGAACGCCTTGACGTTCAAGGCGCTTTGCGTTGTTCCGTACGCATTCTATTATAATACCGAATAAAGCCGGTGTCAAAACATTTATTTTTCACCGGAAATCCCTCAGGGGGGCTTGCCTTTGAGGGCTGTTCCGTGTATAATAAAATGATAGGAGAAAGAAAGGAGGGGGCGCAATGTCCGATTTTCACGAGGAAGCCCAGGAACCGGAGCACGATCACGCCTAC	301	ATGTCCGATTTTCACGAGGAAGCCCAGGAACCGGAGCACGATCACGCCTACCTCCATGCCCATGGTATCGCCCACAGCCACGGCCATGTCCATGAGAACCAGCGGGCGGTGATCAACCGGCTGAGCCGGGCCATCGGCCACCTGGAGAAGGTGAAGCGGATGGTGGAGGAGGGCTACGATTGCTCCGAGGTGCTGATTCAGCTGGCGGCGGTGCGCTCCGCCCTGGATAACACCGGCAAGGTAATTCTGAAAGATCACCTGCGCCACTGCATGGTGGACGCGGTGGCGGCAGGGGATACCGAGGCCATCGACGATCTGTGTCAGGCCATTGACAAGTTTATGAAATGA	MSDFHEEAQEPEHDHAYLHAHGIAHSHGHVHENQRAVINRLSRAIGHLEKVKRMVEEGYDCSEVLIQLAAVRSALDNTGKVILKDHLRHCMVDAVAAGDTEAIDDLCQAIDKFMK*	116
COG1937	MH0191_GL0120859	-	GCCTCCATCCGGGGCTCCAAATTTGCTTTTTTCCGCATTCTCATGGGGTATTCCTCCAAAACCCGAAAAATTCGGGGGATTTCTTATCAACATAGCATTATATCAGAAGCAGGCCCATCCGTCAAAGGAAATCTGAAAAAATCCCCCCGGTGGGCTTGTGATGGGGCGAAAAATCGGTTATAATAGGAAAAGCTTTGAAGAAGGAGGCAGC	211	ATGGGGCGAAAAATCGGTTATAATAGGAAAAGCTTTGAAGAAGGAGGCAGCCCCATGGAAGATCACGTTCACGAAGCCCTGTCTGAGGAGGAGCACGCCTACCTGCACGCCCACGGCCTGCCCCATTCCCACGGCCACGTCCACGAGAATCAGAAGGCCGTTGTGAACCGGCTGGCCCGTGCCGTCGGCCATCTGGAAAAGGTCAAGCGGATGGTGGAGGAGGGTTACGACTGCTCTGAGGTGCTCATCCAGCTGGCGGCAGTCCGGTCGGCTCTGGACAATACCGCCAAGGTCATTCTGAAGGACCACATGCGCCACTGCGTGGTGGACGCCGTGGCCGCCGGGGATCAGAAATCCATCGACAACCTCTGCGAGGCCATTGATAAATACATGAAATAA	MGRKIGYNRKSFEEGGSPMEDHVHEALSEEEHAYLHAHGLPHSHGHVHENQKAVVNRLARAVGHLEKVKRMVEEGYDCSEVLIQLAAVRSALDNTAKVILKDHMRHCVVDAVAAGDQKSIDNLCEAIDKYMK*	133
COG1937	MH0339_GL0047472	-	GCAGGGCCGATAATCACACCAATTCCAGAATATTTGTGAATCATCAACAAAAATAACCCCCATGGGGGTTATGATAGTGCCAACAGGCTATCCCCCCAGGGGGCTTCCGCGGGGAAAATTAGCGTGTTAGAATGGAGTCACGGTTAATCCTTATCAAATTCTTTCCTATCCTAATAGAGAAATGCCACACTATTTGGGGAAGTAGTGTGGCGTTTTTCTTCAAAAACAGCAGAGGGGGGAGCGTCCCTGGATGGAAAATCACGAACACCAGCATATGCACGATTCCGGCATTCCGCACACG	301	ATGGAAAATCACGAACACCAGCATATGCACGATTCCGGCATTCCGCACACGCATATTCATGAAAATCAACAGGCGGTTCTGAACCGACTGTCCCGCACCATTGGGCATCTAGAAAAGGTAAAGAGAATGGTGCAGGCCGGGGATGACTGCTCCGATGTGCTTGTTCAGCTGGCAGCCGTGCGGTCTGCCTTAAACAGCGTCGGCAAAGTGATTCTGCGGGATCATATCCGCCATTGCATTGTAGATGCGGCAGCAGCGGGCGATCAGGAGGCAATTGACAATATGTGTACAGCCCTTGACAAATATCTGTAA	MENHEHQHMHDSGIPHTHIHENQQAVLNRLSRTIGHLEKVKRMVQAGDDCSDVLVQLAAVRSALNSVGKVILRDHIRHCIVDAAAAGDQEAIDNMCTALDKYL*	104
COG1937	MH0390_GL0143156	+	CATAAGTCTGACAATCCCCCAAATCCCGGAATTTTTGTGAAACCTAAACAAAAATATCCCCCCTGGGGGTTATGACAGCGCCAATTGGCCATCCCCCCAGGGGGCTTCCGCGGGAAAAATTAGCGTGTTAGAATGGAGTCACGGTTAATCCTTACCAAATTCTTTCCTATCCTAATAGAGAAATGCCACACTATTTGGGGAAGTAGTGTGGCATTTTTCTTCAAAAACAGCAGAGGGGAAGTGACCCTGGATGGAAGAATACGCACACCAGCATATGCACGATTCCGGCATTCCACACACG	301	ATGGAAGAATACGCACACCAGCATATGCACGATTCCGGCATTCCACACACGCATATTCATGAAAATCAAAAGGCGGTTCTAAACCGACTATCCCGCGCCATTGGGCATCTGGAAAAGGTAAAGAGGATGGTACAAGCCGGGGAGGATTGCTCCGATGTGCTTGTTCAGCTGGCAGCTGTGCGGTCTGCCTTAAACAGCGTCGGGAAGGTGATTTTGCGGGATCACATCCGCCATTGCATTGTGGACGCGGCAGCGGCGGGAGATCAGGAGGCAATTGACAATATGTGTACGGCCCTTGACAAATATCTGTAA	MEEYAHQHMHDSGIPHTHIHENQKAVLNRLSRAIGHLEKVKRMVQAGEDCSDVLVQLAAVRSALNSVGKVILRDHIRHCIVDAAAAGDQEAIDNMCTALDKYL*	104
COG1937	MH0451_GL0129484	-	GGATAACCCCCTTCTGATAACCTTGGCCGGTATTTCCGGCCTTCCCGCCAGTCTATGCACGGGGAGAGAAAAGCGTGCGCGCGGGAAACGGTCTGCGGCAGCCGCGGGATTTTTCCTCTTTTCAAGCGCAGAAAAATGTGGTATAGTAATAGAGAATATAAAGATCGAGGTATTTCCCATGGACCACGACGAACACGAGCGCCTGCACGCGCTGGGCATCGCCCATGAA	229	ATGGACCACGACGAACACGAGCGCCTGCACGCGCTGGGCATCGCCCATGAACATGAACACGAGCATGAACACCCGCACACCCACAAGCATCCCCATGTGCATGAAAATCAAAAGGTCGTCTCCAACCGACTGGCACGCGCCATCGGCCACTTGCAGCGCGTCAAGCGCATGGTAGACGAAAACGAGGACTGCTCCGACGTACTCATCCAGCTTGCGGCCGTGCGTGCCGCACTCGAGAGCACCGGCAAGGTGATCCTGCAGGATCACATCCAGCACTGCATCGTCGATGCCGTGGAGGAGGGCGACGAGCAGGCCATCCGCGACCTGTGCGCCGCGATCGATAAATTCTTCAAGTAA	MDHDEHERLHALGIAHEHEHEHEHPHTHKHPHVHENQKVVSNRLARAIGHLQRVKRMVDENEDCSDVLIQLAAVRAALESTGKVILQDHIQHCIVDAVEEGDEQAIRDLCAAIDKFFK*	119
COG1937	MH0413_GL0076043	-	GCCGATTTGCTTTCGTATAACAAGCTGGGTGGGGGGATACAAACTTACACAAATCTCACTGGAAAACTTTGGACAGAATTGCATCCCCCGCAGGGGCTTCCGAGTCGCGGCCCGCTCTGGTATACTCAACTCATCTGTAAATGATCCCAATCTTTACGAAATGAGCAGCGGCGCACGCATCCCTCAGGCGTGCGCCGCTGCTGCTTAGAAAATGTTCAGAGGAGACTTCACATATACGGAGGAACACAGCATGGAACATACACATGATCATCCGCATGCCCACGACCATATGCACCCCCAC	301	ATGGAACCACATACACATCATCATGACCCGCAGGAGGTCAGACGACAGTTGAACCGTCTCTCACGCGTGATCGGTCATTTGGAATATGTGAAGCGGATGATCTCTCAAGATGAGGATTGTGCGGATGTGCTGGCGCAGATCGCAGCGGCGCGCTCGGCCCTGAACGGGCTAGGAAAGCAGATCATCAACGAACATATCACTCATTGTATTACACATGCGGTAGAGGATGGCGATACCGCCGCGATTGAAGAATTCCAGAAAGCCATCCAGAAATTTCTTTGA	MEPHTHHHDPQEVRRQLNRLSRVIGHLEYVKRMISQDEDCADVLAQIAAARSALNGLGKQIINEHITHCITHAVEDGDTAAIEEFQKAIQKFL*	94
COG1937	MH0339_GL0196478	+	AGAGGAATTTAGCCCTTTGCAAATAATAATTAATGGTGAAACAAATGGGTTTGGCGACAAATAAAAACTACGCCCGTTGCTCCTCAATCAGAGTTAATATATTGTATTTATTACCGTAAAACAAAAAATACTGTTTTAATGCAATATGTTTTTAAACCTGAAAAAACACTTGTATTTTTTTCAAAAAGTTTTATAATAAAAATATCCCCCATGGGGGGATAGATAAAGTTACCAAAAAGGATAAAAAAATATGTGCAAAGTCTCAAATCACCAAGAAAACAAAGCCGTTATAGACAGAATA	301	ATGTGCAAAGTCTCAAATCACCAAGAAAACAAAGCCGTTATAGACAGAATATCAAGGGTTTGCGGACATTTGGCTTCAATAAAGAAAATGATTGAAGAAAATCGTGAATGCAAAGAAATTTTGACACAAATTGTAGCTTGCAAATCTGCAGTTAACAACATTGGAAAAATATATTTAAACGACCATATAAATCATTGTGTCAAAAACGCCATAAACAATGGCGATGAGGCAATTCTTGAAGACTTGAGTGACATAATCAATAAGTTTGTTAAATAA	MCKVSNHQENKAVIDRISRVCGHLASIKKMIEENRECKEILTQIVACKSAVNNIGKIYLNDHINHCVKNAINNGDEAILEDLSDIINKFVK*	92
COG2217	MH0002_GL0006771	-	ATCTGCAACGATCACAGGTGATATGCTGACGACCGTTGCCTGCGCAACAATCGCGAGCGACAAGGAAATGCTGGCAAAGCTTGGAAGAAATGCAACCCCGGATTATGAGAAAGAAAAATAGTATGCGTGATTGTTCTATATGCGCAGTATATTCACAAACGGTTGATACTTGAAAAATCTTATCAAATAGAGAACTTGACAAATACCCCCTACCGGTATACATTATATACCCGTAGGGGGTATTTGACGTATGGAAGAAAATAAAGAAGAGAAGAATTGTCCTTGTTGTTCTGGGAAACAT	301	ATGTTAGGTAATTCCATACAACTCATTGGAAAGGAGAAAAATTATTACATGGAACAATATAAAGTGAAGGGTATGAGCTGCGCCGCCTGCAGCGCACGTGTCGAGAAAGCAGTTTCTGCGGTGGATGGCGTGACAAATTGTACCGTGAGCCTGCTTACCAATTCGATGAGCGTGGAAGGAACGGCAGATGCAGCGACAATCATCCGGGCGGTCGAAAAAGCCGGCTATAAAGCATCGAAGATGAAAGCCGGAAAGCAGTCCGGCAGCACGGAGGAAGATGCCGATGCACTCAAAGACACGGAGACACCGTTGATGCGGAAACGCCTGATCGCGTCGGTAGTTCTGCTGATCCCGCTCATGTATGTGTCGATGGGACATATGATGTGGAACTGGCCGCTG…	MLGNSIQLIGKEKNYYMEQYKVKGMSCAACSARVEKAVSAVDGVTNCTVSLLTNSMSVEGTADAATIIRAVEKAGYKASKMKAGKQSGSTEEDADALKDTETPLMRKRLIASVVLLIPLMYVSMGHMMWNWPLPPFFESNHVAMGLVQLLFTIAIMVVNQKFFVNGFKGLIHRAPNMDTLVALGSAASFIYSVYALFAMTDAVVKGQETQVMHYMHEFYFESAAMILTLITVGKMLEAKSKGRTTDALKGLMKLAPKTAVLVKDGVEQTVPIEQLHIGDLFAVRPGENIPVDGFVKEGNSAVNESALTGESIPVDKNPGDPVSAATLNQSGYLLCEATRVGEDTTLSQIIHMVSDAAATKAPIAKAADKVSGVFVPIVISIAIVTFVIWMLVGRPVGYS…	777
COG2217	MH0002_GL0070703	+	TATACGCCGGAGCAGATCATTGGCCGTTTGGCCTATGCCTGCGGGCTGCAAAACGCCCCGGACCCCCGCACCCCTGCCGAGCTGGCCGACGGCTTCAGCTGGCAGCGCGTGCCGCAAAACGACATTATTCTTCCGGAAGGTCTGTTTTAATGGTAGGGGTGTGCCGTCAGGCACCCCGGCCCAATCACCGGCTTTCTTCCACCAACATCTCCTGACGCTTGCAACTCTTATTTGATACGGGAGTGTTCCAATGCAAAATTTTGAACCTACCGGGGCCGCTGCCGCCATGCCGGGCAGCGCT	301	ATGCAAAATTTTGAACCTACCGGGGCCGCTGCCGCCATGCCGGGCAGCGCTGTTCCCCAGATCAAGCGGCGGCTGGTCATCAGTGCCTGCCTGCTGATTCCGCTTTTTTACCTTGGCCTTGGCGCTGCTTTCGGGTTGCCACTGCCGCCGTTCCTGACCGGTGATAACGCCATGTGGTGCGGCATTGTGCAGCTGGTGCTCACCGTGCCGGTCTGCTGGCTGAACCGTTCCTATTTTATCAACGGCTGCAAGAGCATCCGCGCCCCCGGGCCGGATACGCTGGTGGCGCTCAGTTCCGGGGCAGCGCTGGTTTACGGCATAATCGCCATTTTTACACAGGATGCCCCGCAGGAGCTGTTCCTGCCCTCTGCCGCCGCTATTTTGATCTTTGCCGCAGCC…	MQNFEPTGAAAAMPGSAVPQIKRRLVISACLLIPLFYLGLGAAFGLPLPPFLTGDNAMWCGIVQLVLTVPVCWLNRSYFINGCKSIRAPGPDTLVALSSGAALVYGIIAIFTQDAPQELFLPSAAAILIFAAACQLLEVRFKAQAMAPLHSLAERIPETACVLRSRQQYTVPLNEVAVGDIFLIRPGDVMPVDGVVIEGETTVDESALTGAAAPVAKHKGSTVYAATANQGGALICRATRIGPDSTAAQLVHTVQTTAAAKVPLSSLADKVRSVFVPAVIGIACVVLIIWLLLGQSFAFALARAISVLAVSSPCVLALAASAAIMSGASVGAKHGIVFKTAASLQSIGTLYTAVLDKAGTITNGEPEVVTIVGTRSVPAKFLLGMAAGLESQSQDPLAR…	678
COG2217	MH0003_GL0028955	+	ATTTATTGGGCCGACAGAGTCGTCGGCCCCTACAATACCCCTCCGCTCCCTGTAGGGGCCAACGACTCTGTCCGCCCGCAGAACGCACCGACTTTTACGGAAATCTACTGCGAATTCGCAGTTTCCCAACGGGCCGAGTAGGCATCGGCCCCTACAGGAAGCCCTGTAAATTTACACTTGACAAATACCCCGTCAGGGTATATAGTCAAGATACCCCGATGGGGTATCTGAGATAAAAGGAGGCTGGCCCATGCCGGAACCCAAGCGATGTTCCTGCTGCGAAAAGCATACACTGCGCGCG	301	ATGCAGCAATATACCGTGACCGGCATGCACTGCGCCGCGTGCAGCGCAAGTGTGGAAAAGGCGGTCAAAAAGGTCCCGGGCGTTACGTCCTGCGCCGTGAGCCTGCTCACAAACTCGATGGGCGTCGAGGGTACGGCGGAGCCTGCCGCCATCATCAATGCCGTCGAGGACGCGGGCTACGGCGCGTCTGTGCGCGGGCAGGAAGCCGCTCCTGCGGCGGACGCAAGCGCACTGGAGGACAGGCAGACGCCGCATCTTAAAAAGCGGCTGATCGCCTCTGTCGCATTTTTGCTCATTCTGATGTATTTCTCGATGGGCCACATGATGTGGGGCTGGCCGCTGCCAGGCTGGTTTGACGGCAACCACGTCGCCATGGGCCTTGTCCAGCTGCTGCTGGCC…	MQQYTVTGMHCAACSASVEKAVKKVPGVTSCAVSLLTNSMGVEGTAEPAAIINAVEDAGYGASVRGQEAAPAADASALEDRQTPHLKKRLIASVAFLLILMYFSMGHMMWGWPLPGWFDGNHVAMGLVQLLLAGIVMVINQEFFVSGTKSLLRGSPNMDTLVSLGAAASYGWSVYALFAMTDAQLHGGSEAAMAYMDEFYFESAAMILTLITVGKLLEAHSKGKTTDALKSLMALAPETATVIRDGKEVKIPAAQVRKGDVFVVRPGQSIPVDGVVLDGASAVNEAALTGESVPVDKAPGDGVSAATVNCSGFLRCEATRVGEDTTLSQIIRMVSDAAATKAPIAKTADKVAGVFVPAVISIALVTTIVWLLLGREFSFALARGISVLVISCPCALGLA…	841
COG2217	MH0003_GL0093917	+	CGGCGTAGGGGTCAATATCCAGCTGGTTCTGCGGGACTGTTACGACCTGATACAGGCCAGAGCAGAGGAGTCTATGCGTAGCATCACCTTGCAGGAAATTTTGGATCGTTACACGGAAAAACTCTCCCATTTGGGCAAAAAGGATTTCTGAATGGACGATACAAGCCTCTTTTGCCGGACTATACTGGGAACCAGAAAGACCGATACCCCGTATAGGTGTCCCACTTTCCGGCAAAGGAGGTTTCAAAAAATGCAGGAAAAGTACAATGTCACAGGCATGACTTGTGCGGCCTGCCAGGCA	301	ATGCAGGAAAAGTACAATGTCACAGGCATGACTTGTGCGGCCTGCCAGGCAAGAGTGCAAAAAAGTGTTTCCAACCTGACTGGTGTACAGGAGTGCAATGTCAATCTGTTGAAAAACAGCATGGTGGTGACTTACGACGATAAAAATGTAAACAGCGGCCAGATTATCGCAGCCGTGGAGAAGGCGGGCTACGGCGCGTCTCTCCAGCAGGCCAAGGGGAAATCGGCTGCCCAGGCTGTGTCCCCGGTGGATACTGCGAAAAAGGAATACGAAACGATGAAGCGCCGAGTAATCTGGTCCTTTGTATTCACCACTCCGCTGTTCTACATTTCCATGGGGCACATGATGGGCTGGCCGCTGCCGGGCTTCTTCCTGGGAACGGAAAACTCCATGATCTAT…	MQEKYNVTGMTCAACQARVQKSVSNLTGVQECNVNLLKNSMVVTYDDKNVNSGQIIAAVEKAGYGASLQQAKGKSAAQAVSPVDTAKKEYETMKRRVIWSFVFTTPLFYISMGHMMGWPLPGFFLGTENSMIYALTLFLLALPVAIINNKYYRMGFKTLFHGSPNMDSLIALGSGASLAYGVYALYKIAWGFGYGDLAMVNQFTHDLYFEGAGTILTLITLGKFFEARAKGRTSDAINKLMNLAPKKATVVRDGVETVIPAEEVEKGDILIVKAGESVPVDGVLLEGTGSLDESAITGESIPVDKQAGDKVIGATINQSGYFKMRADKVGDETALSQIIKLVDEATSSKAPIAKLADKVAGIFVPIVIGIALLAMAVWLICGATFEFAMTIAVSVLVVS…	874
COG2217	MH0004_GL0019331	+	ATTCAGACAATTTGATGACGACATCCTTACCATCTTTACTCTTTAAAAAACGTATTTTTTCTTCATTGCTAGCCATATCCTTTACCTCCGCATAATGCTTATTTAATTTTAGGCTAATTTCATTGAAATTAAAATGGTTTGCCTGATAAATTTATAAAAAAATATATAAATTTCATCAGCCTGAAATAAAAAAATAGTTTGACTGCTATACCCTACCCCCGTATACTATAGATATGAAGAGAGACAAATTATGGAAACTAAAGAGAAAAACTGTTGTAGACAGACAAAGAGAGATGAGGAA	301	ATGAAGAAAAAATTTAATATTGATGGCATGGTCTGTGCATCATGCCAAGCCACAGTAAAGCATGCAGTCGAAACAATAGATGGAGTTAAAAATGCGGATGTTTCTTTGATCAACAATACGATGATTGTCGATTATTCTCCTAAGAAAGTCAATGAGAATATAATCATATCAGCAGTTCAAAAATCCGGTTATGATGCTTCTATCTATGAAGAAGAACCATATCAAATGATGTTGAACAAAAGAAACAATGAATTAAAAAAGAAAAAGATAAATCTAATAATCACTTTGGCATTCGTCATATTATTGATGATTTTTGCTATGGGTCCAATGATTGCAATGGAATGTGGTGGTGTGTTCATAACAAACAATCCATTCATCTTAATTCCAATACAATTAGTT…	MKKKFNIDGMVCASCQATVKHAVETIDGVKNADVSLINNTMIVDYSPKKVNENIIISAVQKSGYDASIYEEEPYQMMLNKRNNELKKKKINLIITLAFVILLMIFAMGPMIAMECGGVFITNNPFILIPIQLVLLIPILVLNFNYFTSGTKALISLHPNMDSLISIGSLAAIIYGLYVFIKIIVLQVQDSFSNMEEIHKLGMNLYLESAGTILGLVSLGKYLESKSINSTLNAIGKMMKLIPETAFVMIDGIEIKTKIKDIKIGDIISVKPGDRIPLDGVIISGNGDIDESSITGESVPVFKKKDSNVISGTLNTNGSFLFKVTKIGKDTTLNKIVELVSQASDSKTKITQLVDKVSLYFVPVVIILSIITFVVWASIPPNDISLAFNFAISVLVISCP…	756
COG2217	MH0006_GL0188903	+	TAAAATACTTTTTTCACTACTTTTTCCCCTTACACTTTTAACACAATTAAAACTAAAAAAAGTGAAATATTTTTTGTTACTTTTTTGTAAATTATATATTTCTAACTTATTAACAATCTACTTTTCCCGGTTTCATATTCGCCTATCTCTTTTTTATTATTTTCCTTATTGAGAAATTTTCCAATTGACAAATCAACAAGTAATGCTATAATAAACATATACCCCCTATGGGTATGAAGGAGGTAAAACAATGGATAAATGTTGTTGCAACACTGGTAAAACTAAACATCGTGATAATGCT	301	ATGAAAAAAGAAAAGTATACTGTTACAGGTATGACTTGTTCAGCTTGTTCCAGTAGAGTTGAAAAGGCAGTTTCTTCTCTTAAAGGTATGGAAAAAGCCTCTGTAAACTTGCTTACAAACTCAATGCAGGTAGAATATGATGACAGTATTTTATCTTCAAGTGATATTGTAAATGCTGTTGTAAATACAGGCTATGGTATTGGTGGCTCTGATGCTACTTCTAGCTCTGCCAAATTAGAAAAGAACAATGAAAAAGACGAAATGCTCCATAGATTGGTTTACTCTTTTGTATTCCTTTTATTCCTTATGTCTATATCTATGAGCCATATGATTGCTAAAACAGGTTTCCCTATTCCTCAATGGTTCCAGAATATATTCTGGGGAAATGAAAATGCAATT…	MKKEKYTVTGMTCSACSSRVEKAVSSLKGMEKASVNLLTNSMQVEYDDSILSSSDIVNAVVNTGYGIGGSDATSSSAKLEKNNEKDEMLHRLVYSFVFLLFLMSISMSHMIAKTGFPIPQWFQNIFWGNENAITFAFAQFLIVLPILYLNRIYYIRGYKNLFHLSPNMDTLIAVGSSASMFYGIFALFRMSWGLGHGNMDLVGTYSMDLYFESAGMIVTLITLGKYLESRSKKKTSKAIEKLVALAPKEAEIERNGQVMTVPVEQLVVGDIVIIRPGESIAVDGVIVEGSTSVDQSAITGESIPVEKQVGDNVVSASINKNGFIKIRAVKVGENSTINQIIKLVEEASSSKAPIARMADKIAGIFVPVVMTIALVTIIVWLISGASFEFALSAGITVLV…	845
COG2217	MH0006_GL0189839	+	TCGTTGAATTTGAAGACGGACAGGATCCGAAAGCAGTTATGAAAGATGTTCTGGCAAACTGCAAGAAAGTAGAAGACGACTGCGAAATCTATCTTTAATTCAGGAACGATTTCTGTTGATAATATATTTACGGGAATTGTCGTAAATTAGCAGAGAGGGACTGCGGCACAGAGATATATCAGGCGGTTATGGTTATCCACTGATATATATTCTGGCGGCGGTCCTGTTTTATAAGAAGTGAGGTATTAAGATGAATAAGAAGCAAAAAAAGATGCTGATCAGAATCATCGTAGCGGCGGTA	301	ATGAATAAGAAGCAAAAAAAGATGCTGATCAGAATCATCGTAGCGGCGGTATTGATCGTGCTTTTTTCTAAATTGCCGATAGATGGATATGTCAGATTTGGACTGTTTATGATTCCATATCTGGTAATTGGCTATGATATTCTTCAGAAAGCATTTAAAGGTATCAGAAATAAACAGGTATTTGATGAGAATTTCCTGATGGCAGTAGCTACTGTGGGAGCAATCCTGCTTGGAGATTATTCCGAAGGTGTTGCGGTTATGTTGTTCTACCAGATCGGAGAACTTTTCCAGAGTTATGCAGTAGGAAAGAGCAGACGTAACATCAGTGAACTGATGGATATCCGTCCGGATTATGCCAATATTGAAGTAGATGGAAAACTTGAACAGGTAGACCCGGAT…	MNKKQKKMLIRIIVAAVLIVLFSKLPIDGYVRFGLFMIPYLVIGYDILQKAFKGIRNKQVFDENFLMAVATVGAILLGDYSEGVAVMLFYQIGELFQSYAVGKSRRNISELMDIRPDYANIEVDGKLEQVDPDEVEIGTVIVVQPGEKVPIDGVIIDGVSILNTSALTGESLPRDAKAGDEVISGCINMTGVLKIRTIREFGESTVSKILELVENSSSRKSKSENFISKFAKYYTPVVCYGALALAFIPPIVLLIMGKPAMWGDWIYRALTFLVISCPCALVISIPLSFFAGIGGASNQGVLVKGSNYLETLAQTSYVVFDKTGTMTQGVFEVSGVHHNEISDEKLLEYAALAECSSSHPISKSLQKAYGKPIDRNRVTDIEEISGNGVTAKVDGISVA…	622
COG2217	MH0011_GL0037588	-	CAAGTGCGGGCAGGTGGTGCTTGAGGGGCACATTAAGCACTGCGTCAAGGACGGGATAGAACATGGGGACGCAGACAAAACGATTGAGGAATTTACAAAAGCGGTAGAGCGTTTTGCTAATATGGGTTAACGGAATTTTTACGAAAAGCAGTTGAAAAAGACTGCTTTTTTCTTTTGTCCGCTTGACAAACCTATACCCCCTATGGTATTATATACCCATACCCCATAAGGTATGGAACGGAGGGCTTCCATGAAAGCGTTGATGGAGAAATTAGAGCATTTGCTTGAAATCGGAGGAACT	301	ATGAAAGCGTTGATGGAGAAATTAGAGCATTTGCTTGAAATCGGAGGAACTAAGAAAGATATTACATTCCTTGTTATCTCAGGCATTGCTCTTATTTGCAGTCTGACAGGCATACTTGATTTTTTGCCTTTTGACATCGCCTGGGTGGCAATTATTTTATGCGGTGTGCCGATTATTTTGGAGGCAATCATCGGGCTTGTTACAGCCTTTGATATCAAGGCGGATGTGCTGGTATCCCTTGCGCTGATTGCTTCTGTCTGCATAGGCGAAGATTTTGCAGCGGGCGAAGTTGCTTTTATCATGCAGATCGGCGCTCTGCTTGAAGATTTAACCGTAGCAAAAGCCAGAGCTGGCATTGAAAAATTAGTAAAACTGACGCCTCAGACAGCACGGGTCGTA…	MKALMEKLEHLLEIGGTKKDITFLVISGIALICSLTGILDFLPFDIAWVAIILCGVPIILEAIIGLVTAFDIKADVLVSLALIASVCIGEDFAAGEVAFIMQIGALLEDLTVAKARAGIEKLVKLTPQTARVVHGGVESVIPASEVKVGDILRVLPGEGIAVDGIITSGQTSIDQAVMTGEPIPVDKTVGDDVSSGTVNRFGAFEMKATKVGEDSSIQRMISLVQSADAEKAKIVGMADRWATWIVVIALTAAALTWAVTAEIIRAVTILVVFCPCALVLATPTAIMAAIGNATKHSFLVREGDALERLSKVSRVTFDKTGTLTNGKPKVIAVKSLSESYTEQDIYALAAAAEQFSEHPLGKAIVGCYKQNANAPIPTATDFEMRLGQGVCAVVDGKRI…	627
COG2217	MH0011_GL0040999	+	TGGCACCTTTTGTATCAGAAATACAAGAATATATAAATAGTGTTGTAATAGCAGAAACTATAATTGTTAGTGATACTCCATCATCGTATTATAATATAAATGGAGTAGAGAATATAGATAAAAAGGATACACTTGCTGTTATAGAATAAATTTTAAATGAAAAGAATCCAATTATTAAAAACTAATAATTAGGATTTTTTTTACTTGACATATACCCTATAGGGGTATATAATGTATTTGAGGTGAAAAAATGAGTTGTGAAAAATGTGAAGAAAAAAGATTAACTCATAGGAGCAAGGAT	301	ATGGAAAAACTTAAGTTTGACATTAGTGGAATGACATGTAGTAGTTGTGCGTCACATGTAAATAGAGCAGTAAGTAAGTTAAAAGGTGTGAAAAATGTAAATGTTAATCTTCTCTTAAATAATATGGAAGTTGAGTTTGATAATAAAATTCTAAAAAGTGATGATATTATTCAGGCTGTAGAAAAAGCAGGATATGGTGCAAGTTTAGAGGGTAATAAAAAAGAAAGTAATAAAGATACTGAAAATAAAAATGAAAAAAATAATTTAAAACTTCTTAAGAGAAAACTTATAGTGTCAATATGCTTTTTAATTCCGTTAATGTATATTGCTATGCATCACATGTTACCAACTCCAAGGTTTATATCTAATATATTTGATGGAGATGATAATATATTTACG…	MEKLKFDISGMTCSSCASHVNRAVSKLKGVKNVNVNLLLNNMEVEFDNKILKSDDIIQAVEKAGYGASLEGNKKESNKDTENKNEKNNLKLLKRKLIVSICFLIPLMYIAMHHMLPTPRFISNIFDGDDNIFTEVFTQFLLLIPIVYINRTYFSSGFKKIFMKSPNMDSLIAIGSTASIVYGLVSMYVIGYGLSTQNHELVHRYSMNIYFESAGTILTLITLGKYLEEKQKGKTGDAIKKLINLVPKKVTVIRNNNEIVIDTKDALKDDILVIKPGENIAVDGIVVHGTTTVDESSITGESIPVQKVIGDVVTSGTTNLHGMIRIQATKVGEDTTVSNIIKLVKEASSTNAPISRLADRVSLVFVPIVIGISIFSCILWLISGQSLEFALNIAICVLVI…	837
COG2217	MH0011_GL0043844	-	TGCCCGCGCGCTACACTTAAAGAGGCACTGGAACGCATAGAACGTGCGGTTAAAAACTTAACACAGAAATAGATATTCGCGGAGATGGATTCCCGGTGCGGAATGGCGTCTCCGCATTTTTGTGTGTATTGATGAGCCTCCGGCTACGAGCAAATCCAAAGAAATTCTCATTAACATAAATTTTCGTTGACATATACCCAACGGGGGTATACTATACTCTCAGAATAAAAATTCCACAAGGAGGCAGAATATGGATTGTGACAAATGCAATAACTGTGCCAAGACAAAGAACCGCACAGAC	301	ATGAAACAATATAATGTTACCGGGATGAGCTGCGCCGCGTGCAGCTCACATGTGGAAAAAGCAGTCTCGGCAGTCGAAGGAGTAAATTCCGTATCGGTAAGCCTGCTTACCAATTCTATGTCCGTTGAAGGAACAGCGAGTGCCGAATCAGTAATAGAAGCAGTTGAGAAAGCCGGATATGGCGCCTCATTAAAAGGAGCCAAAGTTGAGCCGGAAGACAATTCACATAAAGAAACGGAAGGAATGGTACGAAGACTTATAAGCTCAATAGTTCTTCTTATTCCGCTTATGTATGTGTCAATGGGACATGTGATGTGGGACTGGCCGCTTCCGGGTAAAATGGGAGACAGCCATGTTGTAATAGGAATAACGGAACTCCTTTTTACAATAGCAATTATG…	MKQYNVTGMSCAACSSHVEKAVSAVEGVNSVSVSLLTNSMSVEGTASAESVIEAVEKAGYGASLKGAKVEPEDNSHKETEGMVRRLISSIVLLIPLMYVSMGHVMWDWPLPGKMGDSHVVIGITELLFTIAIMIINRKFFVNGFKGLLRGAPNMDTLVALGSGAAFIYSTYALYMLGYAADMGETMKEHMYMHEFYFESAAMILALITVGKTLEAHSKGKTTDALKSLMNLAPKTACVIRDGREVTVGIEDVVVNDIFVVKAGESIPVDGIVTEGSGAVDEAALTGESIPVDKAPDAKVSGATILKSGYLKCRASRVGEDTTLSQIIKMVSDAASTKAPIAKAADKVSGFFVPVVMGIAIVTAIVWLIIGGGIGNALAHGISVLVISCPCALGLATPVA…	835
COG2217	MH0012_GL0003606	+	GAGGATCCATAGGAGGTCAATCCGCTATTCCGTATTTATCTGCTGGGTAGGGGTCCGGACAACACTAGGGAAATAACATGACAGTGTGGAGAAAAGGTATGACTTATACATGTGCCAGATAAAGAAAACATGCCTGGACGGAATGTCGACATAATACCTTGTATCCATGGCGTTCACCGTCACCTGAAAAACCATTAAATACCGCCTTTGAATACAATTGAACAGTTGAACAAGTGTTCAAGTGATTAATATGGAAGAAGAACACTGTGAATGCGAGACGGAAGAGTTCGTCGGCAGGATA	301	ATGAGACGCACATATGGGATAGACATAGACTGCGCCAACTGTGCCAGGAAGGTCGAGGAGGCCATCTCAGAGGTCGATGGGATAGAATCCGTGACCCTGTCCTTCGTGGACAAGAGGATGTTCATAGAGGTATCGGACGGCAACGTGGATCGCTTCGACGAGATCGAGAAGGAGGCGGAGGAGACCGCCCATCGGGTCGAGTCCGATTTCAGGATGTGGCGCACCGATACGGTATCCGAATGCGATGACAAGAAGGAGAAGGACACCTATCTGATACCCCGCATATGTACGGGAGTGGCATTCCTGGCATTCGGCCTCCTGTTGGAATATGTACTCGACTGGAACATCGACAGGACGGTCCTCCGCGCCGTCTTCCTGATAGGACTGCTGGTCGTCGGA…	MRRTYGIDIDCANCARKVEEAISEVDGIESVTLSFVDKRMFIEVSDGNVDRFDEIEKEAEETAHRVESDFRMWRTDTVSECDDKKEKDTYLIPRICTGVAFLAFGLLLEYVLDWNIDRTVLRAVFLIGLLVVGYDVVVNAVRNLVHARFLDENFLMTVATLGALAIGYWTESVAVMLFYQIGEFFQDRAVDRSREHVKALAELKAPYATVIRNGKTQTVQPESVEVGETVAVGPGEMVPIDGIVTAGEGFVDSKAMTGEPVPRHVGVGDKVLAGYINTSETLMVRTETAYRDSASAKILALIEDSASRKSRSEKFITRFAKVYTPAVVLCALAIAVIPSVADPSGWKDWVYKGLIFLVVSCPCALVVSVPLSYYCGIGRASKDGILVKGSTFIEALSGI…	718
COG2217	MH0012_GL0028104	+	GGAGCCACCGTGCCGCTGACGGGCTTTGGCTACTCCCTGGCGAAGGGCGTGGCCAAAGCGGTGGCGGAGGACGGCCTGCCGGGGGTGCTCACCGGCGGATTGACCGCCACCTCCGGAGGTATTGCCGCGGCGGTGGTGCTTTCCCTGTTGGCGGCACTGCTGGTGCGGCCCAAAGAAAAACGTTGACAAATACCCGGTGGGGGTATATAATGCGGCCGTGATCAAAAATACCCCCAGGAGGTATACGACTGTGGAAAATACTTGTTGCTGCTGCCAGGGAAAGACCAAGCACCGCACGCCA	301	ATGACAGAGAAATTCGTCATCACCGGCATGACCTGCGCCGCCTGCGCCGCCCATGTGGAAAGGGCCGCGGCTTCGGTGCCCGGCGTACACAGCGCGTCGGTAAATCTGATGCTGGGCTCCCTGGTGTGCGACAGGGACGAGAATGTGGACCCCGCCGCCATTGTGGCCGCCGTGACGGCGGCGGGCTACGGCGCCGTGCCGGAGAGCGAGGCCCGGCGGGACCTGCACGCGGAGCAGGACGCGGCGGTAAAGGCCATGGGCCGCCGGCTGCTGTGGTCGGTGGTGTGCCTAGTGCCGCTGTTTTACCTGAGCATGGGGCACATGATGGGGCTGCCGGTGCCCATGTTCATGCACACGCGGCCCCTGCTGTCGGCCTTTGTGCTGCTGGCGCTGACGGTG…	MTEKFVITGMTCAACAAHVERAAASVPGVHSASVNLMLGSLVCDRDENVDPAAIVAAVTAAGYGAVPESEARRDLHAEQDAAVKAMGRRLLWSVVCLVPLFYLSMGHMMGLPVPMFMHTRPLLSAFVLLALTVPILILNRSYFTVGFSRLFKGAPNMDSLVALGAAAGLVYSLIEMGLLAAGKVTGMPDLYFESAGMILALVTVGKYLEERSKGKTTGAITALLALAPESAVVRRDGKEVTVPTEDIKAGETVIVRQGGRIPVDGTVTAGSGTVDESALTGESMPVEKTVGGKAVSATILTGGYLELTADRVGADTTLSQIIQLMEQAASGKAPISRLADKISAVFVPVVISIALLAAILWAAVGGMGVRFCLSIAIAVLVISCPCALGLATPVAITVA…	835
COG2217	MH0012_GL0067039	-	CTCCGGCTACGATGTAGTGGATGAGTTCTGATAAAACTTAGGTTCAAAAAGATAGCCTCTGATGGCAGAAAGTTGATTGCCGTTGGGGGCTGTTTTATTGGCTGCCGTCGCAGTATTATAAAAAGCATACATTGTTCTTTGCGGATGGTTTATGCTATACTATCCCCGAAGGGTAAGGTGATATTTTGCTCAAGCTTAACGCATGGATAAAGCGTTTTTCAATACCGATTCTGTGT	236	TTGCTCAAGCTTAACGCATGGATAAAGCGTTTTTCAATACCGATTCTGTGTGGTGCGGGAATACTCATTGCTTTGGCAACAGCGTTTTCGCATATATTTAGTGTTAAAATCGTTGCTGATGTGTGTTTCATTGCGGCGTTCGTGCTGTCCGGCGTGCCTATATTGCTTCGGGCTATTCAGGCGCTGCGATTCAAAACGGTCAGCATAGAGTTGCTTGTCTCCATTGCGGCAATAGGTGCATGTGTGATCGGCGAATTTAACGAATCCGCAATAGTCACGTTTTTGTTCCAGTTCGGCTCGTTCTTGGAGCAGAAGACAATGAAAAAGACGCGCTCTGCAATTAGGGCGTTGACCGAAATGGCTCCGACTACGGCATGGCGTATTATTGAAAACGGCGCG…	LLKLNAWIKRFSIPILCGAGILIALATAFSHIFSVKIVADVCFIAAFVLSGVPILLRAIQALRFKTVSIELLVSIAAIGACVIGEFNESAIVTFLFQFGSFLEQKTMKKTRSAIRALTEMAPTTAWRIIENGAEDAFETEEIDADEVEIGDILLVKAGGKIASDGVVVKGDGYAAEASITGEPIAKHKTVGDTVYAGTILDSGTIQMRATKVGEDTTFAKIIALVEEAQDAKSPVERFIDKFAKYYTPAVIAIAAAVFIFTRNVDTAITVLVLACPGALVIGAPIANVAGIGRGAQEGILLKGGDSIHTFSKTNTVVFDKTGTLTEGVPEVCVQKDYSNKATQALALAASVEKASDHPLANAVIRYAADLPSYEAESVQTIKGCGMDASICGHRVLIGN…	625
COG2217	MH0012_GL0093137	+	ACGTTGACAAATACCCTGTGGGGGTATATAATGCCATCATCAAAATATACCCCCAGGAGGTATGCTGTATGGATTGCTGCCATTGCCAAAAGACGAAGCACCGCTCTGACGAGGAGCAG	119	ATGAAAGAAAAATTTGTGGTAACAGGCATGACCTGCGCGGCCTGCTCGGCCCATGTGGAAAAGGCAGCGGGTTCTCTGCCCGGCGTCAACAGCGCGGTGGTGAACCTGATGCTGGGCACCATGATGGTGGACTACGACCCGCAGCAGGTGACGCCGGAGCAGATCATCTCCGCGGTGGAGAGCGGCGGCTACGGCGCGAAGCGGGCGTCCGACGTGAAGCAGGACGTGCATAAGGAGCAGGACGCGGCGCTGGCGAAAATGCGCCGCCGTCTGGTGTGGTCCATCGTGTGTCTGGTGCCCCTGTTCTATATCAGCATGGGCCATATGATGGGACTTCCTCTGCCCTCGTTCCTGACGGCCAGCCACCTGACCCATGCCATCTCCCAGCTGGTGTTCTGC…	MKEKFVVTGMTCAACSAHVEKAAGSLPGVNSAVVNLMLGTMMVDYDPQQVTPEQIISAVESGGYGAKRASDVKQDVHKEQDAALAKMRRRLVWSIVCLVPLFYISMGHMMGLPLPSFLTASHLTHAISQLVFCVPILILNRSYFTVGFSQLFRRSPNMDTLVALGASAGLVYSLIEMVRLAAGQVSGMPELYFESAGMICALVTVGKYLEERSKGKTTDAISALLALAPDSAVVKRNGVEVTVPAEDIQKGDIVVVRQGGKIPVDGVVVSGSGSVDESAITGESLPVEKSAGDAVTSATVNQSGYLELEATRVGADTTLSQIVKLMEEASSSKAPISRLADKISGVFVPVVMSIALIAALLWAFVGGQSVQFCLSVGIAVLVISCPCALGLATPVAIMV…	563
COG2217	MH0012_GL0102225	+	CTTCAAGTAATGTTTCGCGTATGCACGCGTGCGTGTTCTAATAAAAATTATTAGATACCTTATCATATAACCAAAAAACATATTTGTCAACGATAAAACCGCCCGAAACGCCTTTTGTTTCGTTATTCAACTTTTTGTATAGTATTTGCAAAAAATAAATATCGCCGCTCTTGACAAATAAAAAATATGGTTTTATACTATATTTGCATACCCCCATAGGGTATATTGAAAATTAACGGAGAATAACAAAATGGAAAACGTAAAATGCGCCGAAATATCGTGCGCCGATTGCTGCCGTAAA	301	ATGGAAAAACTTAAATTCAACGTTTACGGTATGAGTTGCTCGGCGTGCGCCGCGCGCGTCGATAAGGTCGTAAGGGAACTTGACGGCGTAAAAGACGTCGCCGTGAACCTTCTCACAAATCAGATGGTCGTCGACTTTGACGAGCCTGCCACTGTCGAAAAAATCGAACGTGCCGTTTCGGGTGCGGGGTATAAAGCCGCTCTGTTTAACGACAACTCGCAAAAAAAGGAAAAAGTCAATCCGCTTATCCGCTCGATAATCCGCCTTGCCGTGTCCGCCGTCCTGCTTATCCCCCTTATGTACGTGTCGATGGGCGGCGTTATGTTCGGCTGGGATATGGGCGCGCTGAACGGCAACCCGATGGGTATCGCTATATACGAACTTGTGTTCTCTTTCGTC…	MEKLKFNVYGMSCSACAARVDKVVRELDGVKDVAVNLLTNQMVVDFDEPATVEKIERAVSGAGYKAALFNDNSQKKEKVNPLIRSIIRLAVSAVLLIPLMYVSMGGVMFGWDMGALNGNPMGIAIYELVFSFVILVINGKFFVSGTKAIFHRAPNMDTLVSMGSGISFVYSVALMIRAGVNTTYLHHLPHTLYFESAAMILVLITLGKTLEIYSKGKTTSAIKGLMNLAPETARVIKDGEEKEIPLSSLLSGDAFVVRPGENFPADGVILSGSGSVNESAVTGESMPVDKSVGDKVISGTTNVNGYITAKATSVGGDSTLGRIVKLVQDASASKAPIAKTADKVSGIFVPSVICVAIVTFIVWIAVTKNFATSLTHAISVLVISCPCALGLATPVAIMV…	840
COG2217	MH0012_GL0188038	-	GCATTGGCGATTCTAGATTTCGTCATCGAGAAAAAAAGGCGTTGATATTGTTTATTTATCAATTATGGGTCCCATTAAAGAAAATGCTCCGAGTATCGAAAATTTTATGTGTCATGAGGTTCTCGATACTTTCGAATCATTTTCCCAGTGAGGGAGCGGGTGCCTAAATAACGGCGATTCCAAAAGGAGCTTTTCTCTTTGCAACATACCCTATGGGGGTATATTATTTGTTGGCGTAAAGGAGCTGCTCATGGAACACGAATGCTGCTATAAAAAGAAACACACCCCTCGGGATGAAAAG	301	ATGGAAGAAGAAAAATTTGATATCACGGGCATGAGCTGCGCTGCCTGCTCCGCCCATGTCCATAAAGCCGTCTCCGCCTTAAAGGGAGTCCGCGAAGTGAACGTCAACCTTTTGACGAATTCCATGACCCTGCAAAAAGAAGAAGGGGTGGAGGATAGCCAAATCGTGGAAGCGGTAAAAAAGGCAGGATATGGGGCTAAACGCGTCGGCTCCCAAGATGCCCCTTCCCCTAAAAAGAGTCTAACCGAAAGCAAAGAAACCAAGCGATTGCTGATTCGCTTCCTTGCTAGCTTTGTCTTGCTTGTCCCCCTGTTTTATTTTGCCATGGGTTCCATGATGGGGTGGAATATTGGCGTTTTCGGCGAGAATTATTTTTATCTTGGCTTGCTGGAAATGCTT…	MEEEKFDITGMSCAACSAHVHKAVSALKGVREVNVNLLTNSMTLQKEEGVEDSQIVEAVKKAGYGAKRVGSQDAPSPKKSLTESKETKRLLIRFLASFVLLVPLFYFAMGSMMGWNIGVFGENYFYLGLLEMLLSAVIMLINRAFFVSGFKSLIHGGPNMDTLVSLGSGVAFIYGVAMMFVMASYLQQGSNPVDWDGLMKAGMNLTFETSGMVPCLITIGKFLESYSKGKTTNAIRSLLELAPQTAHVLRNGREETIPADQLVLGDRFVVRPGEAFPTDGTILEGQSSVDESALSGEAMPVDKKEGDFVSASTINQNGALVCLAKRVGKDTTLSQIVDMVENAASSKTKISLLADKVSGIFVPTVLGIATLTFLGWLLFGKNFVSGLAYETPLSYALSR…	865
COG2217	MH0012_GL0198628	+	CGCACACGTGCGTGAGCCGTATATACTCCATCCAAACAAGAAATATGCTTATTCCTTTACCATAGAGAGCATAAAGAAATAATACGGTTTAATGATATTTACCGGAGTCGCAAAAAGACTCCGGTATTTTTTTGTTTTGCCATAGCATAGTCACATATAAAAACAAAAAAATAAATCAGACTTGACAATATACCCCTCACGGGTATATACTCAAGATACCCCCTAAGGGTATAGAAACGAGGTGCGGTTCATGGAAAAAGAAAAGTGCTGTCACTGCTCACAGCGAAAAAAAGAGCGTTCC	301	ATGACACAGTATAACGTCACCGGTATGAGCTGTGCGGCGTGTTCTGCGAGAGTTGAAAAAGCGGTATCAAAAGTGCCCGGCGTAACGTCGTGTTCCGTCAGTTTACTCACCAACTCCATGGGCGTTGAAGGGACGGCATCGGACAAAGCTATAATATCAGCAGTGCAAAAAGCCGGCTACGGAGCATCTAAGAAAGGCGGAAGTAAAGCCGCCGAGAGTGCCGATGAATCCGCACTCCGCGACACAGAAACGCCAAAGCTCAAAAAGCGTCTGTTTTGGTCTGTCGGATTTCTTATAATACTGATGTATTTTTCGATGGGTCATATGATGTGGGGATGGCCACTCCCCTCTTTTTATAACAGCAATCACGTTGCAATGGGACTTACTCAGCTTTTGCTT…	MTQYNVTGMSCAACSARVEKAVSKVPGVTSCSVSLLTNSMGVEGTASDKAIISAVQKAGYGASKKGGSKAAESADESALRDTETPKLKKRLFWSVGFLIILMYFSMGHMMWGWPLPSFYNSNHVAMGLTQLLLTVIIMVINQKFFISGFKSLWHRAPNMDTLVALGSTAAFVYSTYALFMMTGAQTRGDMQAVNTYMMDFYFESAAMILTLITVGKTLEARSKGKTTDALKSLMKLAPKSAVILKDGEEKTVPIDTVQKDDIFLVRPGESIPADGVIIEGESAVDESALTGESIPVDKAAGDKVSAATVNRSGFLKCRAIHVGEDTTLSQIIKMVSDAAATKAPIAKIADKVSGIFVPAVIIIAVITTVIWLLLGHGVGYALARGISVLVISCPCALGL…	838
COG2217	MH0012_GL0219361	-	AAAATATGGCATATACTGTAAATTCGGATTTATCCGAACAATTTGCGCGGAAAGGGGAAAATCCTACGCCAATATGTCAAGGGAGAGAACACAGACCTCGTCTGTTTTCATCGCCCACTTGTCGCCTACACAGAGGCGAACCCCAGTGCAAAAGCACAATTTTGTAGAAAAAGCATATTGACAAATACCCTCATGGGGTATATAATCAACATACCCCATGAGGGTATCTTATCACAGGAGGAATCAGTCCATGGATTGCTGCAATCATCAGTGTGAAGCCTGCCATAAGCATAAAGAGCGA	301	ATGAAGCAATATTGTGTCACCGGCATGTCCTGCGCGGCGTGCGCGGCGCGGGTGGAGAAGGCGGTCAGCGCCGTGCCGGGCGTGACGAGCGTCTCCGTCAGCCTGCTGACGAACGCCATGGGCGTCGAAGGGACGGCGGCGGACGGCGAAATTATCCGCGCAGTGCAGGACGCGGGCTACGGCGCGAGCGTCAAGGGCACGGAAAGCAAGCAGAGCGCATCCGCCGCAGAGGAAGCCCTCGAAGACCACGAAACCCCGAAGCTCAAACGCCGCCTGTGCTGGTCGCTGGGTTTCCTGATGGTGCTGATGTACTTCTCCATGGGACACATGATGTGGAACTGGCCGCTGCCCGCGTGGTTCGACGGCAACCACGTCGCCATGGGGCTGACGCAGATGCTC…	MKQYCVTGMSCAACAARVEKAVSAVPGVTSVSVSLLTNAMGVEGTAADGEIIRAVQDAGYGASVKGTESKQSASAAEEALEDHETPKLKRRLCWSLGFLMVLMYFSMGHMMWNWPLPAWFDGNHVAMGLTQMLLTIIIMVINQKFFISGFKALWHRSPNMDTLVALGATASFLYSTYALFAMTDAQLHGNMDAVMGYMHEFYFESAAMILTLITVGKMLEARSKGKTTDALKSLMKLAPKTANVLRDGQEVSLPIEQVQKGDVFVVRPGESIPVDGRVLDGMSAVNESALTGESVPVDKAAGDNVSAATVNQSGFLRCEATRVGEDTTLSQIIRMVSDAAATKAPIAKVADKVSGVFVPVVISIAVVTMSVWLLLGAPFGDALSRAIAVLVISCPCALG…	846
COG2217	MH0013_GL0021366	+	GGGGCGACGGTGCCGCTGACGGGCTTCGGCTACTGTCTGGCAAAGGGCGTGGCCAAGGCAGTGGCGGAGAAGGGGCTTTTGGGCGCCCTCACCGGCGGACTTACGGCCACGGCCGGAGGCATTGCGGCGGCGGTAGTCTTCGGCGTGTTGATGGCCGCTCTATTTAAGCCGAAAGATAAGCGTTGACAAATACCCGAGGGGGGCATATAATGACGGCGTAAAAAATAATACCCCCAGGAGGTATAATGAAATGGACTGCTGCTGCCATCAGAAAACAAAGCACCGCTCTCCGGAGGAGCAG	301	ATGCAATTTGCCGTGACCGGAATGACCTGCGCGGCCTGCTCGGCGCATGTGGAGCGGGCGGCGGCACAGGTGCCGGGCGTGGAAAAGGCGGCTGTGAACCTGATGCTGGGGCGGCTGAACGTCACCTTTGACGAGAGCGTCGCTTCGCCGGAGCAGATCGTGGACGCTGTGGTGCATGCGGGATACGGCGCCCGTCCGGCGGACGAGAGCGATTTGGCGCCGGACAAGCAGCAGGACGAGGTGGTGAAGCGCATGGGGCGGCGCCTGCTGTGGTCGGTGGTGTGCCTCGTGCCTCTGTTTTATATCAGCATGGGACACATGATGGGGCTGCCGGTGCCCATGATCTTCCACACGCAGCCGCTGGTGCTGGCGCTTGCGGAGCTGGCGCTGGTGATACCC…	MQFAVTGMTCAACSAHVERAAAQVPGVEKAAVNLMLGRLNVTFDESVASPEQIVDAVVHAGYGARPADESDLAPDKQQDEVVKRMGRRLLWSVVCLVPLFYISMGHMMGLPVPMIFHTQPLVLALAELALVIPIIILNRAYFTVGFSRLFQGSPNMDSLVALGAAAGLIYSLIEMYLLAAGRMEGMADLYFESAGMILTLVTVGKYLEQRSRKKTTGAISALLRLAPDSAVVRRDGEEVTIPAAEIRVGDTVIVRQGGKIPVDGAVTKGNASVDESALTGESLPVEKTEGAAVSSASVVLSGYLELEARRVGSDTTLSQIVRLMEEAASSKAPISRLADRISAVFVPVVIGIALASALLWYFVGGESVRFCLSIGIAVLVISCPCALGLATPVAIMVGT…	823
COG2217	MH0013_GL0022087	-	CAGCGAAGGCAAGAAGTTCCACTGGGCATATGACGCTGAAGCAAAGGTCAATCCGTTCTTTGCTCAGGTTTGGTATCCCCTCCACGATAAGGACGAGAACAACGAGTACGACGAGCGTATATTCAAGGGCTTCAGCGGCTTCGAGAATATATAATCGCTTAAAAAATCAAATTTTTTGGGAGCTGCTCAGAAATGGGCGGCTCTTTTTTTATTTGCTTTGGCGCGGTTTGGATAAAATAATATAAAAGCGGTGTTGACAAATACCCCGTGGGGGTATATAATCAAGCTAAAGACAGAAACG	301	ATGGAAAAATTTGATGTTACCGGCATGACCTGTGCCGCGTGCAGCGCCCATGTTGAACGCGCGGTGCGCGGAGTTGAGGGTGTGAAAGAGGTGGCGGTCAGCCTGCTGACAAATTCAATGACCGTCGATTTCTCTTTACCCGCCACTGCCGAGAAAATATGCTCAGCCGTATCTGCGGCGGGTTATGGCGCATCGCCGCAGAATCAGGGCGGCAAAAAAGAAAACAAAAAAACATTGCTTGAAAGCAACGAGCCGAAAAAAATACTCCATAGGCTCATAGCATCGGTCGTGCTGCTCCTCCCGCTGATGTATGTCTCGATGGGACATCTGATGTGGGGCTGGCCCGTGCCGCAGATATTTGCTTCGGATCCGCTTGCAATAGGACTTTATCAGCTCCTG…	MEKFDVTGMTCAACSAHVERAVRGVEGVKEVAVSLLTNSMTVDFSLPATAEKICSAVSAAGYGASPQNQGGKKENKKTLLESNEPKKILHRLIASVVLLLPLMYVSMGHLMWGWPVPQIFASDPLAIGLYQLLLTTAVMVINQRFFISGTKSLFHGAPNMDTLVSLGSAAAYIYSTAVLFEMCNAAVNGNVQMAMHHLHGLYFESAAMILTLITVGKYLEAVSKGRTTDAIKSLMDLAPKTACVIRDGKEQVIPAEEVVKGDTFVVRPGESIPVDGRVISGESAVDESALTGESIPVDKAPGSLVSAATLNQNGFLACEATRVGEDTTLSQIIDMVENASATKAPIAKIADKVSSVFVPTVMAIALVAGVAWLISSRPFSFALARAISVLVISCPCALG…	849
COG2217	MH0015_GL0016862	+	TCCTTATCATACCACATCCGGCGCAGGCGTCAAGCCTTTTTGCAAAAATTTTCTGTATGGCTAAATATTTTTTCAGGCATCTTGAATCGCGTTGTTTCTTCCTCTATGATAGACGCAGAGAAGAGGCGCGGCCCGCCTGCCCGCTTCTTCTGAAACATTCCTTCTCCCCGCTTCCTTCACAAACGGCGGAGAGCGGTGTATATTGAAAGCAGACACACCCCCTGGGGGTGTGTTGGAAAGGAGATTTTCCATGAAGGAAACCTACAACGTGACCGGCATGAGCTGCGCGGCGTGCTCCGCC	301	ATGAAGGAAACCTACAACGTGACCGGCATGAGCTGCGCGGCGTGCTCCGCCCGCGTGGAAAAGAGCGTCTCCGCCCTGCCCGGCGCGCAGGAGGTGACGGTGAATCTGCTGAAAAACAGCATGACCGTCTCGTACGATCCGGCGCAGCTCACGAGCGCGCGCATCATACAGGCCGTCTCGGACGCGGGATACGGCGCGTCCCTCCGCGGGGCGAAGACGGCGGGCCCTTCTCCGGCGGACGCGGCGCGCGCGGCGTACCTCGCCATGCGGAAGCGCGCCGCCGGTTCGTTTCTTTTCGCCGTACCGCTCTTTTATCTCGCCATG	MKETYNVTGMSCAACSARVEKSVSALPGAQEVTVNLLKNSMTVSYDPAQLTSARIIQAVSDAGYGASLRGAKTAGPSPADAARAAYLAMRKRAAGSFLFAVPLFYLAM	108
COG2217	MH0022_GL0003056	+	CAGTTTTTCACTTGTGTTTGTCTGTTGTCCCTTGTGTTTTTCATATTTAAACTCTCCGTATATGCGCCCACGTCGCATTTTTTTTATATATTTTATAATATATATACATTCAAATCAATCGTTTTATTGGACAATCTGCAAAATTAATTCATTTTCGCATTTTCGCAAAGTTTTCCTTGACAGTTTTTCGCCAAAGGGTTTACTCTATATATACCCCCACTGGGTATATGATGTATACGAGGTAAAAGATATGGAAAACATAGAAAATACGCAAAATTGCTCGGCATGTCACTCGTGTTGC	301	ATGGAAAAACAAAAATTCAATGTATCGGGCATGTCATGCTCGGCATGCTCGGTAAGAGTGGAGAAAGTCGTGGGTGCGCTTGACGGTGTAAAAAGCGTCAGCGTGAGCCTTCTCACCAACTCCATGGTGGTCGAGTACAATCCGCCTCTCACCTCAAAAGACATATCGAAAGCGGTTGCCGAAGCAGGCTACAAAGCGACGCTTGCAAGCGACAAATCCGAAAAAAAGGACAAGATGAATCCCATTCTCGTCATGGTGATTCGCCTTGTGGTATCGATAGTGCTTCTCATACCGCTGATGTACGTATCCATGGGCGCGGTTATGTGGGACTGGCCGTTGCCGACATCCTTTAAGAACGATCCTATGGCGATCGCGATTTACGAAATGGTGCTTTCGCTT…	MEKQKFNVSGMSCSACSVRVEKVVGALDGVKSVSVSLLTNSMVVEYNPPLTSKDISKAVAEAGYKATLASDKSEKKDKMNPILVMVIRLVVSIVLLIPLMYVSMGAVMWDWPLPTSFKNDPMAIAIYEMVLSLVIMVINGKFFVSGTKSLLHRAPNMDTLVSMGSAISFIYSVALMIQAGVQPEHLAHLAHNLYFESAAMILALITLGKTLEAYSKGKTTSAIKGLMNLAPKTAHAIVDGVEKEISVSDLQENDLFVVRPGENFAADGEIVSGDTSVNESSVTGESMPVEKAIGSQVISGTTNINGFVTVKAKKVGENTTLAGIVKLVEDASSSKAPIAKTADKVSGVFVPTVILVALLVFVVWISVTKNIEISLKHAISVLVISCPCALGLATPVAIM…	892
COG2217	MH0026_GL0030905	-	TAATCGTTTAATCCGCAATGAGATTATTATAACAGATTTATTTTTAAAAATCAAGAGAATTTTAAATTTCATTTTGCACGAATTTCATACGAAAAAGTATGTGACAGGTTTTAAGGTGAATATAATGCTTTTTGCTATAAGTATATCTATAAAATTTTTGGAATCAATATCTTAGTATTGACAATATACCATACGGGGGTATATAATGAATATACCCTAAGGGGGTATGAAAGTATAAAGGACTGATTTTATGGCATGTGAAAATTGTCACAGTAATAAAACAAAGCAAAGAAGCGAGAAA	301	GTGCTTTTGATGAAAAAATTTAATGTTACGGGAATGAGTTGTGCTGCTTGCAGTTCCCGTGTTGAAAAAGCGGTTTCAAAGGTTGAGGGCGTACAGTCCTGCTCGGTAAGCCTGCTTACAAATTCTATGGGAGTAGAGGGCAGTGCAAGTGAAGAGAGCATAATCGCAGCCGTTGAAAAGGCGGGTTACGGTGCGAGTGTGGCAGGCGCAGAGAAAAAACAGTCTGCCGAAACCGATCAATTGAAAGATAAAGACACTCCTGTACTTATGCACAGACTGATTGCCTCTGTCGGCTTTCTTGTCGTATTGATGTATATTTCAATGGGGCATATGATGTGGGGTTGGCCGTTGCCTGCGTTTTTTGCAGACAATCATATCGCAATGGGACTTGCGCAGCTT…	VLLMKKFNVTGMSCAACSSRVEKAVSKVEGVQSCSVSLLTNSMGVEGSASEESIIAAVEKAGYGASVAGAEKKQSAETDQLKDKDTPVLMHRLIASVGFLVVLMYISMGHMMWGWPLPAFFADNHIAMGLAQLLLCVIIMVINQKFFISGFKGLIHRSPNMDTLVALGSGASFVYSVYALFAMTDAQVKGNAELVMSYMHEFYFESAAMILTLITVGKMLEAHSKGKTTNALKALLNLAPKKATLLIDGKETEVTVDKVKKGDVFVVRPGESIPVDAEITDGSTAVDESALTGESIPVDKVVGDTVSAGTINKSGFIKCSATAVGEDTALSQIIKMVSDAAATKAPVAKIADKVSGVFVPAVIVIALITIAVWLLCGQTVGYALARGISVLVISCPCAL…	837
COG2217	MH0028_GL0053787	+	GGGAAAATAGTATTGATAATACAGAAATAAAGTCTTCTTGCGGAAGGGGCAAGAAGTATAAGAACTGTTGTTGAAAATAATTATATTAGTTAATTTAAAGTAAAGATGTTGGAAGTATACTAACATCTTTACTTTTTATAAAAAATTAGTGCAAAATTGTTATTATATGATATAATAACCTGGAAAAGATTATGAGGTATAAATTATGATATTACATAAATCACCGATTTGGGTATATAACTTAATTATAGTGACTTCAGTAATTATAGGAATGATATATGTATATTTGTCATTAAAAAAA	301	ATGAAAAAAGTATTATTAAAAATAAATGGAATGACTTGTAGCGCATGTTCATCAGGCTTAGAAAAATATTTAAATAAACAAGATGGAATAAAACAAGCAAATGTAAATTTAGTTATGAATAATGCAAATATTGAATATGATGAGCAAAAATTAACATTAGAGCAAGTTGAAAAATTTATAGAAAAAGCAGGATTTACAAGTTTAGGAATTGATACATTTGAAAAAGAGAGTAAGAAAAAAGGTACTGAGAAATATAAACTAATTGCAATAACAATAATATCATTAGTTATATTATATATATCAATGGCACACATGGTAGGTTTACCAGCTATTCCATTTTTAAATATGATGCATCATCCTGTAAATTATGCAATTGCATTATTAGTACTAACTGTAATT…	MKKVLLKINGMTCSACSSGLEKYLNKQDGIKQANVNLVMNNANIEYDEQKLTLEQVEKFIEKAGFTSLGIDTFEKESKKKGTEKYKLIAITIISLVILYISMAHMVGLPAIPFLNMMHHPVNYAIALLVLTVIVIILGRDILKNGYKNLIHKTPNMDTLVMIGVLASFIYSIYGTIQILKGNTQYVENLYYESAAIVIFFIEIGRYIENKNKDKTKEALKQLMTMTPNNATILKDGQEVKVTLDEIKKGDIVICKPGEKIAVDGEVVQGTTHINESFITGESVPVKREVGSKVIAGSINYEGTIQYRAEKIGKESTVSEIVKLVAQATSIKAPIAKIADKISGYFVPTVLVIAIIIFGIWLIISKDFSVAINIFVSILVVACPCSLGLATPLAIVIASG…	734
COG2217	MH0032_GL0018110	-	ATACATTAAGTATGTAAAAAGAATGCCTAACAGTACACCGGGCCATGTCATATTTACGCACCATAAGACAATCATGGCAGAGCCTAAGGAATTTAAATAAAAGCTGATATTTTCAGCCCCGGAAGCGCAGGATTTGTCCTGCGCTTTTTTATTTCCCCCACCACATGCAATTTCCAATTTCCGGCATGGCAACTTGAAATTTTAAAGTATTTCCCTCAGAAATTTTTAACTGAATTCGTTGAATGCTAGAATGAGTTTAAAGAAATATACGGAGGTGTCAAAAGTGAACGATACTGAGAAT	301	ATGAGTTTAAAGAAATATACGGAGGTGTCAAAAGTGAACGATACTGAGAATAAAGAAAAAAATAGTCTTGAATTCCCATCAAAAAATAATCACTTGCCTAATGCTGATAAAGATTCCAAAGATTTGCCGCATGGCAAAATGCATATTCACTCTGCTGAAGAAATGCGCCCTTACATTGAGGATGCGGAAAGCGTTAAAAGAAGCTCTTCAGATATAGTAAAAGATGAGAGGCGTATTTTTGGACATTTCCATAACAGCAGCCTGCCAGCGGATGCCCATAATCCCAAAGGCATCTCTTCTATGACAAATGAAGAGTGCGATTACTGCGGCAAAGAGCTGGATCAATGTCATTGCGATCTTTTAGACAAGAATCTTTCCAAGCTGGAATACCACTTGAAT…	MSLKKYTEVSKVNDTENKEKNSLEFPSKNNHLPNADKDSKDLPHGKMHIHSAEEMRPYIEDAESVKRSSSDIVKDERRIFGHFHNSSLPADAHNPKGISSMTNEECDYCGKELDQCHCDLLDKNLSKLEYHLNGLDCMECAAIIEGKIRQLPLILYAAVCFRDKDLYLIAKAPEDIIYPQLEKVCASVDENIKIMRHSNPGKTSYKTKTYEMPTLDCAACALKLEKLINKQPDVISASISYATKTLKLTAEDPDSLIPELTEKCNEIESPTVIQKPHAKLEENSSHGILDWIKQDKVQLGIGGIIFGAGMILNYNLINLPVPQGIIDILFVISYIILGGEVLLNAVKNIMHGEFFDETFLMSIATLGAFAIHEFPEAVGVMFFYRIGEYFMDLATDQSR…	912
COG2217	MH0038_GL0025075	+	CAAATTAAAATATTTTTAAAAAAACTCTTGCAATTTCAATAAACTATCTTGTATAATCAACATTGTTCGCAGGTGTAGTTCAGTGGTAGAACGTAACCTTGCCAAGGTTAATATGCGGGTTCGATTCCCGTCACTTGCTCCATTAAGCAGAAATAAGCAATGCGCAATGCATTGCTTTTTTTGTTTGCTTTTTTATTGACATACCCCCATAGGGTATATATAATGATACATGTAAGGAGAAAAAAATCATATGGAATGTTGTAGTAACTACAATAAAAACGAAAAATATAAAAAAACTAAA	301	ATGAAAAAGACATTTAATATCAAAGGAATGACATGTGCAAGTTGTCAATCACATGTGCAAAAAGCTGTAGATAAACTTGAAGGAATAAACAATTGTAATGTTAATCTCTTGCAAAACAATATGTTTGTTGAATTCGATGAAAAAATATGTAGTGTAGAAAAAATAGAAAAAGCAGTCAAAGATGCTGGATATTCTGCTTCACTTCCAGAAGAAAAAATATCCGTTTCGAAAAATGAAAATAATAGCTCTCTTCGAAACCTTATCATTTCATTTATATTTCTACTATTGATCATGTATTTTTCAATGGGAAATATGATGTGGAATTGGCCTGCTCCTGATTTTCTTGATCACCATAAAAATCCTATGGGATTTGCTTTGGTTCAATTTCTTTTAGTTCTT…	MKKTFNIKGMTCASCQSHVQKAVDKLEGINNCNVNLLQNNMFVEFDEKICSVEKIEKAVKDAGYSASLPEEKISVSKNENNSSLRNLIISFIFLLLIMYFSMGNMMWNWPAPDFLDHHKNPMGFALVQFLLVLPIVYIYRGYFSSGFKKLIKLHPNMDSLISIGASFSLIYGIFALFMISYGTQHMINASPENYEYYHSIVMTYHDSLYFEAAGMILTLVSLGKYLEGISKKKTTSAITKLIDLSPKKATIIENDKETTINASDVKENQIVIIKKGEIVPVDGIIISGSASIDQSNITGESIPVLKKENDTVFSSTIISAGYIKIKATKVGENTSIANIIKLVEEASNSKAPISKLADKVSGVFVPIILGIALLTFIINMVLSNNFETSFNFAISVIVI…	844
COG2217	MH0040_GL0012842	+	TAGTAGGTATATAATGGAGTTGAAATACGGGTAGGAGGTATTTTTATGATTTATAAAATATTAATTGATGGTATGAAATGTGCCAATTGTAGAAAA	96	ATGAAAAAGAAATTTGATATTAAAGGTATGACTTGTGCATCTTGTCAGGCTCACGTGTTTAATGCGGTTTCAAAGCTTGATGGGGCTAGTAATGTTAATGTAAATTTACTTAAAAATACGCTTGAGCTAGATTGTGACGAATCTAAGTTAAATGATAACGATATTATAAAATCTGTTGATAATGCGGGGTATAAGGCAATTCCTTCTTGTAGGAAGGATGTAAAAAAAGAAGAAAAGGATTATAAACTTCAAAAGCTTATTTTCGCACTTGTTGATATGTTTATAATAATGTATTTTTCAATGGGACATATGATGTGGGGTTGGCCTGCACCACCGGCATTTAATATGCATACTAATCCGATGGGATTTTCGCTTATTCAATTTATTTTAGTTATTCCG…	MKKKFDIKGMTCASCQAHVFNAVSKLDGASNVNVNLLKNTLELDCDESKLNDNDIIKSVDNAGYKAIPSCRKDVKKEEKDYKLQKLIFALVDMFIIMYFSMGHMMWGWPAPPAFNMHTNPMGFSLIQFILVIPVVYIYKDYFINGYKRLIKRSPNMDSLIALGASASIFYGIYSLFMISLGHKEYHMYLYFEAAVMILTLVSLGKYLEGLSKKKTTKAIEHLMDLAPKTALVLENGNEVLKNASELKVGDIIIAKAGDLIACDGIIIEGSASIDEANITGESMPVLKENGAKVYSSCIIKSGYIKIKALSVGDDTSIANIIKLVDEASNSKAPISKLADKISGVFVPIIIVIALLTFGINMLISKDLELSLNFAITVLVIACPCALGLATPVAIMVGTG…	821
COG2217	MH0041_GL0038993	-	GGAATCAATCATCCGTCAGGTGCAGCAAGCCGTCTTCTGCATATGATGGAGATGGATCGAAATCTCACAAAAGAATTTCCTTTTGTATCCATAGAGGAATAATAAATAATACATGAGTGTTTTCCAAAAACCGGAAGACACTCATTTTTATTGAGAAAAATAATTCTTGCATAATACCCACAGGGGGTATATAATGCGATGCAGAAGGATACCCATACAGGGTATCGGAGAGAGAGGAGACATAATCCGAATGGAAAAAGAACATACTTGTGAATGCTGTAAGAAAAAAGAGCGTTCCGAG	301	ATGAAGCAATATGAAGTGACCGGCATGAGCTGTGCGGCATGCTCCGCCCGCGTGGAAAAAGCCGTCTCCAAAGTGCCGGGTGTGACTTCCTGCTCTGTCAGCCTGCTGACCAACTCCATGGGAGTGGAAGGCACGGCAACCGATCAGGAAATCGTAAATGCAGTTGTCGCAGCCGGATACGGCGCAGCACCCAAAGGCGCAAAAAAAGAACAGACCGCAGCAGAAGAGGAAGAAGCATTAAAAGACCACGAGACACCGAAACTGCGCAAGCGTCTGATCGCATCGGTCATCTTTCTTGTCGTGCTGATGTATTTTTCCATGGGACATATGATGTGGGGCTGGCCGGTACCGGCTGCCATGAAAGACAATCATGTGGCAATGGGAATGTTGCAGATGCTT…	MKQYEVTGMSCAACSARVEKAVSKVPGVTSCSVSLLTNSMGVEGTATDQEIVNAVVAAGYGAAPKGAKKEQTAAEEEEALKDHETPKLRKRLIASVIFLVVLMYFSMGHMMWGWPVPAAMKDNHVAMGMLQMLLTIIIMVINQKFFVSGFTSLLHGAPNMDTLVALGAGASFGYSTYALFAMTGAQVRGDMDAVMGYMHEFYFESAAMILTLITVGKMLESHAKGRTTDALKSLMRLAPKTATVVRDGQEVTVSIAEVRQGDIFVVRPGENIPVDGIVIEGSSAVNEAALTGESIPVDKQKGSSVSAATTNQSGFLRCEATRVGEDTTLSQIIKMVSDAAATKAPIAKIADKVSGVFVPTVIIIAGITVIVWLIAGKDVGFALARGISVLVISCPCALG…	844
COG2217	MH0045_GL0018074	+	TCACATCATCAAGGCACTTGAAGAGAAGAATGATGGCATGTTTGATTATGATGAGAACAGTGAGGCTGTGACTTATTCTAAGTAGTGAATGCCAAGAATTAATAATTCCTGTTGACATATACCCACATAGGGTATATTATACATCATGTGAATGAGATATACCCTACCAGGGTATGTTACATCCACAATAGATAAATATAATAAAGCGTTTATCAGACACAGAATATAACAACCAGACTAAGGAGGAATAATGGAAAAAGAATGTTGTTGTCATAAGACTAAAGAACGCGATGCTAAGGAA	301	ATGGAACAGTACAATGTTACAGGAATGAGCTGTGCAGCGTGTCAGGCGAGAGTCGAGAAGGCTGTCAGCAAAGTGCCTGGAGTGGAAAGCTGTTCAGTAAGCCTTCTTACTAATTCAATGGGTGTTGAGGGAACTGCACCCACAGATGTAATCATTAAAGCTGTGGAAGCTGCGGGATATGGTGCATCAGTTAAGGGTGCAAAGAACAGCAGTCCTTCAATGCAGGAGCAGGAAGATGCGCTGGCAGATAAGACAACCCCGGTTTTAAAGAAGAGATTAACAGCTTCAGTTATATTTCTTATTGTGCTTATGTATTTCAGTATGGGACATATGATGTGGGGCTGGCCGCTTCCATCAGTGCTTGAAGGAAATCATGTGGCCATGGGCCTTATACAAATG…	MEQYNVTGMSCAACQARVEKAVSKVPGVESCSVSLLTNSMGVEGTAPTDVIIKAVEAAGYGASVKGAKNSSPSMQEQEDALADKTTPVLKKRLTASVIFLIVLMYFSMGHMMWGWPLPSVLEGNHVAMGLIQMLLTIIIMVINQHFFISGFKGLLHRSPNMDTLVALGSGAAFVWSTYALFAMTDCQVRGDMAGVMHYMDEFYFESAAMILTLITVGKMLEARSKGKTTDALKSLMKLAAKTAVLYADGQETCVPVEQVMTGDIFIVRPGENIPVDGVIIEGNTAVNESALTGESIPVDKQEGDQVSAATLNTSGYIKCRATRVGEDTTLSKIIQMVSDAAATKAPIAKVADKVSGVFVPAVITIAVITTIVWLLCGKDLGFALARGISVLVISCPCAL…	848
COG2217	MH0047_GL0032221	-	TTTTAACCTCCTTTTACGTAACCATGTTGCGATCTTAGATAATCTTTTATTTAGCGTCATCAGTTTAGCGTTCTTTCTCCTTGGAACTTATCTTTTAAAGAAGACAAAAATCACCAATCCCTTAGAGCGGGATATCATGCTTTTTAACTTAAGAAGACAAGAGAACGCTTAAAGCTTATTTCCTTAAAGAAATAAATTTCTTTGTGCACATCGCTTGAATTATTCCTTTTTCTTTCTTAAAAATTAAGGCATGAAAAAGAGATTTGATGTAAAAGGCATGACCTGCGCGAGTTGCCAAGCG	301	ATGAAAAAGAGATTTGATGTAAAAGGCATGACCTGCGCGAGTTGCCAAGCGCATGTCGACAGGGCCGTTAAAAAACTAAACGGGGTCAAGGACGTCAATGTTCGCCTCTTAAATAACGATATGGTCGTCGAATATGACGAAAACAAAGTCAAAGATGACGATATCATCAATGCCGTCAGTAAAGCCGGCTATATCGCAAGTATCCCGGGAAGCAATAAACCGGTGGTTAAAAAGAAAGAAAAGGTCGATATTGACTTAATCAAACTCATTGTTAGTTTCGTTTTAGTCCTCGTCCTCATGTATTTTTCGATGGGGCATATGTGGGGCTGGCCTTTACCCTCCTTCCTTAGTGGACCCGAGAACGGGGTCAGTTTAGCCTTAGTGCAGTTCTTACTGACT…	MKKRFDVKGMTCASCQAHVDRAVKKLNGVKDVNVRLLNNDMVVEYDENKVKDDDIINAVSKAGYIASIPGSNKPVVKKKEKVDIDLIKLIVSFVLVLVLMYFSMGHMWGWPLPSFLSGPENGVSLALVQFLLTLPVIIIYSRYFVTGFKLLFKLAPNMDSLISLGSSASLIYGIYELFNMSYNLGQGNLDIVRSSLHNLYFEGAAMILTLVSLGKYFEKISKKRTTKAVEKLIDMAPKEARVLIDNEEHIIDAKDVKVGDIVILKKGDNVPVDGKVIEGTSSIDESNITGESMPAFKKEGSPVYSSSIVLNGYLKVKAEKVGEDTSFSRIAALVNEASNSKAPISKMVDKVALVFVPTVIAIALITLIVHLIITKDFALAFNFAISVLVIACPCALGLA…	836
COG2217	MH0048_GL0008461	+	TAATCGCTTAATCCGCAATGAAATTATTATAACAGATTTATTTTTAAAAATCAAGAGAATTTTAAATTTCATTTTGCACGAATTTCGTACGAAAAAGTATGTGACAGGTTTTAAGGTGCATATAATGCTTTTTGCTATAAGTATATCTATAAAATTTTTGGAATTAATATCTTAGTATTGACAATATACCATACGGGGGTATATAATGAATATACCCTTATGGGGTATGAAAGTATAAAGGACTGATTTTATGGCATGTGAAAATTGTCACAGTAATAAAACAAAGCAAAGAAGCGAGAAA	301	GTGCTTTTGATGAAAAAATTTAATGTTACGGGAATGAGTTGTGCTGCTTGCAGTTCCCGTGTTGAAAAAGCGGTTTCAAAGGTTGAGGGCGTACAGTCCTGCTCGGTAAGCCTGCTTACAAATTCTATGGGAGTAGAGGGCAGTGCAAGTGACGAGAGCATAATCGCAGCCGTTGAAAAGGCGGGTTACGGTGCGAGTGTGGCAGGCGCAGAGAAAAAACAGTCTGCCGAAACCGATCAATTGAAAGATAAAGACACGCCTGTACTTATGCACAGACTGATTGCCTCTGTCGGCTTTCTTGTCGTATTGATGTATATTTCAATGGGGCATATGATGTGGGGTTGGCCGTTGCCTGCGTTTTTTGCGGACAATCATATCGCAATGGGACTTGCTCAGCTT…	VLLMKKFNVTGMSCAACSSRVEKAVSKVEGVQSCSVSLLTNSMGVEGSASDESIIAAVEKAGYGASVAGAEKKQSAETDQLKDKDTPVLMHRLIASVGFLVVLMYISMGHMMWGWPLPAFFADNHIAMGLAQLLLCVIIMVINRKFFISGFKGLIHRSPNMDTLVALGSGASFVYSVYALFAMTDAQVKGNAELVMSYMHEFYFESAAMILTLITVGKMLEAHSKGKTTNALKALLNLAPKKATLLIDGKETEVTVDKVKKGDVFVVRPGESIPVDAEITDGSTAVDESALTGESIPVDKVVGDSVSAGTINKSGFIKCSATAVGEDTALSQIIKMVSDAAATKAPVAKIADKVSGVFVPVVIVIAVVTIAVWLLCGQTVGYALARGISVLVISCPCAL…	837
COG2217	MH0054_GL0018767	+	GAATCTGCTATCAGCAGCAACAATTCTATATGAAGGATCATTGTGACGACCAGTTCTTGTTAATCTAATTTTTACAGCCATTTTAATAATCTCCTTTTTTAACATTATTAGTATAGTAGAAACTTTTAGTGGTGTCAAGCATTTTTACTTAACAGTAATAAAAAATTGAAATTTAGCCAAAATAAAAATGTGTTTTATTTGACATATACCTACTAGGGGTATATATTGATATCGTAACGAGGTGAATTTTATGAGTGAAAAAAAATGTTGTTGCTGTTCTCGTAACAAAATTAGGACAGAA	301	ATGAAACAAAAATTTTCTATCATAGGCATGAGCTGTGCAGCTTGTGTTAGTCATGTAAATAAAGCAGTAGTGCATCTTAAAGGTGTTAACAATGTTGATGTTAATTTATTATCTAATTCGATGGTAGTGGATTATGATGAAAATGTGGTTAATATTAATGATATTATTAATGCAGTTAGTGATGCTGGATATGGTGCGAAAATATATGAAAAAGTTAATAACAATGCAGCGTTAAAAAAAGATTTACATAAATTAATCATAGCATTTATCTTATTAATTTTACTAATGTACGTATCTATGGGACATATGATTGGATTACCGTTACCACCATTTTTAACCGGACACATGAATGCCTTGTGGTATGCATTAACACAACTAGTAATTACTATTCCAGTGTTA…	MKQKFSIIGMSCAACVSHVNKAVVHLKGVNNVDVNLLSNSMVVDYDENVVNINDIINAVSDAGYGAKIYEKVNNNAALKKDLHKLIIAFILLILLMYVSMGHMIGLPLPPFLTGHMNALWYALTQLVITIPVLIIYRKYFISGYKKLFKLAPNMDSLIAISATASMVYGIFAIVMISIGLVNSNMELVSEYHHNLYFESAAMILTLVSFGKYLEQLSKRKTTQAISKLMDLAPKKALVLKNNKEVEVSVEEVKVDDLVVVKKGFAVPVDGVIVEGNAAIDEANITGESMPAQKGVNQVVYTSTTINSGYIVIKATKVGEDTSIANIIKLVEASSNSKAPISQLADKIASIFVPIVMAISLLSFVISIIASRDFNLSFNFAISVLVIACPCSLGLATPVA…	818
COG2217	MH0064_GL0028315	-	AATGTTGTATCAGTTGTATTTTCGAAATATTTATATATTTTTAAAGGTTTTTCAATAACTTATGGAAGTTTGACAACACTAATGCTAATAATGATGTGGACTTATTCATGTTTTTATATATTTTTTTTAGGTGCGGAAATTAATAAATTAAATAGATAAAAAATATTGCATTTTTTTTAATTTTATAGTATAACAATAATAGAAATGTGAAAAAAATTTCAACTTTTGAGAAAGGAATGATAGGAAAAAAATGAAAGAAGAATTAAGAAAAATAATAATATCAGCAATTTTATTGGCAATA	301	ATGAAAGAAGAATTAAGAAAAATAATAATATCAGCAATTTTATTGGCAATAGCTTTAATTGTGCCATTTTCAAATATATGGATAAACAGAGCAATATTTATAATAAGTTATATCATAGTAGGTTTTGAAGTAATAAAAGAAGGTATAGAAAATATAAAAGAAGGAGAAATTTTTGGAGAAGAGCTTTTAATGGCAATTGCGACAATAGGAGCATTTGCAATAGGTGATTTTGCTGAGGCAGTTGCAGTAATGTTGTTTTTTGAAGTTGGTGAATTACTTGAAGATTATGCAGTAGACAAATCAAAAAAATCAATTTCAGAACTTATGGATATAAGACCTGATTTTGCTAATGTATTAAAAGAAGGAAAAGCACAAAAAGTAAATCCAGCAGATGTAAAA…	MKEELRKIIISAILLAIALIVPFSNIWINRAIFIISYIIVGFEVIKEGIENIKEGEIFGEELLMAIATIGAFAIGDFAEAVAVMLFFEVGELLEDYAVDKSKKSISELMDIRPDFANVLKEGKAQKVNPADVKIGEQIVVKPGEKVPLDGKVIEGTAMLDTMALTGESVPRRINIGEEILSGCINKDGVIKVEVQKEFGESTVTKILDLVENASNKKSKSENFITKFAKYYTPTVVIIAFILAILPPIILEGETFAKWIYRALSFLVVSCPCALVISIPLGFFGGIGGASRKGILIKGSNYLEALSKTGIVVFDKTGTLTKGVFKVQKVCPTQDISSEELIEIVAFAENYSNHPIAKSVKEAYGKNIDESKITKVNEISGHGISANIDGKEVLVGNEKL…	613
COG2217	MH0066_GL0029676	+	TAAGTAAATGTTTACTTGTTGTCCTTATCATACCACATCCGGCGCAGGCGTCAAGCCTTTTTGTAAAAATTTTCTGTATGGCTAAATATTTTTTCAGGCATCTTGAATCACGTTGTTTCTTCCTCTATGATAGACGCAGAGAAGAGGCGCGGCCCGCCTGCCCGCTTCTTCTGAAACATTCCTTCTCCCCGCTTCCTTCACAAACGGCGGAGAGCGGTGTATATTGAAAGCAGACACACCCCCTGGGGGTATGTTGGAAAGGAGATTTTCCATGAAGGAAACCTACAACGTGACCGGCATG	301	ATGTTGGAAAGGAGATTTTCCATGAAGGAAACCTACAACGTGACCGGCATGAGCTGCGCGGCGTGCTCCGCCCGCGTAGAAAAGAGCATCTCCGCCCTGCCCGGCGCGCAGGAGGTGACGGTGAATCTGCTGAAAAACAGCATGACCGTCTCGTACGATCCGGCGCAGCTC	MLERRFSMKETYNVTGMSCAACSARVEKSISALPGAQEVTVNLLKNSMTVSYDPAQL	57
COG2217	MH0073_GL0041126	-	GGGACAGTTGACGTTAATAGTATCTTTCATTTGGAGTTTCCTTTCTGCAAAGAGCAAGGTGATTAAGATATAATGATGTTATGAAAAAATCATATGTCTGCCTTGTGCAGCAAAAATTATATATCTTTACAGTATCTTTTTACATACTATCTACCTAAATAGTGCATTCTTGAAATAAAGGTAGCGTTTGCTATAATAATAGCAGATAAAAATTTTTACGTCAAACAGATAGCAAGCGAAAGGAGCCACGATGAAAAAACAATTACTTGATATAACAGGCATGAGCTGCAGTGCCTGCTCT	301	ATGAAAAAACAATTACTTGATATAACAGGCATGAGCTGCAGTGCCTGCTCTTCGCGCATCGAAAAGGTTGTCAACAGGATGCAGGGTGTAGAGCAGATGAGCGTTAATCTGCTGAAAAATAATGCACACGTTACCTTTGACGAAAGTGTTGTGGATGAAAAAGCAATTATCGCCCGCATTGAAAAGCTGGGTTTTGGCGCGAAAGTGCATGCTGCAAATGTTGCAGCACCGGTACCTCAGCAGGATACGGCGGCACAGGAGATGGAGGAGATGCGCCAGCGTCTTATCGGCTCGCTGCTT	MKKQLLDITGMSCSACSSRIEKVVNRMQGVEQMSVNLLKNNAHVTFDESVVDEKAIIARIEKLGFGAKVHAANVAAPVPQQDTAAQEMEEMRQRLIGSLL	100
COG2217	MH0074_GL0004089	-	GCTATAAGTCTTGCGATTGGTATTATTACAGGCGTGATTGTGTGGAATTTTGTACTGAAATGCGATGATCCGCATTGCCCGATACGATATTACCACTTGTTTTGCTGTCTGACAATCTTTCCTTCTCTTTCATGGACTACGGGAGAAGCATTGTTTGCACCGCAAAATACCCCCCCGAAGAAAAAACGTAAACGATAAATGATTATAGGCGGAGGATCATATCCGCCTATATTCTCAATGAATTATAAAAATGAAACATATAATAGCTTTTTTAGAAGGAGTAAAGATGACTGTTGCAGGC	301	ATGAAACATATAATAGCTTTTTTAGAAGGAGTAAAGATGACTGTTGCAGGCGGTATTGCACTTGCAGTCAGTCTGGTATTGATGCTGGCCGATATCGAAGTCATACTCGATCCGGCTTGGATTACGATTGTTATCTGCGGCATTCCGTTGCTTTATCTTGCCGTTACCCGGTTGATTTTTCAACGGTGGGTATCATCGGCGTTGCTTATCTGTATTGCAATGGTGGCTTGCATTTATATCGGTGAGCTGTTTGCAGCCGGCGAGGTGGCATTCATCATGGCTGTCGGCGCGTTGCTGGAGGAATATACGGTAAACAGAGCCAAGCGAGGGATTGGCAAATTGATAAGTATGGCACCGGAACAAGGCCGACGAATCATCCTGCGCGATGGTAAAGAGGTG…	MKHIIAFLEGVKMTVAGGIALAVSLVLMLADIEVILDPAWITIVICGIPLLYLAVTRLIFQRWVSSALLICIAMVACIYIGELFAAGEVAFIMAVGALLEEYTVNRAKRGIGKLISMAPEQGRRIILRDGKEVEEMVAAAEIKVGDLLRVLPGERIAVDGKIISGTTSVDQSIMTGESLPVDKKAGDNVFCGTMNCYGSVDIRATRVGEDSSLQKMIELVKEAENKKAPMQRIVDKWAAWLVPVALLIAVAAYFITGDLVRAVTVLVVFCPCALALATPVSIIAGIGQATKFGVLIKSGEALERMGKVNCITFDKTGTLTEGNLTVSDVISFVPDKNETEILRLTASAELRSEHPLGKAIVKYWLDRKGEPAAANCFRMIPGKGIEAEIDGQRVLCGKS…	622
COG2217	MH0077_GL0014443	-	TTGTGTGGCGAAAAGTAGTCAGACTAGAAAAATCCACACCAGTTTTAGCGTTATGAAAATAGCATAAATCATAGGAAAAGTCAAGATAATATCATAGAGCGGAAGAAGATGGCTTGAATATGAATTGGAACATTCAATAGAAAAATGATTGACAAATACCCTATGGGGGTATAATATGAGCATACCGGTAGGGGGTATATGACTATCGGGAAATGTGTATTGGAATGTGAAGATAGAAGGGAGCCTGACTATGGCAGAAGAAAAAGAGATGTGTTCATCCTGCTGCGAACGGAAGAAGCAC	301	TTGTGCGACCCTTCAGAAGCTGATGAAATAGAGGAGGACAAAAGTGTGAAACAGGAACGTTATGAAGTCACAGGTATGACGTGTTCTGCATGCTCTTCCCGTGTGGAAAAGTGTGTGTCAAAGATTGACGGAGTGGAAAATGTATCCGTAAATCTGCTGACCAACAGTATGCAGGTGTCCTATGACGAGAATAAGGTCAATGAAGATATCATTGTATCAGAAGTAGAGAAGGCAGGTTATGGTGCTGCACCGGCAAATGCCGGAAATGAGAAACGTACCGACAAAGGGAAAAAGATAAATAAGGCAGAGCAGGAAATTCATGAGATGAAAATCCGTCTGATCTGGTCTGTTATTTTTCTGATTCCGATGATGTATATTTCCATGCACCATATGTTTTAT…	LCDPSEADEIEEDKSVKQERYEVTGMTCSACSSRVEKCVSKIDGVENVSVNLLTNSMQVSYDENKVNEDIIVSEVEKAGYGAAPANAGNEKRTDKGKKINKAEQEIHEMKIRLIWSVIFLIPMMYISMHHMFYEWFGIPVPGFIKAAFHGDENALAFSFSQFLLLLPIMYLNRKYFIVGFKNLFVHRSPNMDSLIALGASASVIYGVFAIFRIGYGLGHQDMALVSQYSMDIYFESAGMILTLITVGKYLESRSKGKTSEAIEKLMDLAPKQAKVLRDGKEVTVPAEELVKGDLVLVRPGETVPVDGVIEEGQSSLDESAITGESIPVYKEVGDTAISATINQNGFLKIRASKVGEDTTISQIIHLVEEAGSSKAPIAKMADKIAGVFVPVVITIAVIA…	893
COG2217	MH0077_GL0022517	-	AGGTGGTTTTCTCATTTTCACTCAAACAAGGTTTTTAGAGGTGACCTTCTGTAAATAAAACCGGAGAAACTGCTGAAAGGTTACATTCCGGCTATAATTAAGGGGAGTTTGTACATACTATTATAGTACAGTTATCATATTTTGTCAACGCAGTATTCGTGATATCGTTCGACATTTTTTCATAAACCTCTTGACAAATACCCCATGGGGGTATATAATATTCTCATAAAGGAAAGAAAGAGGTGACGATATGGAACACAAAGAATGCTGCCACTGCAAGGAATGCAAAAAGACCAAGGAG	301	ATGAGACAGTTTGACGTAACGGGAATGAGCTGTGCTGCGTGCAGCGCCCGTGTGGAAAAGGCAGTTTCAAAGGTGCCGGGTGTGAATTCCTGTTCCGTGAACCTGCTGACGAATTCTATGGGGGTCGAGGGCAGCGCTTCTTCCGAGGCTATAATCAATGCGGTGGTCGCTGCGGGCTACGGTGCGAGCGAAAAGGGCGCCGCAAAGTCCGCTGAAAAGCCGGCAGCGGATACGCAGTCTGCGTTCCGCAGCATGAAAAGGCGGCTGATCTGGTCGCTGGTTTTCCTGATAATACTGATGTATTTCTCAATGGGGCACATGATGTGGGGGTTCCCGCTGCCGATGTTCCTTGAGGGGAACCATGTGGCTATGGGGCTTATTCAGCTGCTGCTGACCGCG…	MRQFDVTGMSCAACSARVEKAVSKVPGVNSCSVNLLTNSMGVEGSASSEAIINAVVAAGYGASEKGAAKSAEKPAADTQSAFRSMKRRLIWSLVFLIILMYFSMGHMMWGFPLPMFLEGNHVAMGLIQLLLTAIVMVINQRFFISGFKALFRGAPNMDTLVALGASAAFGYSTFALFAMTDAQLHGGSEAAMPFMNEFYFESAAMILTLITVGKMLEARSKGKTTDALNSLMKLAPTSATVIRDGQEVHVPIEQLNVGDIFAVRPGESVPADGVVIDGNSAVNESALTGESIPVDKAEGDRVSAATINMSGYLKCRATQVGGDTALSKIIRMVSDASATKAPIAKLADKVSGVFVPVVIGIALVTIAVWLLCGQSAGYSLARGISVLVISCPCALGLAT…	831
COG2217	MH0079_GL0012504	-	CGCAGATTACGATTGCTTACATGATGAAGGCGCTTTATTTGCCCAACGTTTAGAAGAAAATGGTATTTCAGTTATCTATCATGCTACCCAGGGTACTGTACATGGATACGATGCAATATATAAAAGTAAAATTGCTAAAGACTCCGTTCGTCTAAGAATTGAGGCATTAAAAAAAGTTTTTAAAAATTCATGAGCGTTTTTCTTTTAATATACCCCACACAGGTATATAATACGGACTGAGGTGATAATTATGAGTTGTCCTTTGTGTCAAAAGAAAACAGAACGTTCCGAAGAGGAAAAG	301	ATGAAAAAAGTTTTTAATGTAGAAGGAATGTCTTGTGCTGCTTGTCAAAGTCACGTACAAAAAGCCGTTTCTAGTTTAAATGGAATTACTTCTGTTAATGTTAGCTTATTAACTAATACAATGGAAGTGGAGTGGAATGAAGAAATATTATCGCAAGAAGAAATCGAGAAAGCGGTACATAAAGCAGGTTATAAAGCCTATATTCCAAAGGGAAATGATAGTAAAACCAAGAAAAAAGATAAAGCGTTAATCCGCTTAATTATTAGCTTTGTTTTTTTGCTATTACTTATGTATGTTTCTATGGGACATATGGTGGGACTTCCTTTACCACCATTTTTAGATGGAGAGAACCATGTTTTTGCTTTCGCTTTAGCGCAATTACTTTTAACGTTACCTGCC…	MKKVFNVEGMSCAACQSHVQKAVSSLNGITSVNVSLLTNTMEVEWNEEILSQEEIEKAVHKAGYKAYIPKGNDSKTKKKDKALIRLIISFVFLLLLMYVSMGHMVGLPLPPFLDGENHVFAFALAQLLLTLPAVIIYFHFFISGYKKLFKGVPNMDTLIALGATASLVYGIFALVRIYQGYQNDDMALVHQYHHQLYFESAAMILTLVSLGKYLEGLSKKKTTKAIQKMMDLAPKKARILVNQEEKEIAVEEVKLEDVVIIKKGESIPVDGVIISGSASIDESTMTGESLPVYKKEGDSVLSSSIINAGYIQIRATKVGEDTSIHTMIRLVEEASNSKAPISKLVDKISGIFVPVIISLSVLTFIIYLLIKTTFEEAFNYAISMLVIACPCALGLATPV…	820
COG2217	MH0080_GL0030491	-	TTTAATCATTATTGATATTCATTCTTGACACTATATACCACATAGGGTATACTAAAGACGCAAAGATAATACCCCTGGGGGTATGTAATTATTTTAGAAAAGAGGCGTACATATGGCTACTACTTCTAATTTATCTATTGATAATAATAATCACAAACAAAAA	163	ATGGCTACTACTTCTAATTTATCTATTGATAATAATAATCACAAACAAAAAGCATATTCAATCAATATCCATTGTGCTAATTGTGCTGCCAAAATCGAACGAAAAATCAACGAATTATCTGATGTAGATAACGCTACTATTTCTATTTTGACTAAACAATTAACTTTAACAGCTAAAAATCCTGATGAATTATTACCTACTATTCAAAAAATAGCAGACAAAATTGAACCTGGCACTATAATCACTCAACTTGAAGAAAATGCTTCTAATTATAAAGAAAAAATCTATCTAATCGAAAATTTAGATTGTGCTAACTGTGGTGCTAAAATCGAAAAAAAATTAAACGAATTACCTGAAATTAAATCTGCTCTGTTGACATTTGCTACTAAAAAATTAAAA…	MATTSNLSIDNNNHKQKAYSINIHCANCAAKIERKINELSDVDNATISILTKQLTLTAKNPDELLPTIQKIADKIEPGTIITQLEENASNYKEKIYLIENLDCANCGAKIEKKLNELPEIKSALLTFATKKLKIVAQNPDVLLPQINKIANSIENGVKIINADESSSKSHQNTKKFFDEKSIDIIEIVFGAILFIIGEFTALVPDQYTLYLYIVAYLILGFHVLKTAITNLFHGNVFDENFLMSIATLGAFAIKEYPEAVGVMLFYRIGEYFEERATEKSRSQIMDAVDLRPETVNLLHSDKMSVISAHEAKVGDILLVRAGDRIPVDGIVIEGESRLDTSPVTGEPVPIKIAPNSSITSGCLNISGAIKMKVEKPLSESMVSRILQAVENAAANKPKI…	790
COG2217	MH0086_GL0047515	+	ACTTACCCTCTTGACAACATACCCCCAAGGGGTATAGTATAGAAAGCGAAGAAATGGAAATACTATTTTAAATGTCAGGAGGAATTAACGATGTATAAAACAATTATGGATGTAGAAGGTATGATGTGCGGAAACTGCGAA	141	ATGCGACAGTTTAATGTGACAGGCATGAGTTGTGCCGCATGCAGCAGCCGTGTAGAAAAAGCAGTTTCCAAACTGGATGGAGTGACATCCTGCTCGGTCAGTCTTTTGACCAATTCGATGGGCGTCGAAGGCAGTGTATCGGATGAGACGATCATTGCGGCGGTGCAGAATGCCGGATATGGTGCG	MRQFNVTGMSCAACSSRVEKAVSKLDGVTSCSVSLLTNSMGVEGSVSDETIIAAVQNAGYGA	62
COG2217	MH0087_GL0037353	-	CTGCAGCCAATGCAGCGTTAAACAGTTTTAATAAGGTCCTTCTTGCAAATCATATCAGGACCTGTGTAGCAGAAGATATAAGAGCGGGAAAAGATGAGGTGATCGATGAACTGGTGACCACCTTGCAGAAACTTATGAAATAAGTGGAGAGGAAAATGAAGGTTCCGCCTGCGTCAGCAGGCAGTGGAGCACGACCGTGTGTGGAACCTAAACAGGTATGAACAGGTATAAGAAAGGAGCCAGTAATACAATGAAGCAGTATACAGTAACGGGAATGAGCTGTGCAGCCTGCAGCACCCGT	301	ATGAAGCAGTATACAGTAACGGGAATGAGCTGTGCAGCCTGCAGCACCCGTGTAGAAAAGGCGGTTTCCAAGGTGCCGGGAGTAACTTCCTGCTCTGTCAGCCTTTTAACCAACTCCATGGGCGTGGAAGGAAGTGCCACAGACCAGGAGATCATAAAAGCAGTAGCAGATGCAGGCTATGGCGCGTCTGCAAAAGATGCCGAAGGAGAAAAAAACGGTGGAGCAAACAGCGCTGCAGCTTCTGAAGAGGCCCTTGCAGACCATGAAACTCCTATTTTAAAGAAACGTTTATTATATTCCGTAGGTTTTTTACTTGTCCTTATGTATTTCTCCATGGGACATATGATGTGGAACTGGCCGCTGCCGGCATTTATGGACGGCAACCATGTGATGATGGGT…	MKQYTVTGMSCAACSTRVEKAVSKVPGVTSCSVSLLTNSMGVEGSATDQEIIKAVADAGYGASAKDAEGEKNGGANSAAASEEALADHETPILKKRLLYSVGFLLVLMYFSMGHMMWNWPLPAFMDGNHVMMGLVQLYLTVIIMVINQKFFINGFKSLFHGAPNMDTLVALGSFASFGYSSYALFAMTYAEHQGDAEAVMGYMHEFYFESAAMILTLITVGKMLEARSKGKTTDALKSLMKLSPKTVVVEKEGKETEVPVEQVRIGDVFVVRPGENIPVDGVVLEGNSAVNEAALTGESIPVDKQAGDRVSAATINQSGFIRCEATRVGEDTTLSQIIRMVSDAAATKAPIAKVADKVSGIFVPAVISIAVLTVIVWLIAGESVGFALARGISVLVISC…	859
COG2217	MH0088_GL0085885	-	CGGGACAGTTGACGTTAATGGTGTCTTTCATTTGAATTTCCTTTCTGCAAAGAGCAAGGCGACTAAGATATTATTATGCTATGAAAAAATCATATGCCTGCCTTGTGTATCAAAAATTATATATCTTTATAGTATCTTTTTACATACTATCTACCTAAATAGTGCGTTCTTGAAATAAAGATAGCGTTTGCTATAATAATAGCAGACAAAAAATTTTATGTCAAACAGATAGCAAGCGAAAGGAGTCACGATGAAAAACCAGTTACTTGATATAACGGGCATGAGCTGCAGTGCCTGCTCG	301	ATGAAAAACCAGTTACTTGATATAACGGGCATGAGCTGCAGTGCCTGCTCGTCACGCATAGAAAAGGTTGTCAACAGGATGCAGGGCGTGGAGCAGATGAGTGTTAATCTGCTGAAAAATAATGCGCACGTTACCTTTGATGAAAGCGTTGTAGATGAAAAGGAGATTATTGCCCGCATTGAAAAGCTGGGCTTCGGTGCAAGTGTGCATGCTGCAAATGTTGCAGCACCTGTACCTCAGCAGGATACAGCAGCG	MKNQLLDITGMSCSACSSRIEKVVNRMQGVEQMSVNLLKNNAHVTFDESVVDEKEIIARIEKLGFGASVHAANVAAPVPQQDTAA	85
COG2217	MH0090_GL0033335	+	TTTTTTGTTATGGCAACGAGTCAAGTGCAACATGCTTGCATGTGTGCATTTGACGACTGCTGATCAGCGGATAAAACTCGCAAAGCGTGTTTTATCGCGGTAATGATGTCTGTGGCATGGTTGCTGTTCCATGCCGTTGTTATGGTAAAAATTATCAATATCACATGTTGACAAATACCCTATAGGGGTATACTATATGAGCGTAATAAAGGGAGATAAGAATAATTATATTAAGAAAGGCAGATATTAAATGGATAAAGAAGAAAAAGATAAATGCTGCTGCGGACTGGTGTCAGATGTT	301	GTGAAAGGAGTTGACATAACTATGGACAAATATAATGTAACAGGGATGACCTGCAGTGCCTGCAGCAGCAGAGTAGAAAAAGCTGTAAGCAAGGTTCCGGGAGTTGATATGTGTCAGGTCAATCTCCTGACCAATTCAATGAATGTAGAGGGAACAGCCACCAGCGAAAGTATAATCCAGGCTGTTGAGAAGGCAGGGTATGGTGCGTCTCTGGCGGCGGGACGTAAGTCTGCCGCAGGTGGTGGTGGTAACGGAGCAGCCGTCTCAGGAAAAAACAGCACATCCGCCACAGCCGGAGCCACGGACTCAGTAGATAAGGAAACAAAAAAGATGTGGAGGAGGCTCATATCCTCAGTGATCCTTCTGATACCTCTTATGTATGTGTCTATGGGACATGTA…	VKGVDITMDKYNVTGMTCSACSSRVEKAVSKVPGVDMCQVNLLTNSMNVEGTATSESIIQAVEKAGYGASLAAGRKSAAGGGGNGAAVSGKNSTSATAGATDSVDKETKKMWRRLISSVILLIPLMYVSMGHVMWDWPLPSFFDGNHIAMGLVEMLIAGIIMVINQKFFISGFKAAVNLAPNMDTLVAMGSGVSFIYSFVELMAMTDASLKGDMDMVMHYMHNLYFESAAMIVTLITIGKTLEAYSKGKTTNAIKGLMELAPKTANVIRDGEEKKIAADEVVVGDIFVVRPGESIPVDGQVIEGNSAVDESALSGESIPVDKEPDSKVSAATINMSGFLKCRATRVGEDTTLSQIIAMVGDAASGKAPIAKIADKVSGVFVPTVIALALITIIVWIIAE…	916
COG2217	MH0091_GL0082388	+	GGGACAGTTGACGTTAATAGTATCTTTCATTTGGAGTTTCCTTTCTGCAAAGAGCAAGGCGATTAAAATATAATGATGCTATGAAAAAATCATATGTCTGCCTTGTGCATCAAAAATTATATATCTTTACAGTATCTTTTTGTATACTATCTACCTAAATAGTGCGTTCTTGAAATAAAGATAGCGTTTGCTATAATAATAGCAGACAAAAAATTTTATGTCAAACAGATAGCAAGCGAAAGGAGTCGCGATGAAAAAACAGTTACTTGATATAACGGGCATGAGCTGCAGTGCCTGCTCG	301	ATGAAAAAACAGTTACTTGATATAACGGGCATGAGCTGCAGTGCCTGCTCGTCACGCATAGAAAAGGTTGTCAACAGGATGCAGGGCGTGGAGCAGATGAGCGTTAATCTGCTGAAAAATAATGCGCACGTTACCTTTGACGAAAGTGTTGTAGATGAAAAAGCGATTATTGCCCGCATTGAAAAGCTGGGCTTCGGTGCAAGTGTGCATGCCGCAGGAGCTGCCGCTGCGCCTGTGCCGCAGCAGGATACGGCGGTGCAGGAGATGAAGCAGCGTCTTATCGGCTCGCTAATTTTTGCCAGTCTTGTCTTTTATCAGCACATGGGGCGTATGTGGGGCTGGCCGTTGCCAGGCTTTATCCTGGGGCAGGAAAACGAGCTGATTAACGCTTTGCTGCAG…	MKKQLLDITGMSCSACSSRIEKVVNRMQGVEQMSVNLLKNNAHVTFDESVVDEKAIIARIEKLGFGASVHAAGAAAAPVPQQDTAVQEMKQRLIGSLIFASLVFYQHMGRMWGWPLPGFILGQENELINALLQMLWCIPVLFIDRKYFIHGVRNLLSGAPNMDSLIAVGSGASFIYGLYSVFGMAYAFGHNRLDLLPGFADALYFEASAVILALVTVGKFMEARAKSHTSDAIKALMNLTPKTALVERHGLQGEIPVEEVVTGDVLIVKSGASVPVDGKIIDGSGALDESALTGESLPVDKTIGDKVIGGTINRSGYFKMEATAIGADTALAKIIALVDEATSSKAPIAKLADKVSGYFVPAVIGIAVLAAVVWLALGASWHFALTIAISVLVISCPCA…	751
COG2217	MH0096_GL0016151	+	ACATATACGGGTGGGGGGTATATAATATAAACCGTAAGAGAGGTGAAGAATTTGGATAACGAAAAAGATGAAGTTTGTAAATGTGAATGTTGT	93	ATGGAACAGTTTAATGTTACCGGAATGAGTTGTGCTTCATGCAGTAGCAGGGTAGAAAAGGCAGTTTCAAAAGTAAATGGCGTTACATCGTGTTCTGTAAACTTGCTTACAAATTCAATGGGCGTAGAGGGAACGGCTTCGCCGGCTGAAATAATAAAGGCGGTTGAGCAGGCAGGATACGGAGCAAGCCTTAAATCAGGCGAAAATAAAAGTTCCCGTGATAACGATGAAGACCGGCTTAAAGACACTGAAACGCCCTTGCTGAAACAAAGACTTATATGGTCGGTAGGATTTCTTGCCGTGCTGATGTACTTTTCAATGGGGCATATGATGTGGGGCTGGAAGCTTCCATCATTTTTTGAGAATAATCATATAGCGATGGGGCTTGTGCAACTTCTG…	MEQFNVTGMSCASCSSRVEKAVSKVNGVTSCSVNLLTNSMGVEGTASPAEIIKAVEQAGYGASLKSGENKSSRDNDEDRLKDTETPLLKQRLIWSVGFLAVLMYFSMGHMMWGWKLPSFFENNHIAMGLVQLLLTIIIMVINKKFFVSGFKSLLH	155
COG2217	MH0097_GL0073126	-	TGGCTGAATACCTTGAAGCGGAAATACATTACGAGGTTGTGCCAATACGTAAACTCGTAGCCATACAGCTTGAGAGCGGACTGCTTACTATGCAGTATCTGAAAGACCACAAATAAATAGATTGTACTCCACATGTGATGCCGCTTGGGATTCTTCCCGGCGGCATTGCTATATTACTTGACGTATTTTATTTATACCTGTTTTTTTAGTGCTTTTATGCTATACTATCCCCGAAGGGTAAGGTGATATTTTGCTCAAACTTAACGCATGGATAAAGCGTTTTTCAATACCGCTTCTGTGG	301	TTGCTCAAACTTAACGCATGGATAAAGCGTTTTTCAATACCGCTTCTGTGGGGCGCGGGAATGCTCATTGCTTTGGCAATAGCGTTTTCGCGTATATTTGGCATCAAAATCGTTGCGGATGTGTGCTTCGTGGCGGCGTTCGTGCTGTCCGGCGTGCCTATATTGCTTCGGGCTATTCAGGCGCTGCGATTCAAAACGGTCAGCATAGAACTGCTTGTCTCCATTGCGGCAATAGGTGCATGTGTGATTGGCGAATTCAACGAATCCGCAATAGTCACGTTTTTGTTCCAGCTCGGCTCGTTCTTGGAACAGAAAACCATGAAAAAGACGCGCTCTGCCATCAGGGCGCTGACTGAAATGGCTCCGACTACGGCATGGCGCGTTCTTGAGAACGGCGCG…	LLKLNAWIKRFSIPLLWGAGMLIALAIAFSRIFGIKIVADVCFVAAFVLSGVPILLRAIQALRFKTVSIELLVSIAAIGACVIGEFNESAIVTFLFQLGSFLEQKTMKKTRSAIRALTEMAPTTAWRVLENGAEDAFETEEIDADEVEIGDILLVKAGGKIASDGVVVKGDGYAAEASITGEPIAKHKTVGDTVYAGTILDSGTIQMRATKVGEDTTFAKIIALVEEAQDTKSPVERFIDKFAKYYTPAVIAIAAAVFIFTRNVDTAITVLVLACPGALVIGAPIANVAGIGRGAQEGILLKGGDSIHTFSKADTVVFDKTGTLTEGVPEVCVQKDYSNEATQALALAASVERASDHPLANAVIRYAADLPSYEAESVQNIKGCGMDASICGHRVLIGN…	626
COG2217	MH0099_GL0081214	+	GGTCATTAGAAAATATTTTTGAGCCTATAGTCTCAAAAATAATAATTTATAAAATGTTAAAATAAAAGTGTATAATTATTGGCTTATATATAATAGATACGATTGGTATATTGTTGTTAGACTACGGGCTAACAACAACACTTCAAGACCCAGACTTGAAGTGATAAAGAATAAAAATATATTGACATAATTATATTAACTGTGATATTATTTAAATATATGAATATATATTCATGTATAAGGAGGAAATATGTTAGACACAAAAGAAATAAATAGCATAAAAAACAAATTACTTGAAGAA	301	ATGAAATATAAATATAATATCAAAAACCTAGATTGTGCCAATTGTGCAAAGAAAATAGAAGAAAAACTAAATAAAGACAAAAACATCAAAAATACTATAGTCAATTTTAGTGCATCAACAGTATCTGTGGAAACAGACTTAGAAAAATCATTTGAATATGTTAAACAAATAGTTAGTGAAGTAGAACCAGATGCCATACTAAGTGAAGAAAAAGTAAAAGAAGATAACTATAAAATATTTTATCAAATCCTAGTAGGAGGTATATTAGGATTAATAGGTTGTATAACAAAATTACCATATCATTTAAACCTAATTATAATTATAATAAGTTATATAGTATTAGTATATAGTACCTTTATAACCGCTATTAAACAGTTATCCAAAAGAATAATTAATGAA…	MKYKYNIKNLDCANCAKKIEEKLNKDKNIKNTIVNFSASTVSVETDLEKSFEYVKQIVSEVEPDAILSEEKVKEDNYKIFYQILVGGILGLIGCITKLPYHLNLIIIIISYIVLVYSTFITAIKQLSKRIINENLLIVISTIGAFVLGELHEGLMVIFLYELGKSLEKLAVNRSRKSVSELMNIKEENSNLKEEDTIKVVPTETIKVGDIIVVKEGEKVPLDGIIIEGNAMLDTSALTGESELLNATIGSEVLSGSINKSGLIEVKVTSIYKNSTVSRILSLVETATERKTKTETVVSKYAPIYTLSVLIVAILVGALLPLITNLTYTESIYKALTIIVVSCPCAVAISVPLAYFSGIGASSKEGILIKGSNYLDSIKNIKKVVFDKTGTITTGEFYVS…	679
COG2217	MH0100_GL0016469	+	TATTTAGATAGAGAAAATTTATTAATTTAATATATAAGAGCATTAGACTTATGATAGACTAATGCTTTTTGCTAATTACTATTGACATAAATACCCCCACCCCCTATAATTGGGTAGTAAAGATGGAATAGAGATATCCATAAGACGTGGAGAGTAGTATCAAAGTAAAATATATAAAAAGAACCTTATTATTCGTAGACTTAATATTATATAAGAAATAGATAATAAAAATTGAAAGGAAAAGCTAATTATGAAAGTAATTTTAAGTATTGAAGGAATGAGTTGTAGTGCTTGCTCATCG	301	ATGAAAGTAATTTTAAGTATTGAAGGAATGAGTTGTAGTGCTTGCTCATCGGCATTAGAAAAGTATTTAAATAAACAAAAAGGAGTAGTAGATGCCTCAGTTAACCTTGTCTTAGCAACTGCTACTATTATGTATGATGAAACATTATCTTTAAACGATTTAGAAAGATTTATTGAAGAAGCAGGTTATAAAAGTTTGGGTATCTATTCAGAAGAAAAGGTCTTTAAGAAAGAGAAACTTAATAAAAGATTATTTGCCTTTTATACTATCCTTTCTATTTTAATACTTTATATTTCTATGTCACACATGGTAGGTCTTCCTGTTATACCACTACTTAATATGGAAAAGTATCCTGTTAACTATGCTATTACTTTACTAATACTATCTCTTCCTTATCTT…	MKVILSIEGMSCSACSSALEKYLNKQKGVVDASVNLVLATATIMYDETLSLNDLERFIEEAGYKSLGIYSEEKVFKKEKLNKRLFAFYTILSILILYISMSHMVGLPVIPLLNMEKYPVNYAITLLILSLPYLYYGKDILKSGYLNLVHKSPNMDTLVSIGVLASLIYSIFNTIMIIKGQTSYVESLYYESFCIIIYFVKLGRSIDTKSKSKTKEAIKELVQVTPTKALLKTTEGEKEISIDEVKKHDTLICKPGEKIAVDGNIISGSAYFDEAFITGESKLIKKKIGDKVIAGSINTNGYITYEAINIGKDSTISEIVRLVVEATNTKPAIAKVADKVSSIFVPSILLIAFLTLIFNLLTNNLDIALTRFVTVLVVACPCSLGLATPLAVIVSEGFCA…	730
COG2217	MH0100_GL0016470	+	TATTTAGATAGAGAAAATTTATTAATTTAATATATAAGAGCATTAGACTTATGATAGACTAATGCTTTTTGCTAATTACTATTGACATAAATACCCCCACCCCCTATAATTGGGTAGTAAAGATGGAATAGAGATATCCATAAGACGTGGAGAGTAGTATCAAAGTAAAATATATAAAAAGAACCTTATTATTCGTAGACTTAATATTATATAAGAAATAGATAATAAAAATTGAAAGGAAAAGCTAATTATGAAAGTAATTTTAAGTATTGAAGGAATGAGTTGTAGTGCTTGCTCATCG	301	ATGTTTAATAAGAAGATTAAAACTATAATTAAAGTAGAAGGAATGAGTTGTAACCACTGTGCTGATAAAGTAACTAAAGCCCTAGAAAGTTTAGATGATATAAGAAAAGTAAAAGTAAATCTTAAGAATAACAGTGTTACCATTTTAAGTGATAATGAGTTAAATATCAAAGTAGTAGAAAGTACTATCAACTCTTTAGGATACAAATATGAAGGATTAAGTAATGAAGAAAATTAG	MFNKKIKTIIKVEGMSCNHCADKVTKALESLDDIRKVKVNLKNNSVTILSDNELNIKVVESTINSLGYKYEGLSNEEN*	79
COG2217	MH0100_GL0056606	-	TTTTAATTCTTCTAAGCCCATATACGCCTCCAAAAAACTTATTTCATACACCATTATAGCATATATCAGACTTTGTTTGGAAGCTAATATAAAAAAGTGAATGGAGTGATAAATCGCATAATACTGTTAGGGGTCTTTCTTGTAATTTGATATACTGAATATTAAAATTTCTTCCTTTTTCAGAGAATCTATTTGAAGAAAGAGTTTTAAATTCTTTCTTTTTTTTGATATACTAATAGTAGGTGAGATCATGAAACAAGTTATTTTGAAAATTGGGGGAATGAGTTGTAGTGCTTGTTCT	301	ATGAAACAAGTTATTTTGAAAATTGGGGGAATGAGTTGTAGTGCTTGTTCTAACGGTTTGGAAAAATATTTAAATAAACAAGAAAAAATAGAGAGTGCAACTGTGAATTTAGTTCTTGCACAAGCAAAGATTGTATATGAAGATACACTATCTATTTCTGATATCGAACAGATGGTAGAAGATTCTGGATTTGAAAGTCTAGGTGTCTATGATCCAAAAAAAGAAGAGAAAGAACAAGGAATTCCTAAGTCATTTTATATCTTCTTAATTCTAGCACTCATTCTTTTATATATTTCTATGGCGCATATGGTTGGTCTTCCAACCTTAACATATTTGAATATGGATTTATATCCTAAAGTATATGGAATTACTTTATTATTATTGACCATTCCATTTCTC…	MKQVILKIGGMSCSACSNGLEKYLNKQEKIESATVNLVLAQAKIVYEDTLSISDIEQMVEDSGFESLGVYDPKKEEKEQGIPKSFYIFLILALILLYISMAHMVGLPTLTYLNMDLYPKVYGITLLLLTIPFLFYGRDLFQSGIKNIIHKTPNMDTLVTIGVFSSFLYSCYSLLQVFLVDISAVHHLYFESAAIVIFFVKMGRLLDDRSKAKTKEAIQELVQITPESALLLTEHGEREVTIDEVKVGDILIVKPGMKLAVDGVVTSGKSHVDESFVTGESKPVTKEKGSSVVAGSMNYDGYLEYEAKRIGKDSTISEIVNLVIEATNTKAPIARIADTISGYFVPAIIIIAILTLFGYLLLGYPLSEAVISFVTVLVVACPCALGLATPLAIVVSMGTS…	731
COG2217	MH0101_GL0023304	-	AAAACAGTGGCATAAAACTATTGACTTGTTTTCAAAAATATTTTTTGCAGCATGATTATTGACAATACCCGTAGGGGGTATTATACTAAAAACAAAGAAATACCCAGTAGGGGTATATTGCTGGAGGTGGATAGTTGTGTCAGAGACGAAGGAATACAAGGAGACATGCACTGGAACGTGTTGTCCTCATCATAAATCCACGCCGCGTAGTGAGAAAGAACTGCGGCAGCTGCAAAACCGTTTGAAGCGCATGATCGGCCAGCTCAACGGTATCCGTAAAATGCTGGATGACAACCGTTAC	301	ATGAAAACAGAAAAATACAACGTGACGGGTATGACCTGCGCTGCCTGCCAGGCGAATGTCACCCGCTGTGTCTCCAAACTGGAAGGCGTAGAAGAAGTGAATGTCAGCCTGCTGGCAAACCAGATGACGGTGTCTTACGACGAAGCCCAGGTCAGCCCAGAGACCATCGTGGAGGCAGTGGAGAAGATCGGCTATGGGGCGACCTCTCTTGAGAAACAGGTGGGGCCTAAGAGCGAGGAACAAGGGTTCCGCGGGGAATGGCAGTCGCGCCAAGAACAGGCAATTCAGCACCAGAAAGAAATGAAGCGCCGTTTGATTGCGTCTGTCGCTTTACTGGTTCCTTTGATGTATATTGCCATGGGGCATATGCTTTTTCTTCCCGTGCCCTGGTTCTTTGTA…	MKTEKYNVTGMTCAACQANVTRCVSKLEGVEEVNVSLLANQMTVSYDEAQVSPETIVEAVEKIGYGATSLEKQVGPKSEEQGFRGEWQSRQEQAIQHQKEMKRRLIASVALLVPLMYIAMGHMLFLPVPWFFVGEENSLVSALAQLILTVPVLFVNRHFFQTGLKALWHRAPNMDSLVAIGSGASLVYGLFAMFRLAYGFGHGDLEVVHQYAHALYFESAAMILTLVTVGKYLEAKSKSKTGDALGKLVDLAPKTAVVIRNGQEHTVPAEEVVAGDIVVIRPGEGIPVDGVVTEGHGYVDQAAITGESIPVEKGPGDQVISATINKNGSFRFRASKVGEDTTLSQIIRLVDEASNSKAPIARLADKVSGVFVPVVIGIALVTAIVWMAAGMGFEFALSN…	882
COG2217	MH0101_GL0050833	+	AGTGTCCGCAGTCAAGGTCGATCAGCTTGATTGTTTTTTTCATAGGATGCTACTCCTTTCCTTTAGAGTTTAGTTGGTTTGACATGACTGAACGATTAAAAGACTGTTTAATCGTTCATGCCGTCAGTATATGCATGAAATGCGGGATAGTCAATGGGTTTGGGGACGGTTCTGCCCTTTGGATTGGAAAACCTCCTGATTGGATTTACTATTCAGAAGCTATTTCTTTTTGGATAAAAAATGCTCCTGTATGGAGCGTACAAAACAAAAGATGTGTGTTTATAATGTTTTCGTTCCCTAC	301	ATGGAGCGTACAAAACAAAAGATGTGTGTTTATAATGTTTTCGTTCCCTACGGGGGACGGGTACCCAAACATAATAAGAAAGAAGGGATGAAATTGCAGAAGGAGCAATTTGACATTACGGGTATGACCTGCTCGGCCTGCTCTGCCAGGATTGAAAAGAGTGTGGGGAAGCTGCCCGGAATCAAAGAAGTGTCCGTCAATCTGTTAAAGAACAGCATGGTCGCTTCTTATGATGAATCCGTTCTGGATACGGCAGGGATTGTCCAGGCTGTTGAAAAAGCCGGATATGGGGCATTCCCCAAAATGGCTGCAGATGTCCGGAACAAAACCAGTACGGCAGGCCGGACTCAAAATCCGGGAACCAGTACGGCACAGGCAGAATATAAGCAGATGAAA	MERTKQKMCVYNVFVPYGGRVPKHNKKEGMKLQKEQFDITGMTCSACSARIEKSVGKLPGIKEVSVNLLKNSMVASYDESVLDTAGIVQAVEKAGYGAFPKMAADVRNKTSTAGRTQNPGTSTAQAEYKQMK	132
COG2217	MH0102_GL0104263	+	TGTGGATGCGACTTAGCTGCAATAACAGGTGTAACTAAATCAGCAATATCACATCAATTAAGTTCACTAAAAGAACTTAATCTTGTAAAAGCACGAAAACAAGGAAAAATTGTTTATTATTCATTATCAGATAATTGTGTAAAAGAAATACTTGAAAAAGGTGTAATACACACAATAAATAGATAAGGTTAATAATTTATGGTTTATGGGTATATCCTAAAATCCAAATGAATTACAAAAGGAAAAGTAAATGAAAGAAAAAATTGCTAAAATAGTATCAAGTGTAATTTTATTGATAGCA	301	ATGAAAGAAAAAATTGCTAAAATAGTATCAAGTGTAATTTTATTGATAGCAGCGATAATTTTAAAAAGCCAGATTGCATGGCTAAGTACAGTATTATTTTTAATCAGCTACATAATAGTTGGTTTTGAAGTAATAAAAGAAGCTTTTGAGAATATAAAAGAGGGCGAAATCTTTGATGAAAATTTCTTAATGACAATAGCAACTGTAGGAGCATTAATAATAGGAGAATTTCCTGAAGCAGTTGCAGTAATGATTTTCTACAATGTTGGAGAAATGTTTGAAGAAATAGCAACTGATAAATCAAAAAAATCAATAGAAAATTTAATGAATATTAGACCAGACTACGCTAATTTAAAATCAGATGATGGAAAAATAACTAAAGTATCTCCAGATAAAGTA…	MKEKIAKIVSSVILLIAAIILKSQIAWLSTVLFLISYIIVGFEVIKEAFENIKEGEIFDENFLMTIATVGALIIGEFPEAVAVMIFYNVGEMFEEIATDKSKKSIENLMNIRPDYANLKSDDGKITKVSPDKVKVGDIIVVKPGEKIPLDGIIIEGNSNIDTAALTGESLPSEVQVDSEVLSGCINLTGIITIKVEKEYGESTVCKILDLVQHATTKKAVAENFITKFSKVYTPIVVILALIIAIVPSFILKIGTPYEWIYRALTFLVISCPCALVISVPLSFFGGIGGASKQGILIKGSNYMDYLAKLDTIVFDKTGTLTKGTFIVDKIILADETKYSYPLNKEGKEKCAEILKYAAYAEHYSSHPVATSVKNAYIDEIDESKILDLHEIAGKGVMCK…	626
COG2217	MH0104_GL0080498	-	TTATCGAAATGTGATCTTTTAATCTGATAAATTCGTATAAGTAGTTTTTAGTATATCATATTTTTTTTGATTATCCTATATTTTTTTAATTTCTAGTTAGGAAAAACTATTATGTATAGTTCCAATATTACACCAAACAATACTTCTATTGACTATTTTTCTCATTTCTGTTGACATCAATATTTAAAAGTATTATATTTAAAACATAAACAATTAAGCAATCATTTAATCTTATAAAAAGGAGATTTCTATGGATAAAACGGAGAAATATAACATTGCTTCCATGGATATTCATGGTCAT	301	ATGAAGAAGACTTATGAGTTTGAGAATCTTGGCTGTGCTCATTGTGCAGGTAAAATGGAAGAAAAAATCGGGAAACTTCCTGATGTTGAAAGTGTAAATCTTTCATTTCCTATGAAAAAAATGTATGTTGAAACTTCTCGTGAAGATTTGCTTCCTGAGATTCAAAAGATTTGTACGGATATTGAACCGGATGTTATTGTGACGGAAGTTACAAAAAAATCATCTAAACGGAGAAAACATGTGGAAGAAGTTTCTCATAAAAGTCATGAACATCATCACCATCACGATGAACACTGTGACTGTGGATGTGATCACAACCATAATGAACATGAGCACCTCGAACATCATCACCATCATGATGACCACTGCGATTGTGGCTGCTGTGATGATGACGATGAC…	MKKTYEFENLGCAHCAGKMEEKIGKLPDVESVNLSFPMKKMYVETSREDLLPEIQKICTDIEPDVIVTEVTKKSSKRRKHVEEVSHKSHEHHHHHDEHCDCGCDHNHNEHEHLEHHHHHDDHCDCGCCDDDDDDDESIAAAANREGNGQATVFIVEKLGCAHCAGKMEEQISHLPGVEAVNLTFATKQLRVWSDDAKTLLPQIQDICTSIEPDVKVVVRENTVRAQKEAKKAKENSEDNREFWELGAGIVLFIAGKALESSKPVYSMVCFILAYLILGIKIVWTALKNISKGQVFDENFLMSIATIGAFGVGEFAEAVGVMMFYRIGELFEEKAVERSRSQIMDVIDMRPEVVNLVNDHGDVTIIDAEEAEIGDILLVRPGDRIPLDGIITDGETMIDT…	847
COG2217	MH0106_GL0005419	+	TATCATGTGCAAAAGCAGCACATGATCGACATTCGCCGTTTGTCGAATGCATAAATGCATTCTTCTCACTTGCGCTCATTATATCATGAACTTATATTGTTTGCATTGTTAAGTTAGGAATTGTTATGGGAACGAAAGACAAGTGAACGGTAATAGAAAATTTGTTAATGAGAAAAATAGTAAATAATGATGCTTGACTTTTCTGTTATCCTGTACTATATTCAAAATACCCCATAGGGGTATATAAAATATGATGAATGACAAAATCATAAGTGGTAAAAATAATATTCAGATAACAAAA	301	ATGAAAGAGAGATTTGATGTTACAGGCATGACCTGTTCCGCCTGCTCATCCCATGTGGAGAAAAGTGTGGGAAAGCTTACCGGGGTGGAAAATGTCAGCGTGAATCTGCTGACAAACAGTATGCAGGTCGAATTTGATGAGAATAAACTTGATACAGCAGGAATTATCAAGGCAGTGGAGGATGCCGGATACGGTGCGGCGGTAAAAGACGGGCACGCAAAATCCGGGGCAAAAACGTCTGGACAGTCTGGCAGTCAGGAAAACAATGGACTTTCAGCCGTAGAGCAGAATGTGAAAAACATGAAAAGGAGACTGATCGTCTCACTGATTTTCTGGATACCGTTGATGTATGTGTCCATGGGACATATGATATATCAGTGGCTCAACATTCCGATGCCG…	MKERFDVTGMTCSACSSHVEKSVGKLTGVENVSVNLLTNSMQVEFDENKLDTAGIIKAVEDAGYGAAVKDGHAKSGAKTSGQSGSQENNGLSAVEQNVKNMKRRLIVSLIFWIPLMYVSMGHMIYQWLNIPMPPFTMNFLHGNENAITYAFTQFLLLLPILIANQKYFKNGFKTLWHRSPNMDSLIAIGAGAAILYGIFAIYRIGYAMGHGDMMVVHQYAHDLYFESAGTILTLITIGKYLETKSKGKTSEAITKLLNLAPKTVTVVRDGVEQVVDATDVEKGEIFLVKPGESVAVDGIVLEGKSSFDESAITGESIPVPKQEGDTIVSASMNKSGLIRAKATKVGEDTTIAQIIRLVEEASSSKAPIAKMADKIAGVFVPTVITIALITGIIWLISGA…	885
COG2217	MH0115_GL0090533	-	GCGGTAAAAGATCTGATTTCATATAATTCCTCCTTTTAGAAACTGAGTTTATTATATCATAGGAAAGAAAAAACACAAGACAGATGGAGAAAGGTGTTTATATTTCGTATAAATAGCCCAATCGGAAATAGTTTTATCCCGTACGGAAGCGAATAGTGTGAAAGTATTGATTTTTTTTCTGAAATTGATTATAGTATCGCCTGTAAAGAGAAATACCCCACAGGGGTATAGTGAGGAGGCGTAAGAAAGCATGAAAAAAGATTTTTTTGACATTACTGGAATGACATGCTCCGCCTGTGCC	301	ATGAAAAAAGATTTTTTTGACATTACTGGAATGACATGCTCCGCCTGTGCCAACAGAATTGAAAAGGGAGTGAAAAAACTTCCGGGCATACAGGAGGTTTCAGTAAATCTGTTAAAAAACAGTATGATGGTTTCGTATGATGAAACTGCTTTGAATAGAGATGACATCATACAATCCGTAGAAAAAGCCGGATACGGTGCCAGCGTAAAAGAAGAAACCCAGAAATCACAGGTTTCCTCTAATACAGGAGCAGAAAAGAAAGATGCCGCAAAAGAACAGTATAAACTGATGAAAAAGCGTTTGTTCTGGTCAGCAGTATTTACCATTCCGCTGTTCTATATTTCCATGGGGCATATGTTTGGATGGCCGCTGCCGCAGGGACTTCTGGGAATGGAAAAT…	MKKDFFDITGMTCSACANRIEKGVKKLPGIQEVSVNLLKNSMMVSYDETALNRDDIIQSVEKAGYGASVKEETQKSQVSSNTGAEKKDAAKEQYKLMKKRLFWSAVFTIPLFYISMGHMFGWPLPQGLLGMENAMNFAFTQFLLLVPILFINSHYYKTGFRTLFEGSPNMDSLVALGSGAAVVYGIYAIYKISYGLGHMDMQMVDSFMMDLYFESAGTILTLITLGKTLEARAKGKTSDAITKLMDLAPKVARVERNGKEMRIPVEEVQAGEIIIVKAGESVPVDGVVLEGNSSVDESALTGESIPVEKHEGDTVIGATINKTGYFKMRATKVGNDTALAQIVRLVDEATSSKAPIAKLADKVSGVFVPIVITIAIVSTVVWLLAGYGLEFALSIGIAV…	764
COG2217	MH0117_GL0063548	+	CGGCACGTCCTCAATATAGTCACGGGATCTGTTTCTGCGTTTTTTTGCCACGGTCGCGTTCCTCCTTTGTTCCTCACAAATGTATTATTTATATCAATTATACCACATCCGTTACCCTTCTGCAAGCCGTTTTTACTTTTTTCGACCTTTCCTTTTTACCGTATAAAAAAATAAAACTTTTTCCGCTCTTTTTTCGCAAAACCTATTGACAAAAACATTTGAATGTGCTATCATATGAGCAGTGGTTCAAATGAATGAATATTCAATTGAGCATCCGTTCAAAAGTCGGAGAAAGGCGAAC	301	ATGAAATTCTTAAAAGATCTTTCACGCCGCCAGAAGCGCACGGTAATAAGGCTCCTCATCTCTCTTGTGCTGCTTATAGCGGCATCGCTCATTCCGCTTGACGGCATATGGAAATTCCTAATCTTCCTTCCCGCCTACATCGTGATAGGCTACGATGTGGTAAAGGACGCCGTGCTGAACATAGTACACGGTCAGCTCCTTGACGAAAAATTCCTTATGACACTTGCCACCGTCGGCGCATTTGCGACCGGCGATTACAAGGAAGCAGTCGCCGTAATGCTCTTCTATCAGGTAGGTGAGCTGTTTCAAAGCATTGCCGTCGGCAAGAGCCGCAAGAGCATAGCGGCACTGATGGACATCCGCCCCGATTCGGCACGCGTGATACGCGACGGCGCCGAG…	MKFLKDLSRRQKRTVIRLLISLVLLIAASLIPLDGIWKFLIFLPAYIVIGYDVVKDAVLNIVHGQLLDEKFLMTLATVGAFATGDYKEAVAVMLFYQVGELFQSIAVGKSRKSIAALMDIRPDSARVIRDGAEVTVSPDEVAIGETIVVHPGEKIPLDGTVTEGDSTVDLSALTGESVPGELRPGDRAVSGSVNLSGVIKINVEQVFGESTVSKILDLVENSSAKKAKTENFVTRFARVYTPAVVAGAVLLAFLPPLILRESVMPWIQRALTFLVVSCPCALVVSVPLSFFGGIGRASREGILIKGANYLEQLAGLSTAVFDKTGTLTEGSFTVTGVHPADGVDADELSGIAAVAEGFSSHPIAKALRRACPEKYGSETAYDVNERAGEGIEATVCGKH…	625
COG2217	MH0120_GL0027667	-	TGTTTTAGCTGTCATATTCCAAAATGGAACTAAGAAGCTAACTACACCGACTAAAAATAAGACGAATGAAACGACTAAAAATAATGATTTATTCTTTTTCATAGCGAATAAATAACCTCCTGCGTATAATATACCAAAACTTAGTACAAAAATTAAGAGACAAAAGCATAATAAATGTACGAAATTTAAAATTCATTTTTCTTGACACTATACCCTAGTGGGGTATATATTAATGCACGAGGAGATAAATATGGAAGAATGTTGTTGTCAAAAAAAGAAATCGACACCAAGAGATGAGAAA	301	ATGAAATTAAAATTTAATGTTGAAGGTATGACTTGTGCTTCATGCCAAGCACATGTATCAAAAGCTGTTGAGCAGCTCGAAGGAACAAGTAAAGTTAATGTAAACCTTTTAAAAAATACTTTAGATGTTGAAGTTGATGAAGCTAAATGTGACGCTTCAAAAATTGAAGATGCAGTTCAAAAAGCAGGTTACAAAGCTTATATTCCAAACGCTAATAAAAAAACTGATAAACTAATTGAAAAGAATCATGATTTAGCCTATCTTATCTTTTCCCTTGTTGATTTATTAGTTATAATGTACTTTTCTATGGGACACATGATGTGGGGTTGGCCAGTTCCTAAAGTGTTCAATATGCACACTAATCCTATGGGATTCTCACTTGTTCAATTTATACTCGTA…	MKLKFNVEGMTCASCQAHVSKAVEQLEGTSKVNVNLLKNTLDVEVDEAKCDASKIEDAVQKAGYKAYIPNANKKTDKLIEKNHDLAYLIFSLVDLLVIMYFSMGHMMWGWPVPKVFNMHTNPMGFSLVQFILVLPIIFLYRKYFINGFKKLIKLSPNMDTLIAIGATFSIAYGIYCLFMISMGYTEYHMYLYFEAAGMILTLVSLGKYLEKLSKRKTTTAIEKLMDLSPKEAVVLKDNIETKVKIEEVKLGDIVVVKKGDSVPVDGKIIEGNASIDQSNITGESIPVYKTANDDVYSSTIVTAGYIKVKATKVGEDTSIANIIKLVDEASNSKAPISKLADKISGVFVPVILAIALVTFIINLIVSKDFQIALNFAITVIVIACPCALGLATPVAIMVG…	826
COG2217	MH0122_GL0073016	-	AAAGACAGTTCTTTATACACTTGCGGATGAACATGTTTTTACGATACTCAGTCAGGGAATAGAACATGTAGAAGAGTGAACATAGAAAGAAAAAACTCTGTATGTATTTTCATATGGAGTTTTTTGTTTGTTTTTATGTTATTTATACTTGCCTTTTAAATATAATTATGATATATTGAATACAACATATGAATAATTGTTCATATGAACATTGACTAAAATAAATTAAAAGACAAGGAGACCTCTTATTATGAAGAAGAAATATCATATAGAAGGTATTGACTGTGCGAATTGTGCAGCT	301	ATGAAGAAGAAATATCATATAGAAGGTATTGACTGTGCGAATTGTGCAGCTAAAGTTGAGAAAAAGATGAATGACCTTCCGGATGTCAGTGTTACATTGACATTTGCAACAAGCCAGCTTTTGGTGGAAGCAGAAAATCCGGATGAGGTACTTCCGAAACTTAGAGAGATAGCAGATAAGATGGAACCGGGCACCGTGATAGAAGAGATTTCAAAGGCAAAGAAACACAGTGGAAAAAAGAAAACTCACCATCACCATGACGATGAAGATAGTTGTGATGACGACTGTTGCTGTCACGGAGAGCATGAGGAACATGAGCACCACCACCATCATCATGATGACGAAGATTGCTGTGATGGCGACTGTTGCTGCCACGGAGAACATGAAGGACATGAACAT…	MKKKYHIEGIDCANCAAKVEKKMNDLPDVSVTLTFATSQLLVEAENPDEVLPKLREIADKMEPGTVIEEISKAKKHSGKKKTHHHHDDEDSCDDDCCCHGEHEEHEHHHHHHDDEDCCDGDCCCHGEHEGHEHHHHKHLDGVTKKKYRIEGIDCPNCAAKVERKMNELPDVAVTLTFATSQLLVEAKNPDEVLPKLREIADKMEPGTVIEEYSSEKKASVEADEDGGDDDVKVELIKIAIGAFVFIGGVVCQKYLNVIPAVYIELFVVSYIILGGEVVLKAVKNLFRGKLFDENFLMSIATIGAFATGEYPEAVGVMLFYEIGELFEDIAVGKSRKQIMEAVDMRPEVVRYIDGDNVIELDPEEIEIGDIIEVRPGDRIPLDGVVVKGDSRIDTSAVTG…	845
COG2217	MH0122_GL0101779	-	AAAACGAGTAAAAAGACAGAAAAGTGTGAAAAATAGATTTATGTGTTAAGCAGTTAAGCCATAACCACACAAGAAAAAAATTACAAAAATATAATGATAAAAAGTATCAATATACATTCTTGACAAGATACCCCCACAAGGTATATATTATGAAAAACGTGATATATACCTTGTGGGGGTATTGTGTTATTGTTTTAAATAAAAACCGGAAATTTACAAACATTTTGAAAGGAATGGTGATTTATTATATATGGAACAAAATCAGATAGCTGGGGATAATGATATTGAAATGCCTGATATT	301	ATGGAGGATAAAATGGAACAGTTTAAAGTTGCTGGAATGCACTGTGCTGCCTGCAGTGCCCGTGTAGAAAAAGCCGTTTTGAAAGTGCCCGGTGTGACTTCATGTGCAGTCAGCCTTTTGACAAATTCAATGGGTGTTGAAGGTGATGCGGATGCACAGACTATTATATCTGCTGTAAAACGGGCGGGATATGGAGCGTCATTGAAGGGTGAAAATGAAAGCACGGAGGCGGCAGAGGCAGGACTTGAAGATACGGATACGCCTGTACTTAGAAAACGTCTTATAGCTTCGATAGTTTTTTTAGTTGTTTTAATGTATTTTTCTATGGGACATATGATGTGGGGCTGGCCGCTTCCTAAATGGTTTGATGGAAATCATGTTGCTATGGGACTTTTACAA…	MEDKMEQFKVAGMHCAACSARVEKAVLKVPGVTSCAVSLLTNSMGVEGDADAQTIISAVKRAGYGASLKGENESTEAAEAGLEDTDTPVLRKRLIASIVFLVVLMYFSMGHMMWGWPLPKWFDGNHVAMGLLQMILAAIIMIINQHFFINGFKGLINRSPNMDTLVALGSMASFVWSVYVLFAMTGAQAAGDEKAVMDYMMDFYFESAAMILTLITVGKMLEAHSKGKTTDALKGLMDLAPKTAVIVKDGEEKTVAVKRVKKGDIFVVKPGESIPVDGVITEGGSAVNESALTGESIPVDKEVGDMVSAATINQSGFIKCEATRVGEDTTLSQIIKMVSDAAATKAPIAKIADKVSGVFVPVVIILAIITTIVWLIAGKEVGYALARGISVLVISCPCA…	753
COG2217	MH0124_GL0029810	+	GGTACGGAAAAATTTACCGCTGAAATGTGTTAGAAAATTTGTTGAAGTGAAAAATCAAACAAATCGACAATCTCACAAATTGTTGCAACTGTTGCGATTTGTTGCTCACTGCAACAAGACTACGGAACGCATTTTCAATTTTTCATTGTCTGTTGCGTAAAATCGGTTGACAAACGCTGAAAATTTGCATATACTATACCCACACCCCGAGGGGGTGTAGTACAGACCGAATTTTCTCAAAGGAGAATGTATGAAGAAAAAATTTAACGTTACGGGCATGACCTGCTCTGCCTGTTCGGCG	301	ATGAAGAAAAAATTTAACGTTACGGGCATGACCTGCTCTGCCTGTTCGGCGCACGTCGAAAAGGCGGTGAAAAACGTCAAGGGCGTGCAAAGTGCCGACGTCAGTTTGCTTACCAACAGCATGACTGTGCGTTTTGACGAAAAAGTCGCAAGCGAAGCGGACATTATTGCTGCGGTGCAAAAATCCGGCTACGGTGCGTCGGCAGAGGGAAACGTTGTTGCCGCAACCAAAAAGCCCGTGGGCATAAGCCTTTTCCGATTGCTGTTTTCTTTGGCAATGTGCGTGGTGCTTATGTACGTTTCCATGGGACACATGGTGGGATTGCCTTTGCCGTCCTTTTTGCAAGGCACGGAAAATGCCCTTTCTTTTGCGCTGGTGCAGTTTTTGCTGTGTATTCCG…	MKKKFNVTGMTCSACSAHVEKAVKNVKGVQSADVSLLTNSMTVRFDEKVASEADIIAAVQKSGYGASAEGNVVAATKKPVGISLFRLLFSLAMCVVLMYVSMGHMVGLPLPSFLQGTENALSFALVQFLLCIPVWYVNRSYFIVGFKRLFQRAPNMDSLIAVGSLAGALYGIVTMFIESYALGKGDFATVELYRHELYFESSAMILALVDLGKYFEGRSKMKTGDALNKLRKLVPNKALLVKDGKETEVDSKSLVAGDIVAVKSGMSFPADGIVTEGNCFANESAISGESLPVEKLPNDKVIGGTVNAGGFVLVRVTTVGKDSVLSQIITLVEEAGTSKAPIQRLADKISGIFVPVVLAISLITLIVWLALGQTFSVALGFAISVLVISCPCALGLATP…	861
COG2217	MH0126_GL0013200	+	TCAGAGTGGATAAGTGCTTTTTTCTTTCTTTTATTTGTGGATTACAAAGGATTGCTGGGATGAAATGAATAGACTTGTTCGCTTTGTTTTAAAAATAAGCCCCTTGACAACATATACCCCTATAAGTATAATACGCCCATACCCTATAGGGTATAAAAGCAGACAGGTAAAACATTTTAGCAATGAAACGCTTTAAAGATTTAACATAATCAAGAAAGTTCCACGATTCTATTGCGTAGAGCAATAAGTGGTGCAATTGCCTAAAATGATTTTATGGAAAGGAGTTTATATGAAAAAAGCA	301	GTGCAATTGCCTAAAATGATTTTATGGAAAGGAGTTTATATGAAAAAAGCAATAGACAAAATAGAATGGCTATTAGAATTGGGTGGAATAAAACGTGATATTGTGTTTCTGGTTTTATCCGGAATAGCATTGTTGCTAAGTTTCTTTAAGGTGACCATTTTCTCCAGTGATTTTGCGTGGATTTCCATTGTTTTATGTGGATTGCCTATTATCCTGGAAGCTATTATTGGACTTATTACGGAGTTTGATGTAAAAGCAGATGTGTTAGTCTCGTTGGCACTTATTGCATCCATCTGTATTGGAGAAGATTTTGCGGCAGGTGAAGTGGCATTTATCATGCAGATTGGTGGATTGCTTGAGGAAATTACGGCGCAAAAGGCAAGAGCAGGAATTGAAAAA…	VQLPKMILWKGVYMKKAIDKIEWLLELGGIKRDIVFLVLSGIALLLSFFKVTIFSSDFAWISIVLCGLPIILEAIIGLITEFDVKADVLVSLALIASICIGEDFAAGEVAFIMQIGGLLEEITAQKARAGIEKLVHLTPQTARILKDGKETILAAEQVQVGDRIRVLAGETIPVDGVILSGETAINQAVLTGESMPVDKSKSDEVYSGTVNQFGVFEMEATKANENSSIQRMLRLVQSADADKAKIVGMADKWATWIVVIALTAASITWAVTGEIIRAVTILVVFCPCAFVLATPTAIMAAMGNATKHGFLVREGDALERLAKVSKITFDKTGTLTYGKPKVSKVYSIHAEYPEQLLYAYVAAAEQYSEHPLGKAITTNYKKQVKQELKEAVQFTMLPG…	643
COG2217	MH0126_GL0044448	-	GATATCATTTTAGTGTTAAAAGATGGTAAGATTCTTGAAAAAGGAAACCATGAAGAACTAATGAAACAAAAGAAGTTTTACTATGAATTATATAATTCACAATTTAATATTTAATTTTTGAAAATACTTGCTTAAAAAAGTAAGTATTTTTCTTTTTGCTATTGACATACGTTAAATATAGTTGTATAATATATCAGTAATTGAAAATATGTTCATATTTATGTTTAAAAATATATCATAGGAGTGTATTATGATTAACGTAAGTGAAGAAGTAGTTATAAAGATTTCTAACTTCTATAAA	301	ATGAAGATTAAAAGTATGTTTCATTTTGAAGATTTGCATTGTCATGAGTGTGCTGAGCATATAATAGATATTATCGAGCATAATGATGATGTTAGTGACGTAATAGTTGACTTTGATAAAAAAAATATCACTGTAATTGGGGATCGCAAATTTAGCTATGAAGAAGTAAGCAAAATAATTAATTATGTTAAAAATAATGAGCATAATGAACATAAGCACGAACATGAACACGAACATGAAAAAACATTACAATCTCTTGGAGGAATAGTAACTGAAGAATATTCTTTTGAGGATATTGATTGTCCAAATTGTGCTGCAAAAGTTGAAAGAGCTTTGAATAAAAATAAAGATATTCTTGATGCTCGTGTAAACTTTATAACTAAAAAAATAATAATTAAA…	MKIKSMFHFEDLHCHECAEHIIDIIEHNDDVSDVIVDFDKKNITVIGDRKFSYEEVSKIINYVKNNEHNEHKHEHEHEHEKTLQSLGGIVTEEYSFEDIDCPNCAAKVERALNKNKDILDARVNFITKKIIIKHNDNCQVYNIVTKIVKSVECDAKVYKPGMKHVLHEDHNFECHEHGCNCHGHHHRHEHEKEKNSVKVIIIFLGFMLFLASMSLKLLGIENIYSKLMFLVSYGMLSYDLFYEAFVNIIHKDFFSESTLMIVASLGAVLIGEQFEGIMVILLFKIGEFCQDRATEKSRRAIKDLVDMRVDEVSLKDGTVKKVDEVNVGEIVTIKVGERIPLDGVIKEGSTEVDMKALTGESIPAEVKSGEEILSGSINLTRVIDIEVTKISSDSTMNKV…	809
COG2217	MH0126_GL0057375	-	AAAAGGCTGTTTCCGAGCTTGACGGTGTTAAAAGCGCTTCTGTAAACTTTATTACGACCAAGCTTACGATCGAAACCGAAGAAGATACGGTCAGCGACGAGTTTCTCAAAAAAATTAAAAAAACCGCAAAGAAAACCGATTCTGATGTTACAGTAAAAGAACTGTAAAATAACTCAAAACATAAAAGATTATAATAAAGCAACACAGGTAAAGCCTGATAAATAAAAACGCAAAGGCGGGCGCTAATGTCATGAAAAAAATCCAGAAGGGTATTATCAAACTTTCAATATGCACGGCTGTC	301	ATGAAAAAAATCCAGAAGGGTATTATCAAACTTTCAATATGCACGGCTGTCGCTGTTGCCGGCTTTGTATCCGAAAAGCTTGGCGCACCGACATGGCTGTTCATAACTCTTTATATGCTTGCTTATGTTGCAAGCGGATATGATGTACTTATCGATGCAGCTAAAAATATATTCAGCGGCAACTTTCTTGACGAAAACTTCCTTATGGCAGTAGCTACGATAGGAGCTGTAATTATAGGTGAATATACGGAAGCCGTAGCTGTTATGCTGTTTTTCCAGGTCGGTGAATTGTTTGAAAAATATGCCGTCAACAAATCGAGAAGCTCTATCACTGAGCTTATGAATATCAGACCGGATTATGCTAACCTCAAAAAAGGCGATGCATGGGAAAAGGTCGAT…	MKKIQKGIIKLSICTAVAVAGFVSEKLGAPTWLFITLYMLAYVASGYDVLIDAAKNIFSGNFLDENFLMAVATIGAVIIGEYTEAVAVMLFFQVGELFEKYAVNKSRSSITELMNIRPDYANLKKGDAWEKVDPETVNPGDIIMV	145
COG2217	MH0127_GL0007283	-	ACAGGGAAATCTCGGTTTACAGAAAAATTTAGCTTTATACAAGACGGCAGGATGACAAAACGATCCTGCCACTTTGCTTTTTCTATTCGGTATTTTGTTTGTGTGTAGACTGCGTTCTTCCAGTTTCTTTCCGTATGGCAGCGGAAATATGCTTTCGTATGTGTTCCACGGATATAATTTCTTTATTGACAGATAGACCCCAGGGGGGTATAGTCTAATTAGAAAGAAGATTTTCGATTCAGCAGTAAGAATGAGAGAGAGTACGAAAAGCAGAGAGGGAAATGAAATGGAAACGAAGGAG	301	ATGAGACAATATACGGTTACAGGCATGACCTGCGCAGCGTGCCAGTCCCATGTGGAAAAGGCAGTCGCTGAAGTGCCGGGGGTCTCTTCGGTGGCCGTGGCGCTCCTGACAAATTCCATGGCGGTCGACGGCACCGCATCAAACGAAGAAATCATCCGCGCCGTTGAAAACGCGGGGTACGGAGCGCGGCTCAAAGGTGAAGAAAAGAAAAAGAGCTCCGCTTCAGAAAAACTGGCACAGGAAGCGGAAGCCCTGGCCGACCATGAAACACCGAAGCTCAAAAGGCGCCTCATATGGTCTGCCGTATTTCTTGCGCTCCTCATGTATATCACCATGGGGCACAATATGCTCGGCTGGCCTGTTCCCGCATTTTTTGACCATAATCATCTGGGACTTGCT…	MRQYTVTGMTCAACQSHVEKAVAEVPGVSSVAVALLTNSMAVDGTASNEEIIRAVENAGYGARLKGEEKKKSSASEKLAQEAEALADHETPKLKRRLIWSAVFLALLMYITMGHNMLGWPVPAFFDHNHLGLALTEMFLALIVMYVNKDFFLSGGKSLAHGAPNMDTLVALGSGVSFLWSLYVLYEMTYLLTQGTSNADLMGFYHDRLYFESAAMIPALITVGKTLESLSKGRTTDALKSLMRMAPKTAFIEKNGQEVSVAIDEVQPGDIFVVRPGETIPVDGVIIEGTTAADESALTGESVPVDKAEGDPVKAATINRSGFIRARATRVGEDTTFSQIIRMVSDAAATKAPIARIADAVSAVFVPAVIGVAVLVIIVWILLGAPVAKALEYAICVLVI…	936
COG2217	MH0128_GL0079059	-	AGAAAGGGAAGCGGGACAATGGTAAATGAAACTGTAATTGCTGAGATTTATTGAGAAAATATTTCATTAAAAAAAAACACGTTGACTGCATATATATGAGCGAATATAATAACAAACCAGAGAAGAGGTGATAGAATGAAACAGCATAGATTTTGGGCATGGGCAATGATTGTTTGCCTTGCCATGTTATTCTATACCGGAAAAAAACATAAATAAAAATCGTATAATACAGAAATGGAGGATAAAATTTATGGATATCTTAAAATTAAAGAACCTTACATTGTTTGCAGGCGGAGTATTA	301	ATGGAACAGGAACAAATGTCTTATAAAGAGGCGGATACATTACTGTATTATTTGAATACGCTGGAATATGTCACGCAGGCAAAGGTTTATAGAAGGACGGCCGATGCCTGCGTTTGCTTTTCAGGAAAACGAGAGCTGTTGATTCAGGCTTTAAGAAAATTCCGATATACGTCCGTAAAAGTTCCAGATGAGGTTTTGACAAATTCGGGAAGACAGCTAAATGATATTTATCAGGAAAAACTGATTGGCAAAGTTCTTTTTCATTATGCCGGTAAAATATTTTTACCGTATCCAGTCAGAAAAGCAGTGGCTTTATGGAAGGCTGTACACTATTTAAAAGAAGGCTGGAAGAGTCTTGCAAGGCGGAAACTGGAAGTCGCAGTGCTGGATGCATCTGCT…	MEQEQMSYKEADTLLYYLNTLEYVTQAKVYRRTADACVCFSGKRELLIQALRKFRYTSVKVPDEVLTNSGRQLNDIYQEKLIGKVLFHYAGKIFLPYPVRKAVALWKAVHYLKEGWKSLARRKLEVAVLDASAIGISVLRGDFNTAASVMFLLGVGETLEEWTHKKSVGDLARSMSLNVSKVWLKSEEQEVLVDSRKIKEGDNIVVHMGNVIPFDGVVFEGEGLVNQSSMTGEPLPVLKTAGGYVYAGSVLEEGEITFTVKKAGGSSRYEKIVEMIEESEKLKSSLEGKAERLADQLVPVTFAGTAFTWLFTRNITKALAVLMVDFSCALKLTMPIAVLSAIRQAGAYDITVKGGKFLEAVAEAETIVLDKTGTLTKAKPIVKMVVPFCETSGNELLRI…	680
COG2217	MH0130_GL0054573	+	AATATATGCATCTTGGTATGCAGTTGGCAGGAACAAGGGATTGTGGAGAACATGGCAAATTATATGATCTGATCAAATATCCGGATGCACCACAGGGAGAATAGTATGCGATAGGAAATGCAGATGAGAATACGACAGGGTGTTTTTAATACTCAGCTTTTTATATTTTTTTACTTGCAATATACCCTATGGGGGTATATAATGACGACTATAGATATGAAGTTTGTTATGAAAGGTATAGGGTTATGGAGAACGCAGATAATAAGGAACAGGAACCATGTCCAAAGTGTTGTTGT	296	ATGCAACAATATACAGTGACAGGAATGAGTTGTGCAGCATGTAGTGCCCGTGTAGAGAAAGCTGTATCGAAGGTGGATGGAGTTACTTCCTGCTCTGTCAGTCTGTTGACCAACTCAATGGGCGTGGAAGGCAGCGCAAGTGACAGTACAATTATCAAAGCAGTAGAGGAGGCAGGATATGGTGCTTCGGTGAAAGGCAGTTTGGCGAGTACAGAAGCTGGTCATACAGATGCAGAGGATGCATTGGCAGATAAGACAACGCCTGTTCTTAAGAAGAGACTGATCTGGTCAGTAGGATTTTTGCTGATACTTATGTATTTTTCTATGGGACATATGATGTGGAATTGGCCATTGCCGTCCTTTTTAGAAGGAAATCATGTGGCAATGGGATTATTACAG…	MQQYTVTGMSCAACSARVEKAVSKVDGVTSCSVSLLTNSMGVEGSASDSTIIKAVEEAGYGASVKGSLASTEAGHTDAEDALADKTTPVLKKRLIWSVGFLLILMYFSMGHMMWNWPLPSFLEGNHVAMGLLQMLLTIIIMVINQKFFISGVKGLIHRAPNMDTLVALGAGAAFGYSTYALFAMTGAQVRGDMDAVMMYMHEFYFESAAMILTLITVGKMLEARSKGKTTDALKGLMQLAPKKATLLVDGVEQIVDIDQVKKGDHFVVRPGENIPVDGIIIEGNSAVNEAALTGESVPVDKAAGDSVSAATVNQSGFLTCEATRVGEDTTLSQIIKMVSDAAATKAPIAKVADQVSGVFVPVVITIAVITIIVWLLVGQSVGFALARGISVLVISCPCA…	862
COG2217	MH0131_GL0062647	-	CGCTCTCGCGCTCAAGCTCGCCCCCGTATTCATATCCGACCACTTCAATCTGGATGCACTGGAATCACTTGCAAACGAGGGAATAACGGTGTATTATACAGAAAATGGGGAGCTTTGCTCCACAGACAGAACATGAAGCGTCAAAAAACTCACAGCGTCGAATTAAAGTGTGAGATGGGTATTGACAGTATACCCATCCGGGGTATATGATAGATACCCCGGGTGGGTACTTTTTCGGAAGGAGTACATCATGGGAGAAAAAAAGCAATGTAGTTGTTGCCAGAGGACTAAGGAGCGCACT	301	ATGAAGCAGTTTAATGTCACAGGCATGAGCTGCGCGGCCTGCAGCGCCAGAGTTGAGAAGGCCGTGAACGCTGTACCGGGCGTGACCAGCTGCTCGGTCAGCCTGCTGACCAATTCCATGGGCGTCGAGGGCACCGCTTCCCCCGCCGACATAATCAAGGCGGTCGTGGACGCCGGCTACGGCGCCAGCGAGAAGGGCGCAGGCGGCCAGCAGAGCGCTGCCAGCTCCATGGCAGAGGCGGAGGCCGCGCTGGAGGATCACGAGACTCCGTTGCTCAAGCGCCGCCTGATTTCGTCCGTAGGCTTCCTGATAGTGCTCATGTATTTCTCCATGGGCGCGATGATGTGGGGTTGGCCGCTGCCGGAGTTCCTGGCGACCAACTATATGGCTCAGGCGCTT…	MKQFNVTGMSCAACSARVEKAVNAVPGVTSCSVSLLTNSMGVEGTASPADIIKAVVDAGYGASEKGAGGQQSAASSMAEAEAALEDHETPLLKRRLISSVGFLIVLMYFSMGAMMWGWPLPEFLATNYMAQALIQLYLTVIIMIINKKFFISGFKSLAHKAPNMDTLVALGSSAAFVWSSYALFEMTTQPTPMDQMHVMHTEFYFEAAAMILTLITVGKMLEARSKGKTTDALKSLMKLAPKTATILRDGQEVTVGIEEVQKGDIFVVRPGENIPVDGIVLEGHSAVNESALTGESIPVDKAEGDSVSAATLNQSGFIKCQATRVGEDTTLSQIIQMVSDAAATKAPIAKVADKVSGIFVPAVISIAIVTIIVWLLIGQTFGYALARGISVLVISCPCA…	919
COG2217	MH0131_GL0097035	+	CTTTTTCCCGTTTGGGCAAAAGGTCCTCCCGTTCGGACCAAAGCTGTTCGAAAAAATCCCCGGAAACTCGGCCTTTTTCCGCATGCCCGCCCTTTGGGCAAAAAAACCTTCCGTTTGGGCGATACAAACGCGGGCAAGTCGTTTATACTAAGAGAGGATACGGATACCCCGTAGGGGTGTTATCCGAGGGAAGGAGGATTCCTGCATGCAGGAGAGATATGACGTAACCGGCATGACGTGCGCGGCCTGCTCGGCC	256	ATGCAGGAGAGATATGACGTAACCGGCATGACGTGCGCGGCCTGCTCGGCCCGCGTGGAGAAGAGCGTCTCCGCCCTGCCGGGGGTGACGCAGTGCACGGTCAACCTGCTCAAGAACAGCATGGTCGTGGACTACGACGATGCGGCGCTGAGCAGCGGGCAGATCGTCGCCGCGGTGGAAAAGGCTGGGTATGGCGCCTCGCTGCAACAGAAGGCCGGCGCAAAGGCCGCGCCCAAGGGCGAGGAGCCGGGCGCGGCGGCCAAGCGGGAATACCTGGCGATGCGCCGCCGGGTGATTTGGTCCTTTGTCTTCACCGTGCCCCTGTTCTACCTTTCCATGGGGCACATGATGGGCTGGCCGCTGCCGGGGATTTTCCTCGGGACGGAGAACGCGATGCTC…	MQERYDVTGMTCAACSARVEKSVSALPGVTQCTVNLLKNSMVVDYDDAALSSGQIVAAVEKAGYGASLQQKAGAKAAPKGEEPGAAAKREYLAMRRRVIWSFVFTVPLFYLSMGHMMGWPLPGIFLGTENAMLYALTQFLLLLPVVAINFKYYRQGFKTLLHGSPNMDSLIALGSGASLAYGVYALYKI	189
COG2217	MH0131_GL0123537	-	GAATGTCCTCAACCAATTTATCGTTGGTTTAAAGGAAGTACATATCCTTCAATTCATCATTTATATGCATTAAGTTGTTTATTTGGGGTAAGTATGAATGAATTAATTGAAGAAGATGAAAGAAAAGGATGGGGTTATCGTATTTATCAAATGAAAGAGGGGAAAATGACATTAGAAAATCAAGAAATTTTGTAAGCGTATTTCTTGCTTATTTTTTAGTATTCAAGTATGATATAGATACCCTATAGGGGTGGGAGGTGTTTGGATGAAAAAGAAATATGATGTCGTTGGGATGACATGT	301	GTGGGAGGTGTTTGGATGAAAAAGAAATATGATGTCGTTGGGATGACATGTAGTGCTTGTTCAACTCATGTAGATAAAGCAGTAAGAGGGTTGGATGGTGTTGATGATGTTAATGTCAATTTATTACAAAACTCAATGACTGTTGAATTTGATGAAAATAAACTAAGTGAAAGTCAAATTTTTGAGGCCGTAGATAAAGCAGGTTATAAAGCTCAAAATATTGGTGAAAAACAGGTTTCAAATGTTCAAGAAAATGAAAATGAGCATAAAAAGAAGAATTTGATTCTATCATTTATTTTCTTGATTCCTTTATTTTATATCAGTATGGGACATATGATGAATTGGCCTTTACCAAGTATTCTCTTAGGTCATGAAAATATGATGATCTTTGTTTTAGTT…	VGGVWMKKKYDVVGMTCSACSTHVDKAVRGLDGVDDVNVNLLQNSMTVEFDENKLSESQIFEAVDKAGYKAQNIGEKQVSNVQENENEHKKKNLILSFIFLIPLFYISMGHMMNWPLPSILLGHENMMIFVLVQLCLVVPIMFINRGYYIRGFKTLWNRSPNMDSLIALGSSAAFIYSLYATFMMAYYLGRMDMDMTHHYMMQLYFESAGMILTLISLGKYLESRSKQKTSEAIEKLMKLMPSTAIVLKEGKEVEVAIEDVQIGDVVIVKPGNNIPLDGKIIQGHGSINEAMITGESLPVDKTVGDQVIGSTNNLDGYMQVEVSHASNDTTLSKIIRLVEEAGASKAPIAKLADKISGVFVPTVITIAIITFILWLTLGNKDFHFALNCAISVLVISCP…	834
COG2217	MH0131_GL0128899	+	TGCCATCCTGCAGGAAGCCGTCAAGGTCGCCAAGAAAGTCGAACCCGACTTTGAGATCGAGCTGTAAAATCCGCTTAAAGGCGCCCCTCCGCGGGGAGCTCCCGCGCAGCGGGTGAGGGGTGGCTCCCTTGTAGAGCAATTGCATCCCCCTAAAAATACTCAGCTAAAGCAGCCACCCCTCCGGCCGCTTACGTGGCCACCTCCCCTCAAAGGGGAGGCTTTTCTATACCCCAAACGGAGGTCCTACACCATGAACAAAAAGCAGAAAAAGACGCTGCAGCGCATCATCATTGCTGCCATC	301	ATGAACAAAAAGCAGAAAAAGACGCTGCAGCGCATCATCATTGCTGCCATCCTCACGGTGGCCCTGGCGCTGCTCTTCCACTTTGTTGCCCTGCCGTGGTTCGTCCAGCTCATCCTGTGGCTGGTGCCCTACCTCGTCATCGGCCATGATGTCCTGCGCAAAGCCTTCATGGGCATCAAAAACGGCGAAGTCTTCGACGAAAACTTCCTCATGGCCATCGCCACGGTCGGCGCGGTCGCCTGCGGCGAGTACAGCGAGGGCGTGGCCGTTATGCTGTTCTACCAGATCGGCGAGCTGTTCCAGTCCTACGCCGTGGGCAAGAGCCGCAGCAGCATCACCGCCCTGATGGACATCCGCCCCGAGAGCGCCAACCTGGAGGACGCAGAGGGCAACGTCAGC…	MNKKQKKTLQRIIIAAILTVALALLFHFVALPWFVQLILWLVPYLVIGHDVLRKAFMGIKNGEVFDENFLMAIATVGAVACGEYSEGVAVMLFYQIGELFQSYAVGKSRSSITALMDIRPESANLEDAEGNVSVVDPDDVEIGSIIVVKPGEKIPLDGKVVSGESTLNTAALTGESRPRTVRPGDDVISGCVNEEGVLRIETTTLYDDSTVAKILDLVENSSLKKSPIENFITKFARYYTPAVCIGALVLAFVPPLFLGNWLDWIMRALTFLVISCPCALVISIPLTFFGGIGGASKCGILVKGGNYLEALSKTSIAVFDKTGTLTKGVFKVTQVIPINGKAYDLQMMEYASLAESVSNHPIAKSIQRACPDLDPRRVTEAKEIAGQGVKAKIDGHWVL…	632
COG2217	MH0131_GL0152269	-	GGATTCTATTATTTCGGACATATCGTGGAAGAGTAGAATTATAGACAAGTCCTCACCCACTGCTTATTGTTTTTCGTAACTCCGTTGGGGACTTACCCGATTCGGCTAATTATAAGTTTATATTGCCCGCTCATTGCCAATATTGGATGAGCGGGCTTTTTTTATTAAAAAAAATACTGTTTTCTATTGACAAATACCCCATGAGGGTATATATTATTCCATATAAACAGGATACCCCATGAGGGTATTTATGGGAAAGGAGAGACAGCTTATGTCTGAAAAGAAAGTCTGTCCCTGCTGC	301	ATGGAACAATATAATGTAACTGGTATGAGCTGCGCCGCCTGCTCTGCCCGTGTGGAAAAAGCCGTATCGAAAGTTCCGGGGGTGAATAGCTGTTCCGTCAGTCTTCTGACCAACTCCATGGGAGTTGAAGGAACCGCTTCATCCGGTGAGATCATTGCCGCAGTGGAAGCCGCCGGATATGGTGCATCCTTAAAGGGCGGAACTGCCGGAGCGAAGATTTCCATGTCTGCGGCAGAAGAAGCGCTGGAAGATCATGAAACTCCGATCCTAAAGAAACGTCTTATCACATCCGTGGGATTTTTGCTGGTGCTGATGTATTTCTCCATGGGGCACATGATGTGGGGATGGCCACTGCCGAAATGGTTTGACGGCAATCACGTAGCCATGGGACTGATACAG…	MEQYNVTGMSCAACSARVEKAVSKVPGVNSCSVSLLTNSMGVEGTASSGEIIAAVEAAGYGASLKGGTAGAKISMSAAEEALEDHETPILKKRLITSVGFLLVLMYFSMGHMMWGWPLPKWFDGNHVAMGLIQLLLAGIIMVINQKFFINGFKSLWRRSPNMDTLVALGSMASFLWSVYALFAMTRAQVDGDSAAVMNYMMDFYFESAAMILTLITVGKMLEARSKGKTTDALKSLMKLAPKTAVVVRKGQELTVPIEQVQKGETFVVRPGENIPVDGVILEGTTAVNESALTGESIPVDKETGDMVSAATVNQSGFIKCEATRVGEDTTLSQIIKMVSDAAATKAPIAKIADRVSGVFVPAVITIAVITTIIWLLAGQTFGYALARGISVLVISCPCA…	854
COG2217	MH0131_GL0155579	-	CGCGGCCGGGGAGATCGTCGTCATCGCCGACGGCCGCATCGCCGAGCGCGGCTCGCACGCGCAGCTGCTGCAGCAGAACGGGCTGTACGCCGCGCTCTGCCGCACGCAGAATCTGCTCGGATGAATATTTTTGTTGTTTTTCTGCCAAACTGAGCAGCGCCCATGGCGCTGCTTTTTTGGCGTTTTTTCTCTTGACAAATACCCGCCCAGGGTATATAGTGAAAATACCCCGCAGGGGTATAAAGGAGGGATGCATATGCCGGAGCCGAAGCGATGTTCCTGCTGCGAAAAGCACACGCTG	301	ATGCAGCAATTCACAGTGACCGGTATGCACTGCGCTGCCTGCAGCGCGAGTGTGGAAAAGGCGGTCAAAAAGGTCCCCGGTGTCGAGTCGTGCGCCGTGAGCCTGCTCACCAATTCCATGGGCGTCGAGGGCACAGCCGCGCCCGACGCCGTCATCCAGGCCGTGCAGAACGCGGGCTACGGCGCGAGCCTGCGCGGGCAGGAGGCCTCGCCGGCCGCCGCCAGCACCGACGCGCTGGCGGACCACCAGACGCCGCATCTCAAAAAGCGGCTCATCGCGTCCGTGGTCTTCCTGCTCATTCTGATGTATTTCTCGATGGGCCACATGATGTGGGGCTGGCCGCTGCCCAGCTGGTTTGACGGCAACCACGTCGCCATGGGCCTTGTCCAGCTGCTGCTG…	MQQFTVTGMHCAACSASVEKAVKKVPGVESCAVSLLTNSMGVEGTAAPDAVIQAVQNAGYGASLRGQEASPAAASTDALADHQTPHLKKRLIASVVFLLILMYFSMGHMMWGWPLPSWFDGNHVAMGLVQLLLAGIVMVINQEFFISGTKSLLRGSPNMDTLVSLGAAASFGWSVYALFAMTNAQLHGGSEAAMAYMDEFYFESAAMILTLITVGKLLEARSKGKTTDALKSLMALAPETATVIRDGKEVKIPAAQVKKGDIFVVRPGQSIPVDGIVLDGASAVNEAALTGESVPVDKAPGDGVSAATVNCSGFLRCEATRVGEDTTLSQIIRMVSDAAATKAPIAKTADKVAGVFVPAVISIAVVTTIVWLLIGREFSFALARGISVLVISCPCALGL…	842
COG2217	MH0131_GL0171867	-	CTGACGGTTCCCTTTCACACTATCCCTCCCTCCGAATCCTTCAGCGGGAGGGTTTCTTGACAGCCTGGGCGGGGCCCTCGCGGAGGGCCCCGCTCTTTTGCTTTCCGGTTAGCTGCCACAAATTTCTTTCGCAGAGGACTTGACATTGGTTTGCCGTCGGTCTATACTACACCCCAGGGGGGTGTTAAGCACTATGATGGCAGATGAGAAAAAAATCCTCCGCCTGTTGAAAACCGCCCGGGGA	244	ATGAAACAGAAATTCAACGTAACCGGCATGACCTGTACTGCGTGCTCCGCCCATGTGGAGAAGGCTGTGAACGGGGTGCCCGGCGTGGAGAGCTGCAATGTGAACCTGCTGGGCAGCTCCATGCTGGTGGAGTACACCGATCAGACCAATGCCGAG	MKQKFNVTGMTCTACSAHVEKAVNGVPGVESCNVNLLGSSMLVEYTDQTNAE	52
COG2217	MH0132_GL0002838	+	ACCGCCCTGCCCGATTTCATTGCCGAGCTTCGCACGCTGCCCACCCGTCCCGCAATATGGAACGGCTCCGGCTACGATGTAGTGGATGAGTTCTGATAAAACTTAGGTTCAAAAAGATAGCCTCTGATGGCAGAAAGTTGATTGCCGTTGGGGGCTGTTTTATTGGCTGCCGTCGCAGTATTATAAAAAGCATACATTGTTCTTCGCGGATGGTTTATGCTATACTATCCCCGAAGGGTAAGGTGATATTTTGCTCAAGCTTAACGCATGGATAAAGCGTTTTTCAATACCGCTTCTGTGG	301	TTGCTCAAGCTTAACGCATGGATAAAGCGTTTTTCAATACCGCTTCTGTGGGGCACGGGAATACTCATTGCTTTGGCAACAGCGTTTTCGCATATATTTAGTGTTAAAATCGTTGCTGATGTGTGTTCCATTGCGGCGTTCGTGCTGTCCGGCGTACCGATATTGCTTCGGGCTATTCAGGCGCTGCGATTCAAAACGGTCAGCATAGAACTGCTTGTCTCCATTGCGGCAATAGGTGCATGCGTGATTGGCGAATTCAACGAATCCGCAATAGTCACGTTTTTGTTCCAGTTCGGCTCGTTCTTGGAGCAGAAGACAATGAAAAAGACGCGCTCTGCAATTAGGGCGTTGACCGAAATGGCTCCGACTACGGCATGGCGTATTATTGAAAACGGCGCG…	LLKLNAWIKRFSIPLLWGTGILIALATAFSHIFSVKIVADVCSIAAFVLSGVPILLRAIQALRFKTVSIELLVSIAAIGACVIGEFNESAIVTFLFQFGSFLEQKTMKKTRSAIRALTEMAPTTAWRIIENGAEDVFETEEIDADEVEIGDILLVKAGGKISSDGIVVKGDGYAAEASITGEPMAKHKTIGDTVYAGTILDSGTVQMRATKVGEDTTFAKIIALVEEAQDAKSPVERFIDKFAKYYTPAVIAIAAAVFIFTRNVDTAITVLVLACPGALVIGAPIANVAGIGRGAQEGILLKGGDSIHTFSKTDTVVFDKTGTLTEGVPEVCIQKNYSEEANQVLALAASVERASDHPLANAVIRYAADLPSYEAESVQNIKGCGMDASICGHRVLIGN…	626
COG2217	MH0132_GL0087623	+	GGGACAGTTGACGTTAATAGTGTCTTTCATTTGGAGTTTCCTTTCTGCAAAGAGCAAGGTGATTAAGATATAATGATGTTATGAAAAAATCATATGTCTGCCTTGTGCAGCAAAAATTATATATCTTTACAGTATCTTTTTACATACTATCTACCTAAATAGTGCGTTCTTGAAATAAAGATAGCGTTTGCTATAATAATAGCAGACAAAAAATTTTATGTCAAACAGATAGCAAGCGAAAGGAGTCGCGATGAAAAAACAGTTACTTGATATAACGGGCATGAGCTGCAGTGCCTGCTCG	301	ATGAAAAAACAGTTACTTGATATAACGGGCATGAGCTGCAGTGCCTGCTCGTCACGCATAGAAAAAGTTGTCAACAGGATGCAGGGCGTGGAGCAGATGAGTGTTAATCTGCTGAAAAATAATGCGCACGTTACCTTTGATGAAAGCGCTGTAGATGAAAAGGAGATTATTGCCCGCATTGAAAAGCTGGGCTTCGGTGCAAGTGTGCATGCCGCAGGAGCTGCCGCTGCGCCTGTGCCGCAGCAGAATACGGCGGCGCAGGAGATGGCGGAGATGAAGCAGCGTCTTATCGGCTCGCTGATTTTTGCCGGTCTTGTTTTTTATCAGCATATGGGGCGCATGTGGGGCTGGCCGTTGCCAAGCTTTATTCTGGGGCAGGAAAACGAGCTGATTAATGCT…	MKKQLLDITGMSCSACSSRIEKVVNRMQGVEQMSVNLLKNNAHVTFDESAVDEKEIIARIEKLGFGASVHAAGAAAAPVPQQNTAAQEMAEMKQRLIGSLIFAGLVFYQHMGRMWGWPLPSFILGQENELINALLQMLWCIPVLFIDRKYFIHGVRNLLSGAPNMDSLIAVGSGASFIYGLYSVFGMAYAFGHNRLDLLPGFADALYFEASAVILALVTLGKFMEARAKSHTSDAIKALMKLTPKTALVERHGLQGEIPVEEVVTGDVLIVKSGASVPVDGKIIEGSGALDESALTGESLPVDKTIGDKVIGGTINRSGYFKMEATAIGVDTALAKIIALVDEATSSKAPIAKLADKVSGYFVPAVIGIAVLAAVVWLALGASWHFALTIAISVLVISC…	754
COG2217	MH0133_GL0032965	-	TTCCTCACCCCAACATTTATTATAGAACCTTTTCTTTTCCTTTTAGTTAGTCATGACAAATTTCTAGCAAAAAAGTAGTCTTTCCCATTGACAAATAGGGACCTGTCGAGTAAGATAAGGATGAAAACAATACCATGGTAGGGTATAGTAGATGAGAATCAAAGGAGGAATCCTCAATGAAACAATTCAAGGTCGAGGGCATGACCTGTGCTTCCTGTCAGGCCCAC	227	ATGAAACAATTCAAGGTCGAGGGCATGACCTGTGCTTCCTGTCAGGCCCACGTAGAAAAGGCCGTCGCCGGCGTGCCCGGCGTTACAAGTGTGTCTGTCTCCCTTTTAACAAACAGCATGGGCGTCGAAGGGGACGCGACGAATGAAGCCATCATCAAGGCTGTAGAAGATGCAGGGTATGGTGCGTCTCCCAAAGGGGCGGACGGTACGAGCGCAAAGCCTGCTTCTGATGACGCCTTAAAGGATACGGAAACGCCTAAACTGAAGCGGCGTCTCGTCTATTCCATTGGTTTTCTGCTCGTCCTCATGTATCTGACCATGGGGCACAATATGCTCCATTTTCCGCTGCCAGCCTTCCTTGATGGGAACCTTTACGGCATGGGCATTACGCAGCTGCTC…	MKQFKVEGMTCASCQAHVEKAVAGVPGVTSVSVSLLTNSMGVEGDATNEAIIKAVEDAGYGASPKGADGTSAKPASDDALKDTETPKLKRRLVYSIGFLLVLMYLTMGHNMLHFPLPAFLDGNLYGMGITQLLLALIVMFINRAFFISGFKSMKHLAPNMDTLVALGSGVSFLWSLYVLYDITYLGTHGAAQQELMMRYMQDLYFESAAMIPALITVGKTLESISKGRTTDALKGLMKMAPKTATLLIDGKETTVPIETVKIGDVFVVRPGENIPVDGDVIKGTSAVNEAALTGESLPVDKKPGDKVQTATTNQSGYLECRATRVGEDTTLSQIIKLVSDASATKAPIARIADTVSMYFVPTIIALAVIATAGWLFVGASFGEAIARGIAILVVACPCA…	924
COG2217	MH0135_GL0096223	+	AAATATATATAAATTTCCACAGCAAATAATGAATAATAATACACCGCCAAGGAAACATTTACTAATTTTACTTAAAATGGCAGTTAAAAACAGTGCAGTGAGACTATATTGTATCATATGTTCATTTAAAATAATAATTTTGTTTGAGATATACTCTTGAAAAAATACCCCATGGGGGTATATACTATTCCTGTAAGTGTGAGGTAACAAAAACGGAACGTTGAACAGCACACCATTACGAGGTGATAATATGAGTGAAGAAAAATGCTGCTGTCATAAGACAAAGGAGCGCTCAGATGAT	301	ATGGAGCAGTACAATGTTACGGGTATGAGCTGTGCGGCGTGCAGCACCCGTGTGGAAAAGGCTGTATCGGCAGTTGAGGGCGTTACCTCCTGCTCGGTGAGCCTGCTTACAAATTCAATGGGAGTTGAGGGCAGCGCTTCTCCCGAAAGGATAATCGCTGCGGTGGAGGCGGCAGGCTACGGCGCTTCCGTAAAGGGTGCGGAAAAAAGCAGCGCCCCCTCCGATGACGCTCTGGCGGACAAGGCTACCCCCGTGCTGAAAAAGCGCCTTATAGTATCACTGGTTTTTCTTGTGATACTTATGTATTTCTCCATGGGTCATATGATGTGGGGCTGGCCTCTTCCTGCGGTGATAGAGGATAACCACGTTGCCATGGGTCTTATCCAGATGCTGCTCACC…	MEQYNVTGMSCAACSTRVEKAVSAVEGVTSCSVSLLTNSMGVEGSASPERIIAAVEAAGYGASVKGAEKSSAPSDDALADKATPVLKKRLIVSLVFLVILMYFSMGHMMWGWPLPAVIEDNHVAMGLIQMLLTIIIMVINQKFFISGFKGLIHRAPNMDTLVALGSSAAFIYSTYALFAMTDAVMRGNHEAVMKYMDEFYFESAAMILTLITLGKMLEARSKGKTTDALKSLMKLAPKTATLERDGKEVTVPAEQIVIGDIFLVRPGESIPADGVVIEGRSAVNESVLTGESVPADKEVGDSVSAATVNQSGFIKCRAVKVGEDTALSQIIKMVSDAAATKAPIAKAADKVSGIFVPVVISIAVVTTLVWLLAGQTVGFALARGISVLVISCPCALGLA…	835
COG2217	MH0139_GL0093743	+	GGAAACGACTGTTTTATGCAACAAACCGAATAAACGATCAGATTGTCGTTTTGGGCGCTGACGTTGACGCAAATGCAGCACCAGCGATGGCCATCGATAAGACTAACTTTTTGCTCTTCTTAAGAGCTGCTTCAAAACCCATGTTAAGGTCTCCGTCATGAACCAAAATTTGTTCATTTTTATATAACATTATTTTTGAATAGACATACATCTCAAAGCAATCGTATTTATAATCTAAGGAGAATTATTTATGCTAAAAGAAACTTACGACGTTACCGGAATGACCTGCTCTTCCTGCGTA	301	ATGCTAAAAGAAACTTACGACGTTACCGGAATGACCTGCTCTTCCTGCGTAAGACACGTTGAAAAAGCCGTCGAAAAGCAACCGGGCGTCAAAAAAGTCACGGTCAACCTTTTAAAAAACAGCATGGTGGTTGATTACGACGAAAACAAGCTTAATCAGGCAGAAATAGAACATGCCGTTTCAGATGCCGGATATGGAGCAAAGCTTCGCTCAAAAAACGCTGATTTGACCAAAGATACGGAAGAAAATTCGGCTCAAAAAGAGTATGAGTCTTATAAGCGGCGCTTGATCTGGTCAGTCATCTTTACCGTCCCGCTGATCTACCTTTCGATGGGACACATGCTTGGTTGGCCTTTGCCGTTTTTCTTCTTGGGAACAACGAATGCCATCACCTTTGCC…	MLKETYDVTGMTCSSCVRHVEKAVEKQPGVKKVTVNLLKNSMVVDYDENKLNQAEIEHAVSDAGYGAKLRSKNADLTKDTEENSAQKEYESYKRRLIWSVIFTVPLIYLSMGHMLGWPLPFFFLGTTNAITFAFTQFLLLLPVVYLNRSYFINGFKSLFKGTPNMDSLVALGASAALVYGIFTIYKIGIGLGFLDFKSVSAHVMNLYFESAGTILTLITLGKTLEAKAKGKTTDAISKLLNLAPKMARVLRDNQEKNVPVEEVKKDDVVIVKAGESIPVDGVIISGSASIDESALTGESLPVDKKEGDKAIGATINRNGYFKMRVTKTGDETVLAQIVKLVDEATSSKAPIANLADRVSGVFVPIVIGIAFIAAIIWLLLGSTFEFALSIGISVLVISC…	760
COG2217	MH0143_GL0076438	+	TTTACATGCAATTGTGCGATGTGTTTAATAAAATGTGATATTCAACCATTAAATTATAACATTTTACTATTGATTCGTCAATGAATGTACAAGTTAATATGATTGTGCAAATTGAAGACTATGAGAAAAAAGTGAAAAAACAGTTGACAGAATGATGTGTGGTGCTATAATAAAAACAAACATATGAATAATTGTTCATATGTTAGCAGAATGAAAAGCAAATGGGGAATCCCCCGGAAAGGAATTGGTTATGAAGAAGACATATAAGATCGAGGTAGATTGCGCAAACTGTGCAAATAAA	301	ATGAACAAAAAACAGATAAAAATGTTAGTGCGCATTATTACAGCTGCGGTGTTGATGATAGCTTTGACAGTGCTTGCAAAATTTGTCACATTGAACCGATGGGTGGAATTCATTCTGTTCATGGTTCCGTATCTGGTAATCGGATATGATATATTAAAGAAGGCGGGAAAGGGAATTCTGAATAAGCAGGTTTTCGATGAGAACTTTCTTATGGCTGTGGCTACCATCGGAGCGATTGCTTTGGGCGATTATAAAGAAGGTGTAGCTGTAATGCTGTTCTATCAGATCGGTGAATTGTTCCAGAGTTATGCAGTAGGAAAAAGCCGCCGTAACATCACTGAACTGATGGACATTCGTCCGGATTATGCGAATATTGAGCGCGACGGACAGTTGGAAAAA…	MNKKQIKMLVRIITAAVLMIALTVLAKFVTLNRWVEFILFMVPYLVIGYDILKKAGKGILNKQVFDENFLMAVATIGAIALGDYKEGVAVMLFYQIGELFQSYAVGKSRRNITELMDIRPDYANIERDGQLEKVDPDEVEIGSIIVVQPGEKVPIDGIVVEGKSTLNTSALTGESVPREVATGEEIISGCINLSGLLKIQTTKEFGESTVSKILDLVENASSKKSRSENFISKFAHYYTPAVCYGALALAIIPPLVRMIFMGLPADWGEWIYRALTFLVISCPCALVISIPLSFFAGIGGASAAGVLIKGSNYLETLAQTKTVVFDKTGTITQGVFEVCGIHQHSCSEHKKADGTCRPEYTAEEQNLLEYAALAECHSTHPISVSLQKAYGKKLDNTRV…	643
COG2217	MH0143_GL0145826	-	TTCCTTTGGCTAATTTTTAAAAATTTATATTTAATTGTTGACAATTTCCTTTTAGAGGTATATATTTATTTTAAGCTATCCCACCCCCACGGGGGTAGGGGTATAAAAATATACGCTAAGCGAAAAAAGTTTGTTTCTATCGGCGTAGCAACGTCGGGGAGGGCGAACATTTAAATTGTCGAAAGAAGATTCGTTTGGTTAAGACTTATCTTTTTCTGCGAAGCAAATAATAATTTTAAAGGAGAAAGTTATGATAGTTCAGGTAAGAAAAGAGGCGGATAACCGCTTGGCAACGATAGAG	301	ATGCGGCGCTGGATAAATATAAGCTATAAATATGTGAAAAAATTAAATGATATAGTCAAGGAAAATTTGCAAAAAAAAAACAAAATGGCGAAAAGCGAAAAGGAGGCTGTGTTTATGGAAGAAAAAGAGCACACGATAAATGATAAAATAAAAAACGAATGTCCCCATTGTTTATCGGCTAAAAAGGAGACAAAAGAAAAACAAACGGTTTTTAGGGGTGAACCCGAGAATAAAACCGCTCAAGTTGAAACTGCCGAGTGTCCTCATTGCACCGCAAAAAAGGAGGATAATCAAGCTTGCGGCTGCGAAGAAAGACAGTCGGGCAAATCCGATATGGATTTCAACCAAACCGCCGAAAAGAAATGCTGCTGCTCGCAAGAGAAACTGAAAAGCGAAACA…	MRRWINISYKYVKKLNDIVKENLQKKNKMAKSEKEAVFMEEKEHTINDKIKNECPHCLSAKKETKEKQTVFRGEPENKTAQVETAECPHCTAKKEDNQACGCEERQSGKSDMDFNQTAEKKCCCSQEKLKSETCCHGKDGDGLGIKNEKKESCPHCAAKNVKENNTFQKSAPSYGCCSVPPTETGCGCGAAKKSNSAKKEIITQCVLLSVSLVFLIAGFFEWKNIWIGFYYFNPAWIALLICGVPIFVSAIKLLSKGKVKANTLISIAMLACVALEIAGFFVDTESGLSHNHSYVFAAAEIAFLMSLGSFIEDLTVKKCRSGIEKVVNLLPKDAFVLTDGEWVNTPTDEIKAGDMILVKSGEVIAVDGIVKKGNASIDQSSVTGEYLPFDASENSPVYG…	839
COG2217	MH0144_GL0013382	-	CTGTCAGGCGTATTTGCCCTTGTTAACCGATGGTACTGTTGACATATACCCATATAGGGTATATAATACCCCCATGGGGTATAGAAGGGGGCTTAACAATGCCTGATAAAGAAATGTGTGCATGCTGCGGCAAAACAACAAAGCGCTCG	149	ATGGAGCAATACACAGTTACCGGCATGAGCTGCGCCGCCTGCTCGGCGAGAGTTGAAAAGGCGGTGTCGGGAGTAAAGGGCGTAAGCTCCTGCTCGGTCAGCCTGCTGACAAATTCCATGGGCGTTGAGGGCACAGCCTCCGCCGAGGATATAATTGCGGCAGTCCGCGCGGCAGGATACGATGCTTCGCCTAAGGACAAGCAGGAGTCGAGCGCGAGAAAAACTGCCGATGAGGATGCGCTTCGAGACAGAGAAACGCCGGTGCTAAAAAAGCGGCTTATAGCGTCGCTCGGATTTCTGATTGTGCTCATGTATGTTTCCATGGGGCACATGATGTGGGGCTGGCCGCTGCCGAGTTTTTTTGACAATAACCATGTGGCGATGGGCCTTGTGCAGATG…	MEQYTVTGMSCAACSARVEKAVSGVKGVSSCSVSLLTNSMGVEGTASAEDIIAAVRAAGYDASPKDKQESSARKTADEDALRDRETPVLKKRLIASLGFLIVLMYVSMGHMMWGWPLPSFFDNNHVAMGLVQMLLTIIVMVINQKFFISGFKSLWHRAPNMDALVALGATAAFGYSTFALFAMTDAQVKGDAAAVMSYMHEFYFESAAMILALITLGKMLEARSKGKTTDALKSLMKLAPKTATVERNGAEMTVPIEQVAKDDVFLVRPGESIPVDG	277
COG2217	MH0144_GL0150266	+	AATTGTAAGAAAAATAAACTTATAATACATGGTGCTGGACATACTGAATCAAGATATAAAGAACCAGATACATATTATAAAAATATATTTGAATTTTTAGATGATATAATATAAAAGATAAATCAAATAAAAGTAATACTATTTTTTATACTTTTGAAAACTGCTATATTTAGGCAAAAAAATGACTATACCACTCTATTTACAAAATACCCGTTAGGGGTATATAATAATGCTCGGAGGTGGATAATAAATGAAAGAATTAAGAATTAAAATCAATGGAATGGTTTGTAATGGATGTGAA	301	ATGAAAAGTATAATACTTGCGATTGATGGAATGACTTGTAGTGCTTGTTCAAATGGATTAGAGAAATATTTAAATAAACAAAATGGAATATATAATGCAAGTGCAAATCTTGTGATGGCAAATGCTACAATAACATATGATGAACAAATTTTAAATCAAGAAAAAATAGAAAAATATATAAAACAAGCAGGCTTTAAAAGTTTAGGAATTTTTAAAGAGTTCAATGTAGAGAAGAATAATAGAAAAGAAAAAATAAAATTTATTATTTTTACAATTTTAGCAATAGTTACTATGTATATATCTATGGGGCACATGATTGGATTGCCAACTTTAAGCTTTTTAAGTGCAGAACATAACCCTATAAATTATGCTACTTGTTTATTGATTTTGACAATAGCA…	MKSIILAIDGMTCSACSNGLEKYLNKQNGIYNASANLVMANATITYDEQILNQEKIEKYIKQAGFKSLGIFKEFNVEKNNRKEKIKFIIFTILAIVTMYISMGHMIGLPTLSFLSAEHNPINYATCLLILTIAFFGYGYDILKNGYKNLIHKIPNMDTLVTIGVASSFVYSLYSMYMIIKGHMHYTMNLYFESAAIVIYFVKLGRYIDGISKDKTKDAIKKLVEITPNKAIIEVDGIQKEVTLDEIKKGDIVISKAGDKIAVDGEIIEGSTHLDESFITGESKPVSKNLGDKVIAGSLNYDGFIKYKAEKIGKESTVSEIVKLVVEASNTKAPIAKIADKISGYFVPVVIIIAIISFAMYLILGYDFATALSTFVTVLVVACPCSLGLATPLAIVISEG…	736
COG2217	MH0145_GL0033420	+	GCCTTGTAAGGCGTAAAGAGGCTATACTGAGCCGGTATGCCTGCTATTACATGGAATCAATTAAGCGATATATACCATAGAAGATAATTGCACAAGAAAGATATCCTCATTACCGTATTGCCGGCAGTGGGGATTTTTTTTAAATAAAAGTGTTGACAGCAAACAATAATGATGTATAATGAACATATGAACAGATGAACATATGTTGATACGAAAGCGAAATCAACGTAAGTTCCGGAAAGGAGGACATATGCAGGCAGAAGTGAATGAGGAACAGACAGAGATTGAAGATATTGCCAGA	301	ATGACAGCAAAACAGAAAAAGGTATTATACCGAATAATAATATCGGCGGTTCTGCTTGCGGCGATATGGATTGTATCCGAATTTGCCGATATGCCATGGTGGCTTGAAGGAATATTATATCTGATACCATATTTTGTTATTGGATACGATATCTTAAGAAAAGCAGTAAAAGGAATCTTAAAAGGTCAGGTTTTCGACGAAAATTTCCTTATGGCTATAGCAACGATTGGAGCCATAGGATTGAAAGAATTCAGGGAAGGCGTTGCCGTTATGCTTTTCTATCAGGTAGGTGAACTTTTCCAGTCCTGCGCCGTTGGAAAGAGCAGAAAAAATATCGCTGCCCTGATGGATATCAGACCTGACTATGCTAATGTCATGGTTGACGGTAATCTTGAGAAA…	MTAKQKKVLYRIIISAVLLAAIWIVSEFADMPWWLEGILYLIPYFVIGYDILRKAVKGILKGQVFDENFLMAIATIGAIGLKEFREGVAVMLFYQVGELFQSCAVGKSRKNIAALMDIRPDYANVMVDGNLEKVDPDDVEIGTEIIVNPGEKVPIDGVVTDGSSTLNTSALTGESVPREIACGDEIISGCINLTGVIKVRTTKEFGESTVSKILDMVENSSMKKSRSENFITRFAKYYTPIVCYSALALAILPPLVSLIIGVSPEWQKWVIRALTFLVISCPCALVISIPLSFFGGIGCASTNGILVKGSNYLEALASTGYVVFDKTGTLTKGVFEVNGVFAENGFDSHELLEYAAYAENASSHPISLSLKNAYGNKINANKVSGIEEIAGHGVSAVVD…	627
COG2217	MH0145_GL0047980	-	AACGTCAAGTGAGCGGACGCTTTGGCTGTTTTGCGATAATACATATATTGTTTCAAGATACATTTCTCCTGATTCGTGCATAATAATCTCCATTCTGCAGACGCATTTGCGTCTAATCTCCATTTCTAAAATAATTCCAAATAATAAAATAATTATAACATTGAAATAATTTATAAACAAGCTCGTAAAAAGTCAAATTTAGTTCATTGACATATACCCCCATGGGGTATAAAATGAGCTAAAAGGCTTAATGGGAGGAATAATGAAAGATATGGACTGCATTTGTAATAAAGAAGATAAT	301	ATGAAACAATATACTGTTAATGGAATGACTTGTGCGGCATGTGCTGCACGTGTTGAAAAGGCAGTATCAAAAGTGCCTGAAGTAGATTCATGTTCTGTAAGTCTGCTTACAAATTCAATGGGAGTTGAGGGAGAAGCTTCAGAGCGCGCAGTGATAGCTGCTGTAACCGATGCAGGGTATGGGGCAGAGTTAAAGGGTGGCAAAGCTTCGGTATCTTTGGGTAATGACGATGTATTGGCTGATCATGAGACGCCACGTCTTAAAAAGAGGTTAATCGCATCTGTGGCTGTACTTATTGTGCTTATGTATTTTTCGATGGGACATATGATGTGGAATTGGCCTGTGCCTGCATTTTTTCATGAAAATCATGTGGCAATGGGGATACTTCAAATGCTGTTG…	MKQYTVNGMTCAACAARVEKAVSKVPEVDSCSVSLLTNSMGVEGEASERAVIAAVTDAGYGAELKGGKASVSLGNDDVLADHETPRLKKRLIASVAVLIVLMYFSMGHMMWNWPVPAFFHENHVAMGILQMLLAGIIMVINQKYFISGFKAAIHLSPNMDTLVAMGSSVSYLYSIWALFAMSGAQVAGGSDAAAVYMHEFYFETAAMILTLITVGKMLESRSKGKTTDALKSLMKLAPKNATVIKNGIEEVVPVEKVNKGDIFVVRPGENIPVDGVVLEGSSAVNEATLTGESIPVDKETGDNVSAATINQSGFIRCQATRVGEDTTISQIIQMVSDAAATKAPIAKIADKVSGVFVPVVISIALITFIGWLIAGENVGSALSYGIAVLVISCPCALGL…	850
COG2217	MH0147_GL0016686	+	TGACGAGGAAACGGACGAGTGTTTTTGCTCACTTGTGCTTGATGAGGATGAATATGTTCGCTTTTGCGAAGAGCAGAATAAAACCTGCCGCTATTTCAGACCGAGTGGTTCTGAATATGATATTGTACGCAAGCAAAACTAAATAGCCTATAAGATGAATATTAACTATTCATCTTATTTTTTTGCTGTTGACAAATACGGTATAGGGGTATATAATAAAAATACCCTAACGGGGTATAAGGAGTAATATATGGATAATAAAAATGAATGCTGTTGCCATAAGACAAAGCACAGAAATGAA	301	ATGAGCTGTGCGGCTTGCAGTGCCAGGGTTGAAAAGGCAGTAAGCGGTGTTGACGGAGTTGAAAACTGCGCAGTTAATTTGCTGACTAATTCAATGGGGGTTGATGGTACAGCAAGTGATGAAGCGATTATAGCTGCCGTTGAAAAAGCCGGATACGGTGCAAGCTTGAAAACAGGTGATAAAAAATCAAAAGCTATGCCTGATGATGAGCTTAAAGATACCCAAACACCGAAGATAAGAAATAGGCTTATTTGGTCTGTTATTTTTCTTGCACCGCTAATGTATATTTCAATGGGGCATATGATGTGGGGCTGGAAATTGCCTGCATTTATGCAAGATAATCATATCGCAATGGGGCTTGCACAGCTTCTTTTAACTGTTATAATTATGGTTATAAAC…	MSCAACSARVEKAVSGVDGVENCAVNLLTNSMGVDGTASDEAIIAAVEKAGYGASLKTGDKKSKAMPDDELKDTQTPKIRNRLIWSVIFLAPLMYISMGHMMWGWKLPAFMQDNHIAMGLAQLLLTVIIMVINQKFFINGFKGIIHRSPNMDTLVALGASASFAYSTVQLFLMTSAQLAGDSEKVMSLMHEFYFESSAMILTLITVGKMLESYSKGKTTNALKSLMNLAPKNATVIKDEKEVVIPVSDVMLNDIFVVKPGESVPVDAVIIEGETAVDESALTGESIPVDKAMGDKVSGATINQSGYIKCRATAVGEDTTLSQIIKMVSDASATKAPISKIADRVSGVFVPCVIVIAFIAFCVWLAVGQSFGYALARGISVLVISCPCALGLATPVAVMV…	834
COG2217	MH0147_GL0103323	+	AAATTTCCCTCTTGACATTTCCCTCCTGATTTGTATAATGAAGATATAACAATTAAACAAATATTTAATTGATACCCCTAAAAGATATTCTGATTGAAAAAGGAGACGGAACTATGAAA	119	ATGACGAAGAAGCAGAAAAAGATGCTGATCCGTATTATCATTGCAGCAGTACTGCTGATCGCACTGAATTTTATACCGGTAAAGGGAATTTTGCGGATGATTCTTTTCCTGATCCCATACCTGGTTATCGGTTATGATATTCTGAAAAAAGCAGGAAAAGGAATCCTTAACCGACAGGTATTTGACGAGAACTTTCTGATGGCAGTTGCTACAATAGGAGCGATCGCCATTGCAATTTATGACCGATCGGGAAATTTCAACGAGGCGGTAGCCGTTATGCTGTTCTATCAGATCGGGGAATTATTCCAGAGTTATGCAGTTGGAAAGAGCCGGAGAAATATCAGTGAACTGATGGATATCCGTCCGGATTATGCAAACATAGAGCAGGATGGAAAGTTG…	MTKKQKKMLIRIIIAAVLLIALNFIPVKGILRMILFLIPYLVIGYDILKKAGKGILNRQVFDENFLMAVATIGAIAIAIYDRSGNFNEAVAVMLFYQIGELFQSYAVGKSRRNISELMDIRPDYANIEQDGKLERVDPDEVEIGTVIVVQPGEKVPIDGIVIEGTSTLNTSALTGESLPRETKVGDEIISGCINMTGVLKIRTIKEFGESTVSKILELVENSTSRKSRSEDFISKFAKYYTPAVCYGALALAILPPLVRMLAMGAAPQWDMWIYRALTFLVISCPCALVISIPLSFFAGIGGASHEGVLVKGSNYLEAMSQTKYVVFDKTGTLTKGVFEVNGVHHSEMEEEKLLEYAALAESASSHPISRSIQRAYGKEIDRTRVSEIEEISGNGVTAK…	629
COG2217	MH0148_GL0019253	+	TCCTTCGTTTTGTTGTATACTGTTCCTCAGTCATAGCAATCGTCTGTGATTTTTTGTTGTGTGGGAACTTCAATTATATCACGTTTGCTATGACTTTTCTATTTTCCTATTTCATTTTACAATGAACCTCATATATAATTTCGATAGTGCTTGAAAGATGCAACATTGACAAACATCTTACAAGGGTATATAATCTTAACTGTAAAATACCTATACAGGGTATAAGATACAATTAAAATGAGGTGATATAGTGGAAAATGAAATGAAAGAATGTCCACAATGCTATAAAACTAAGCAGAGA	301	ATGAAACAATTTAATGTTATAGGTATGAGTTGTGCTGCTTGCAGTACAAGAGTTGAAAAAGCTGTCAATAAGATTGCTGGTGTAACTTCATGCTCAGTAAGTTTATTGACAAATTCTATGAGTGTAGACGGAACAGCATCTTCTGAAGCAATAATTTCAGCAGTTCGTGCAGCGGGCTATGACGCTTCTGAAAAAGGTTCAGACACTAAAGGCTCTGTACAATCTGGTGAAGATACACTTGAAGACCACGAAACACCCAAACTAAAAAGAAGATTGATAGCCTCTTTAATATTTCTTGTTATTCTGATGTATATTTCTATGGGGCATATGATGTGGAATTGGCCATTGCCATCATTTATGGCAGATAATCATATAGCTATGGGACTTATTCAATTATTA…	MKQFNVIGMSCAACSTRVEKAVNKIAGVTSCSVSLLTNSMSVDGTASSEAIISAVRAAGYDASEKGSDTKGSVQSGEDTLEDHETPKLKRRLIASLIFLVILMYISMGHMMWNWPLPSFMADNHIAMGLIQLLLTIAIMVINQKFFISGFKSLIKGSPNMDTLVALGSGAAFVYSCYALFAMTDAQLRGNLVAVMGYMHEFYFESAAMILTLITVGKMLEARSKGKTTDALKSLMKLSPKTANIIRDDIEQTVPIESVHKGDIFVVRPGESIPVDGIIINGNSAVNESALTGESIPIDKNVGDAVSAATVNQSGFIKCEATRVGEDTTLSQIIKMVSNAAATKAPIAKVADKVSGIFVPVVITIAIITIAIWLLCGQTVGFALARGISVLVISCPCALG…	834
COG2217	MH0148_GL0031006	-	ACAAAGGAAGAAATGACGACGCTCATGGTTGCCATTGCAAATATGAAGTCAGATAAAAACCTGACCGACTACGGCTTTCAGATGGCGGCAGCTACGCTTTCCTTCGCACCGCCATTTATCCTGTACCTATTCCTGCAGAAACAATTTGTTGAAGGCATTGCCATCAGCGGTATGAAGATGTAATTGAAATGGCTTTTCGTGAAAACGAAGAACCATTTGCCGTGATGGCTTATTCTAAACGGCCAGGCCGGTGGACGGGCTGCCGGAGCTAGGCTGCGTGGGCAGCAATATCGCCGTGGAC	301	GTGGACGGGCTGCCGGAGCTAGGCTGCGTGGGCAGCAATATCGCCGTGGACGCGGCGGATATCACGCTGGCGGATGATGAGGTGAAGAAACTGCCGCATCTTGGGGCTCTCTGCAAGCGGATGATGAGGACCATCAAGTTCAATATGATCTTCTCCATGACGCTCAACTTCATCGCCATCGCGCTGGCCATCATCGGCAGAACGAATCCCGTCATCGGCGGCGTGATCGCAGCCGTGTGCGCGGGATTGCTGCTGGTTTGA	VDGLPELGCVGSNIAVDAADITLADDEVKKLPHLGALCKRMMRTIKFNMIFSMTLNFIAIALAIIGRTNPVIGGVIAAVCAGLLLV*	87
COG2217	MH0148_GL0129074	+	AGTCTTTTTTCATATATAAATAGAATTTGGCTAAAGAGCACGACAAAAACAAGGTATATGATATTAAAAAAGATTTCTTTTGAGAAGAGTGCACTGCACGTTAAAAACATGACAAGAATGGTTCCAATTCTTGGCAGGTACACGTAATAATTATATTTCATAGAGTTTTTTCCTTTCTTTTATTATGCCACAAATCATATCACTTGAAATATACCTATAGGGGGTATATCATTATGTCGAGGTGAGATCAATGAGTGAGTGTTGTCATAAAAAGCATAAGCCTAGAGATGAGAAAGAAATC	301	GTGGTTTTAATGGAAGAAAAATTTGATGTGACAGGCATGACATGTGCGGCTTGTCAGGCTAATGTAACTCGTGTTGTGAGTAAGTTAGATGGTGTGAGTCATTGTGATGTCTCTTTATTATCGAATTCAATGAAGGTTGAATTTGATCAAGATAAGGTGAATGAACAAACGATTTGTGAAGCTGTAAAACAGATTGGCTATGGAGCTAGTGTGCATGGTCAAAAGACAGAGGTTCGTAAAGAATGGCAGGATCGGCAAAATCGAGTGGAATCGGATCAAAGAAGTGCTAAACAAAGATTGATTTTGAGTTTAGTTTTATTGGTTCCTTTACTTCTAATTGCGATGGGGCCTATGGTGGGCCTTCCTATTTTAGAGGGTATGGAATGGATGATGGTTTCA…	VVLMEEKFDVTGMTCAACQANVTRVVSKLDGVSHCDVSLLSNSMKVEFDQDKVNEQTICEAVKQIGYGASVHGQKTEVRKEWQDRQNRVESDQRSAKQRLILSLVLLVPLLLIAMGPMVGLPILEGMEWMMVSALTQLILCLFILFIQRHFFITGFKALIKKSANMDSLVAMGSGASFVYGVVGIYQMAYYFGVQNMEMAHRAMHSLYFESAATIVTLVSVGKYLESRSKAKTSDALDKLVDLAPKNATILRDGKEIVVSSESIRIHDVVVIRPGQRIPVDGKVISGTGYVDQSAITGESLPVEKNVGDSVISATMNENGTFQFEAEKVGEDTTLAKIIQLVDDAGNSKAPIARLADKVSGVFVPVVILIALITFVAWLISGQTIQFALSNAISVLVIS…	906
COG2217	MH0149_GL0048162	+	AGTCCATCTCATACACTTCTTGATTTTTGTCTGTTGTGTTGTCCTTGTATTTTTCATTTTGTCTCTCCGTATATGCGCGCATTCGCACATTATTTTTTATAATTTTATATTATATATACAATCGAGGCAATCATTTTATTGGACTGTTTGCAAAATTTTTTTATTTTTTTATTTTTATTCGTTTTTATTGACTTTTTCTCTTCTGCGGATTTATATTCAATATACCCCCACAGGGTATATGAGGTGTTCTATGGAAAACAATCTAATCGGCGAGCAATGCACGGCTTGTTGCGCGTGCTGT	301	ATGGAAAAGCAAAAATTCAACGTATCGGGTATGTCGTGTTCGGCATGCTCTGCGAGAGTGGAAAAGGTCGTGGGCGCGCTCGAGGGCGTGAAGAGAGTCAGCGTGAGCCTTTTGACCAATTCAATGGTGGTCGAATACGACGCACCCCTCTCGGCAAAAGATATTTGCAAAGCCGTTGCGGAGTCGGGCTACCAAGCCTCGCTCGCAAGCGATAAGTCCGAAAAAAAGGACAAGACGAATCCAATTCTCGTGATGGTGATACGCCTTGTGATTTCGCTCGTTCTGCTGATACCGCTCATGTACGTTTCCATGGGCGTAGTCATGTGGGACTGGCCGCTGTCGTTCAAGGGCGACCCGATGGCAATAGCGATATACGAACTTGTGCTGTCGCTGGTGATA…	MEKQKFNVSGMSCSACSARVEKVVGALEGVKRVSVSLLTNSMVVEYDAPLSAKDICKAVAESGYQASLASDKSEKKDKTNPILVMVIRLVISLVLLIPLMYVSMGVVMWDWPLSFKGDPMAIAIYELVLSLVIMVINGKFFVSGTKSVLHRAPNMDTLVSMGSAISFIYSVALMIQAGVHPEHLHHLAHNLYFESAAMILALITLGKTLEAYSKGKTTSAIKGLMNLAPKTVRVLSDGAEKEIPVADLKENDLFVVRPGENFAADGEIVSGETSVNESSVTGESMPVDKTVGSNVISGTTNLNGFVTVKALKVGENTTLSSIIKLVEDASSSKAPIAKTADKVSGVFVPTVILVALLVFIVWISVTKNLEESLKHAISVLVISCPCALGLATPVAIMVA…	850
COG2217	MH0150_GL0137256	+	TTAAATAAAGCTCGCTTTATGCGGGCTTTATTTTTTATATGGAAATCAAATTTCCGGTACAAATTTATTGTATTTTTATTTTATAAAAGTCGTTAAAAATCCCTTGACAAATCACGGATAATACGTTATACTGAGTATATACCCCCAGGGGGAGGGGGTGGATGAATAATGAACTGAATACAGCGGAAAATATAACTTAGGAAAGTTCTTGGTTTGTATTCAGATATACTGTAATGAAGGGATGAGTTTAATGAAGGAGAGATTTTCTGTTACCGGCATGACCTGCTCAGCCTGCTCGGCT	301	ATGAAGGAGAGATTTTCTGTTACCGGCATGACCTGCTCAGCCTGCTCGGCTCACGTGGAAAAAAGCGTGTCAAAGCTTGACGGAGTGAACAGCGTGGCAGTAAGTCTGCTTCAGAATTCAATGACGGTGGATTATAACAGTGAAAAGCTGACGGAACAGGATATAATTTCGGCAGTAGAAAAGGGCGGCTACGGGGCTTTTGTTCAGGGAAAGCAGGAAAATGCTGAAAAAGCCGTTCCGGACATGAGTTCAAATATAAAAAAGCGAATGATATGGTCCTTGATATTCCTAGTGCCGCTGTTTTATATATGTATGGGGCATATGGCGAATATTCCGATACCTCCGATTTTCACCGGTCATAAGAATATGATGGTATTTGCGCTGACCCAGCTTTTTCTT…	MKERFSVTGMTCSACSAHVEKSVSKLDGVNSVAVSLLQNSMTVDYNSEKLTEQDIISAVEKGGYGAFVQGKQENAEKAVPDMSSNIKKRMIWSLIFLVPLFYICMGHMANIPIPPIFTGHKNMMVFALTQLFLTIPIVVINRNYFVNGFKNLIHRAPNMDSLIAIGSAAAGGYSSVQLFVMAYHMGRGNMSAAHDAMMNLYFESCGMILTLITVGKFLEARSKGKTSQAIEKLMNLAPKTAVVVHNGEEVTIPLEQLAVGDIFVVRSGQTVPCDGRIIEGSCSVDQSAITGESIPVSKTADDEVIGGTILSGGFCKGRCMKTGENTTLSQIIKLVEEAASSKAPISKLADKVSGVFVPIVIGIALAAAIIWLAVGASFATALSVGIAVLVISCPCALGL…	846
COG2217	MH0151_GL0048362	+	CATTAAAGGCATATTTATTTGGCATGCATATTTTTACAAAAAGACGACTTAAATGTCCTCAATGTGGAAAAGTAACTTATGCCAAAAAACACTTTAAAGAAGATAAATAGTAAAAGTAATAATTGCTTATTGATTATAGAGATTCTTAAGGGAATCTCTTTTATTATGGAATAAAGTGGACATAATGAATGTGAAAACAAAATTGACAAAATACCTATATGGGGTATATAATTTAGACGAGGTGAGAAAAATGGATCAAAACTGTTCTTGTGAAAAAATAAAAATTCGAGATGAAAAAGAA	301	ATGAAAAAAAAGTTTAATGTAGAAGGGATGACTTGCTCAGCTTGTCAAATTCATGTTCAAAAGGCTGTAGAAAAATTAGAAGGCGTGAAAGATGTCAATGTTAATTTATTACAAAACTCGATGATTGTGGACTATGATGAAAAAGAATGTTCTAATGAAAAAATTCAAGAAGCAGTCTCTAATGCAGGTTATAAAGCATATAGTAAACAAACAAAAACAACAATTAAAAACGAAAAAGAACATGATTTAAGAAATTTAATTATTTGTGGCATACTACTTTTCATTTTAATGTATTTTTCAATGGGAAATATGATGTGGAATTTTCCAACTTTTGCCTTTTTAGATCATCATAAAAATCCGATGGGATTTGCTTTGATTCAATTTATTTTAGTTTTACCT…	MKKKFNVEGMTCSACQIHVQKAVEKLEGVKDVNVNLLQNSMIVDYDEKECSNEKIQEAVSNAGYKAYSKQTKTTIKNEKEHDLRNLIICGILLFILMYFSMGNMMWNFPTFAFLDHHKNPMGFALIQFILVLPIIYIYRHYFISGFKKLIKRSPNMDSLIALGATASIIYGIFALFMISFAQANLANQIHIEHYKQVLNTYHDSLYFESAGMILTLVSLGKYLEKISKKKTTSAIEKLMDLAPKKAIILKEGK	253
COG2217	MH0154_GL0120040	-	TAATCGCTTAATCCGCAATGAGATTATTATAACAGATTTATTTTTAAAAATCAAGAGAATTTTAAATTTCATTTTGCACGAATTTCGTACGAAAAAGTATGTGACAGGTTTTAAGGTGAATATAATGCTTTTTGCTATAAGTATATCTATAAAATTTTTGGAATCGATATCTTAGTATTGACAATATACCATACGGGGGTATATAATAAATATACCCGTATGGGGTATGAAAGTATAAAGGACTGATTTTATGGCATGTGAAAATTGTCACAGTAATAAAACAAAGCAAAGAAGCGAGAAA	301	GTGCTTTTGATGAAAAAATTTAATGTTACGGGAATGAGTTGTGCTGCTTGCAGTTCCCGTGTTGAAAAAGCGGTTTCAAAGGTTGAGGGCGTACAGTCCTGCTCGGTAAGCCTGCTTACAAATTCTATGGGAGTAGAGGGCAGTGCAAGTGACGAGAGCATAATCGCAGCCGTTGAAAAGGCGGGTTACGGTGCGAGTGTGGCAGGCGCAGAGAAAAAACAGTCTGACGAAACCGATCAATTGAAAGATAAAGACACTCCTGTTCTTATGCACAGACTTATTGCATCTGTCGGTTTTCTTGCAGTGCTGATGTATATATCTATGGGACATATGATGTTGGGTTGGCCTTTGCCAAACTTTTTTACAGACAACCACATCGCTATGGGACTTGTTCAGCTG…	VLLMKKFNVTGMSCAACSSRVEKAVSKVEGVQSCSVSLLTNSMGVEGSASDESIIAAVEKAGYGASVAGAEKKQSDETDQLKDKDTPVLMHRLIASVGFLAVLMYISMGHMMLGWPLPNFFTDNHIAMGLVQLLLCVIIMVINQKFFISGFKGLIHRSPNMDTLVALGSGASFVYSVYALFEMTDAQVKGNADLVMSYMHEFYFESAAMILTLITVGKMLEAHSKGKTTNALKALLNLAPKKATLLIDGKETEVTVDKVKKGDAFVVRPGESIPVDAEITDGSTAVDESALTGESIPVDKVVGDTVSAGTINKSGFIKCSATAVGEDTALSQIIKMVSDAAATKAPVAKIADKVSGVFVPVVIVIAVVTIAVWLLCGQTVGYALARGISVLVISCPCAL…	837
COG2217	MH0156_GL0067447	+	AAAGAGGACATGTCATCTGGCGTAGCTGCCGGATGGGATGTCCTTTTATTGACATTATTAAAGTATATATAAAAATGATTAAGTGATTAAAGAAAACATAATTTTTGTAAATGAGAAAATATCTCCGATAAAAATTAAAATTCCCTCTTGCAATATACCCCAAGGGGGTATATATTATGTATGTAAATAATAATAGCTATTATAAAAGATGTGCTTATGTACATATATGGTTATATGTCGGGTGCAGGATATGGAGGCAGGTATGTCAGAAGAAAAAATGTGTTGTTGTGGGAAGAAAAAG	301	GTGAAACAATATAATGTTACAGGAATGACATGTGCAGCATGCCAGGCAAGAGTCGAAAAGGCAGTGTCAAAGGTAGATGGTGTTACAAGCTGTTCTGTAAGCCTGCTTACCAATTCTATGGGAGTGGAAGGAACTGCATCAGATACCGCAGTAATAAAGGCAGTTGTGGATGCCGGTTACGGTGCATCTGCAAAGGATAGCGGAAGTAAAGCATCTAATGGCAGTGGTGGTAATTCTGTTATATCAGGGCTTGAGGAGTCACTTAAGGACACTACCACACCATTGTTAGCTAAAAGACTTGTGTCATCATTAGTATTTTTACTTATACTTATGTACTTTAGTATGGGACATATGATGTGGGGATGGCCGCTTCCAAAGGTATTAGAAAACAACCACGTA…	VKQYNVTGMTCAACQARVEKAVSKVDGVTSCSVSLLTNSMGVEGTASDTAVIKAVVDAGYGASAKDSGSKASNGSGGNSVISGLEESLKDTTTPLLAKRLVSSLVFLLILMYFSMGHMMWGWPLPKVLENNHVAMGLIQMLLTIIIMVINQRFFISGMKSALHGSPNMDTLVALGSGAAFVYSTYALFAMTDAQMRMDMDGVMHYMHEFYFESAAMILTLITIGKMLEAHSKGKTTDALKSLMKLAATTATVVIDGEEKQVPVEQVSKGDIFVVKPGENIPVDGEVLEGSSAVNESALTGESIPVDKTVGDTVSAATLNTSGYLKCQATRVGEDTTLSQIIQMVSDAAATKAPIAKIADKVSGVFVPAVIAIAFATIVIWLIAGQSVGFALARGISVLV…	971
COG2217	MH0159_GL0071359	-	CCAGACCGCCGACGAGGCCCTGGACGTGGTGAAGCGGGACCTGAAGGCCCTGACCGCCGATGTCCAGGTGGAGCAGTGGGAGTATGACGAGGTGGTGGCCGTGAAGCCCATGTTCCTGCTGTCGGACTATCAATAACACAAAAATCTCCCCGCCCGGGGAGATTTTTTGCGCTTGACAAATACCCAGGAGGGGTATATAACTATAGATACCCCCACGGGGTATCATGAAACAAAGCGAGGCGGGGAAACTATGGAAGAACACAACTGCTGCCGCTGCTCCCAGCGGAAAAAGGAGCGCTCG	301	ATGAAGCAATACAATGTCACGGGTATGAGCTGCGCCGCCTGCTCGGCCCGGGTGGAAAAGGCGGTGGGGAAGGTCCCGGGGGTCACGGCATGCTCTGTGAGCCTTTTGACCAATTCCATGGGCGTGGAGGGCACGGCGGAGCCCTCCGCCGTCATCGCCGCCGTGGAGGCGGCGGGGTACGGCGCGTCGGAAAGGGGCGCGGCCCAGTCGTCTCCCAGTGCCGATGAGCAGCAGCTGGAGGACCACGAGACGCCCCGGATCCGGCGGCGGCTCCTGTGGTCCGTGGGCTTTCTGCTGGTGCTGATGTACTTTTCCATGGGCCACATGATGTGGGGCTGGCCCCTGCCGCCGTTTTACGACGACAACCATGTGGCCATGGGCCTGACCCAGCTGCTGCTG…	MKQYNVTGMSCAACSARVEKAVGKVPGVTACSVSLLTNSMGVEGTAEPSAVIAAVEAAGYGASERGAAQSSPSADEQQLEDHETPRIRRRLLWSVGFLLVLMYFSMGHMMWGWPLPPFYDDNHVAMGLTQLLLTGIIMVINQRFFISGYKALWHRAPNMDTLVALGATAAFGYSTYALFAMTAAQVRGDEAAVMSCMMDFYFESAAMILTLITVGKMLEARSKGKTTDALKSLMSLAPKTASVIRDGREVEVPVEQVQQGDEFAVRPGESIPVDGVVLEGSSAVNESALTGESIPVDKAPGDGVSAATVNQSGYLRCRATRVGQDTTLSQIIRMVSDAAATKAPIAKIADKVSGVFVPAVISIAAVTTAVWLLLGHPVGYALARGISVLVISCPCALGL…	836
COG2217	MH0159_GL0110214	-	ACAAGAGCCTTGTGGCAATCCTGGATGAAAACGACTCTATGATCAATGGCCTGATCGATCAGGGCGTTTTGCCAACGTATTTTGCAGAGCGCTATGATTGAGTTCAAAAAATAATACATTGGAACACATAAAAACGCGGCATTTTTTGATGCCGCACTTTTATCCTTTACAAATACCGGGGATGGGTATATAATCACAACATGAAATATACCCTTATGGGGTATTGTGCGATAAAGGAAAGGAGGCGCCTATGGAACGGAGGGAAGCGGTTGTTAAACCGGAAAAGGAGCAGTGCCATTGC	301	ATGAGAACGGAAAAATTCAGCGTGACTGGCATGACATGCGCCGCATGTGAAGCGAATGTGACCCGGAGCGTGAAAAAACTCAACGGCGTTTCAGAAGTGACAGTCAGCCTGTTGGCGAACCAGATGCGCGTCAGGTTCGATGAAAATACGGTAGACACAGCGGAGATCCTCCGCGCAGTCGCGGATGCGGGGTATGGCGCTGCGCTGCTTGGGCAAAGCAAGAAGCAGCAGGAAAGCGGCTTCCGCGGCGAATGGCAGCGCCGGCAAGAGGAGGCGCTGCAAAACCAACGGGGCATGAAACGGCGGCTTGTGATTTCCATTGCTTTGCTTGTTCCGCTTATGTATGTTGCGATGGGGGAGATGCTGGGCTTGCCGGTTCCCGCCTTTTTGAGCGGCACG…	MRTEKFSVTGMTCAACEANVTRSVKKLNGVSEVTVSLLANQMRVRFDENTVDTAEILRAVADAGYGAALLGQSKKQQESGFRGEWQRRQEEALQNQRGMKRRLVISIALLVPLMYVAMGEMLGLPVPAFLSGTENALISAFTQFLIALPVLFVNRKFFTSGFHALLKRAPNMDSLVSVGSGASMLYGIFAIYRMAHGFGHGDMQAVHQYAHSLYFESAAMILTLVTVGKYLEARSKSKTSDALGKLVNLAPKTAAVIRDGMEQIIPSEQVVAGDIVVIKPGQSIPVDGVVTEGYGYVDQAAITGESIPVEKGAGDTVISATINKNGTFRFRASRVGEDTTLARIIRLVDEAGSTKAPIARLADKISGVFVPVVMGIAVLAGAVWMFAGESFEFALNCAV…	872
COG2217	MH0161_GL0079993	-	AATCTGTGACCCTCTCCCCTATTTATGACATTCTCTTTCCTATCCTAAACAGAAACGGGAGCTTTCCTTCACCGGGAGGCTCCCGTTTCTGCATTTCGGAGCTTTTATTTTCACAAAGTTTTCACAGTCAGCGTATCCTACCTACTTGAAACGGATACCCCCAAGTGGTAAAATCAGAGTATCGGGAAATTTACCCCCACAGGGTACATTTCCTCTTCACACCGATACACCCGGAAAGGAGTTATCTGCTATGACCGATGCTGAAAAAAAGCCCTGCTGCTGCGCCGCTGAGCCTGCCGAA	301	ATGGAACAATACAATGTCACGGGCATGAGCTGCGCGGCCTGCTCTGCCCGGGTGGAAAAGGCCGTGAAGAAGGTGCCGGGCGTCACGAGCTGCTCGGTGAGCCTTCTGACAAACTCCATGGGCGTGGAAGGCACAGCCTCTCCTGCCGCCATCCTCTCGGCTGTGCAGGAGGCAGGCTATGGCGCAAGCCCGAAGAATGCCTCTGCCAGTAAGACTTCGGACGCCAGCGCCGACCTCGACGCACTGGCCGACCACGAGACACCGAAGCTCAAGCGCCGTCTCATCGCCTCGCTGGGCTTCCTGCTGGTGCTGATGTACTTCTCCATGGGCCACATGATGTGGGGCTGGCCCTTGCCGCACTGGTTCGACGGCAACCACATCGCCATGGGCCTTGTGCAG…	MEQYNVTGMSCAACSARVEKAVKKVPGVTSCSVSLLTNSMGVEGTASPAAILSAVQEAGYGASPKNASASKTSDASADLDALADHETPKLKRRLIASLGFLLVLMYFSMGHMMWGWPLPHWFDGNHIAMGLVQLLLAGIVMVINQKFFINGFKGLIHGAPNMDTLVALGSMASFVWSTYALFAMTRAQVDGNDELVMHYMMEFYFESAAMILTLITVGKMLEARSKGKTTDALKSLMKLAPKTATLVRDGAEVTVAIADVQKGDVFVVRPGENIPVDGVVLEGTSAVNESALTGESIPVDKAVGDKVSAATTNQSGFLRCEATRVGEDTTLAQIIKMVSDAAATKAPIAKIADTVSGFFVPAVISIAVVTTIVWLLLGHELGYALARGISVLVISCPCA…	859
COG2217	MH0164_GL0065292	+	ATGTAAAGGGCTGTGGCCCCGCTGTCCGGGGCCAGTCGTTCATCGTAGTTCGTTCATCGTTCATTGATGGAAGGGCCGCGGTTCGCAGTCGGCAGTCCGCTACGCAAACAAACGATGAACGAACTACGAACAACGGCGCCTTCGGCGCCTACCCCTTGACAAATACCGTAGAGGGGTATACTATATTGACGTACCAAGAAATTAAACGAGTTAAGGAGATGGGAAAATGGATAAGAAATGTTCTCACTGCATGGCAGCGCGTTCGATGGAAGATATGCAGCATCAGAAACGGGCTGCGGAT	301	ATGAAGCAATTTGTGGTTACCGGCATGAGCTGTGCCGCCTGCCAGGCCCGCGTCGAAAAAGCGGTCTCTAAAGTGCCCGGCGTCGACTCCTGCTCGGTTTCCTTATTGACGAATTCCATGGGCGTCGACGGTTCTGCCAGCGATGCCGATATCATCAAAGCCGTCGTCGATGCCGGCTACGGTGCCAAAGTCAAAGGCGCAGCCAAACAGGAAAGCGCCAGTGAAAAGCTGGCTGCTGAAGAAGAAGCCCTAGCCGACCATGACACGCCGGTCCTCAAGCGGCGCCTGAAATATTCCGTCCTCTTCCTCTTGATCCTCATGTACTTCACCATGGGTCACAACATGCTGGGCCTGCCCCTGCCGTCCTTCCTCGACGGGAATTATTTAAGCCTGGCCCTG…	MKQFVVTGMSCAACQARVEKAVSKVPGVDSCSVSLLTNSMGVDGSASDADIIKAVVDAGYGAKVKGAAKQESASEKLAAEEEALADHDTPVLKRRLKYSVLFLLILMYFTMGHNMLGLPLPSFLDGNYLSLALVQMILALVIMNINKKFFTSGISSLLHGGPNMDTLVALGSGVSFLWSLSVFFHMTGIVTEGGSALVLEDMYRNTLYFESAAMIPTLITVGKMLEAMSKGRTTDALKGLMQLAPKKATLVRDGQEVEVGIDEVRSGDIFVVKPGENIPVDGVIVDGESAVNESALTGESIPVDKAPGSTVSAATINQSGFLKCRATRVGEDTTLSQIIKMVSDAAATKAPIARIADKVSAIFVPAVIAIAVVVTAVWLFLGASFAQALEFGISVLVIS…	938
COG2217	MH0168_GL0112062	+	GAGATAGAAACTCCTGGTGGAAAAGTTCTTCCAAATCATTTTTCAACTAAGAAAGAAGCGGTACAAGTTGGAAGAAAATATGCAATGGAAGCAGGCGCAGAGTTAGAAGTTTTAAATAAAACTCAAACAAAAACTAAAAAGAACCAAAAAAATAAGTAACATAAAAATTAGATAACTGAATTAACGGTTATCTAAATTTTTTGCTTGAAATATACCCCAGTAGGGTATATATTAAAAAAGGAGGTTATTTATGAAAACTAAAAAAAGAGAAGATGATAAAAAAAACAAATTATTAGCAAGA	301	ATGAAAAAGGTATTTGATGTAAAAGGAATGACATGTGCAAGTTGTGTTAGTCATGTTGAAAAAGCTGTTAAAGACTTAAATGGTATTAATAGTGTTAATGTTAATTTACTTTCTAATCGTATGGAAGTTGATTTTGATGAAAATAATTGTTCTATTGAAAAAATTATTGCTTCTGTAAAAAAAGCTGGCTATAAAGCTTCTATTAAAGAAAAAAAAGAGAGTAAGAAAGAAAAAGATTATGATTTAATTAAATTAATTGTTTCCTTTGTTTTTTTAATTTTGTTAATGTATGTTTCTATGGGACATATGATAAATTTACCAATGCCATCATTTTTATCTGGACATGAAAATAGTTTGAATATTGCTTTAACTCAATTATTTTTAACTATTCCTATTATG…	MKKVFDVKGMTCASCVSHVEKAVKDLNGINSVNVNLLSNRMEVDFDENNCSIEKIIASVKKAGYKASIKEKKESKKEKDYDLIKLIVSFVFLILLMYVSMGHMINLPMPSFLSGHENSLNIALTQLFLTIPIMVIYYNYIVNGFKMLFKLSPNMNSLIALSAMSSLIYGLVTIFYIVNAMNNHDMESLAKYHNNLYFESAGMIFTLVSLGKYFEKKSKKKTTLALTKLMDLAP	233
COG2217	MH0169_GL0034999	+	TTCGACCGCAGATTTTATTGTACATTCTGAGTATATGAATGAGGAATATGTTCATAAGGTAATGAATTTCCATAAGAACATAGAAGATAGAGTAAATTCTATGAAATAATGTTAAAAGGCAGGGGCTTTATAGATGGCTCTTGTCTTTTTCTTTTATGCTTATTGATAACTATTGAGAAAATTAATACTTGAAATATACCCCTATAGGGTATATAATACACATGCAATGAAGAAGAAAGGAGCATGATTCGTGGAAAAAGACAGAGAAGTTACTGAAACTTCAGAATGTTGCTGCTGTCAC	301	ATGGAACAATATACGGTAACGGGCATGAGTTGTGCGGCATGCTCAGCCCGTGTGGAGAAAGCCGTGTCGAAGGTAGAAGGTGTAACGAGCTGTTCGGTCAGCCTTTTGACCAATTCAATGGGGGTGGAGGGTTCTGCATCACCGGAAGCAATTATCAAGGCAGTAGAAGATGCAGGATATGGAGCATCACCGAAAAGTTCTGCAAGAGAGCATCACAGTTCAATAGATATGGCAGCTGCTGAGGAAGCACTCAAGGATAAGGACACACCACTTTTAAAGAAACGTCTCATCACATCACTTGTATTTTTACTGGTTTTGATGTATTTTTCCATGGGGCATATGATGTGGGGATGGCCACTGCCGACAGTCCTTCAGGATAATCATGTAGCCATGGGGCTG…	MEQYTVTGMSCAACSARVEKAVSKVEGVTSCSVSLLTNSMGVEGSASPEAIIKAVEDAGYGASPKSSAREHHSSIDMAAAEEALKDKDTPLLKKRLITSLVFLLVLMYFSMGHMMWGWPLPTVLQDNHVAMGLIQMLLTIAIMVINQKFFISGFKSLAHKAPNMDTLVALGATAAFVYSTYALFAMTDAQVRGDMDGVMAYMHEFYFESAAMILTLITVGKMLEAHSKGKTTDALKGLMKLAPKTAVVIRNGEEVEVPVDEVSKGDIFVVRPGENIPVDGIVLEGNSAVNESALTGESIPVDKAVGDKVSAATQNQSGYIRCEATRVGEDTTLSQIIQMVSDAAATKAPIAKVADKVSGVFVPAVITIAVITTLIWLLAGESFGFALARGISVLVISCP…	849
COG2217	MH0170_GL0036405	+	TTCTCACTTGCGCTCATTATATCATGAATTTATATTGTTTGCATTGTTAAGTTAGGAATTGTTATGGGAACGAAAGACAAGTGAACGGTAATAGAAATTTTGTTATTGAGAAAAATAGTAAATAATGATGCTTGACTTTTCTGTTATCCTGTACTATATTCAATATACCCCACAGGGGTATATTGAATATAATGAATGACAATATCATAAGTGGTAGAAAATAATACTCAGATAACAAAATGAGGGTGCGATGGACAGAAAGGATGTGGAGGTTATGACATGTTGTTGTAAAGGCAATGAG	301	ATGAAAGAGAGATTTGATGTTACAGGCATGACCTGTTCCGCCTGCTCATCCCATGTGGAGAAAAGTGTGGGAAAGCTTACCGGAGTGGAAAATGTCAGCGTGAATCTGCTGACAAACAGTATGCAGGTCGAATTTGATGAGAATAAACTTGATACGGCAGGTATTATCAAGGCAGTGGAGGATGCCGGATACGGTGCGGCGGTAAAAGACGGGCACGCAAAATCCGGGACAAAAACGTCCGGACAGTCGGACAGTCAGGAAAACAGCGGACTTTCAGCCGTAGAGCAGAATGTGAAAAACATGAAAAAACGGCTGATCGTTTCGCTGATTTTCTGGATACCACTGATGTATGTGTCCATGGGACATATGATTTATCAGTGGCTCAACATTCCGATGCCT…	MKERFDVTGMTCSACSSHVEKSVGKLTGVENVSVNLLTNSMQVEFDENKLDTAGIIKAVEDAGYGAAVKDGHAKSGTKTSGQSDSQENSGLSAVEQNVKNMKKRLIVSLIFWIPLMYVSMGHMIYQWLNIPMPPFTMNFLHGNENAIIYAFTQFLLLLPILIANQKYFKNGFKTLWHRSPNMDSLIAIGAGAAILYGIFAIYRIGYAMGHGDMAVVHQYAHDLYFESAGTILTLITIGKYLETKSKGKTSEAITKLLNLAPKTVTVVRDGVEQVVDAADVGKGEIFLVKPGESVAVDGIVLEGKSSFDESAITGESIPVPKQEGDAIVSASMNKSGLIRAKATKVGEDTTIAQIIRLVEEASSSKAPIAKMADKIAGVFVPAVITIALITGVIWLISGA…	651
COG2217	MH0175_GL0020849	+	CCTCCGACAGCGAAGGCAAGAAGTTCCACTGGGCATATGACGCCGAAGCAAAGGTCAACCCGTTCTTTGCTCAGGTTTGGTATCCCCTCCACGATAAGGACGAGAACAACGAGTACGACGAGCGTATATTCAAGGGCTTCAGCGGCTTCGAGAATATATAATCGCTTAAAAAATCAAATTTTTTGGGAGCTGCTCAGAAATGGGCGGCTCTTTTTTTGCGCGATTTTGAAAGAAAAGTGAAAAGCAGGCATTGACAAATACCCCGTGGGGGTATATAATTGGGCTAAAGACAGAAGCTGGA	301	ATGGAAAAATTTGATGTTACTGGCATGACTTGTGCCGCGTGCAGCGCCCATGTTGAACGCGCGGTGCGCGGTGTTGAGGGTGTGAAAGAGGTGACGGTCAGTCTGCTGACAAATTCAATGACCGTCGATTTCTCTTCACCCGCCACTGCCGAGAAAATATGCTCAGCCGTATCTGCGGCGGGTTATGGCGCATCGCCGCAGAATCAGGGCGGCAAAAAAGAAAACAAAAAAACATTGCTTGAAAGCAACGAGCCGAAAAAAATACTCCATAGGCTCATAGCATCGGTCGTGCTGCTCCTTCCGCTGATGTATGTCTCGATGGGACATCTGATGTGGGGCTGGCCGCTGCCTGAAATTTTCGCCTCGGACCCGCTTGCGATAGGACTTTATCAGCTCCTT…	MEKFDVTGMTCAACSAHVERAVRGVEGVKEVTVSLLTNSMTVDFSSPATAEKICSAVSAAGYGASPQNQGGKKENKKTLLESNEPKKILHRLIASVVLLLPLMYVSMGHLMWGWPLPEIFASDPLAIGLYQLLLTTAV	138
COG2217	MH0176_GL0141371	+	CCGCTCATCTGGAAGTGTGGGGCGGCGACGTGTCCCACGACTGGTACTGGTGGGGCAAGATGTGGAGCCTGTTTGCTCCGCGCATTCTGGAAAAGTAAGTTCGTCACGGTTCTGTGTGAGGGAAAACCTGCGGGTTTTCCCTCTTTTTTCTTTTATTTCAAATTCCTACTTGATTTGTCGGATATGGTGTGGTATACTCCTGCTGGAAGCAAAAGATACCCCCAAGGGGTTTGTGAAAGGAGCCTGCATCATGGAATCCACCGAAAAAAAGCCATGCTGTTGCTGCAGCACCGAAGAGCCT	301	ATGGAACAATACAATGTAACGGGTATGAGCTGCGCGGCCTGCTCTGCCCGGGTGGAAAAGGCCGTAAAAAAGGTACCGGGTGTGACCAGCTGTTCGGTGAGCCTGCTGACCAACTCCATGGGCGTAGAGGGCACCGCATCCAGCGCGGCGATCATTCAGGCCGTGCAGGAAGCCGGTTACGGTGCCAGCCCCAAGGCGGCCGGTGCTGCCGCCGCCAGCTCCCCCAGCGCCGACCTGGACGCGCTGGCCGACCACGAGACGCCCAAGCTCAAGCGGCGGCTGATCGCTTCGCTGGGCTTTCTGCTGGTACTGATGTACTTTTCCATGGGCCACATGATGTGGGGCTGGCCTCTGCCCCACTGGTTTGACGGCAACCATGTTGCCATGGGCCTTGTCCAG…	MEQYNVTGMSCAACSARVEKAVKKVPGVTSCSVSLLTNSMGVEGTASSAAIIQAVQEAGYGASPKAAGAAAASSPSADLDALADHETPKLKRRLIASLGFLLVLMYFSMGHMMWGWPLPHWFDGNHVAMGLVQLLLAGIVMVINQKFFINGFKGLIHGSPNMDTLVAMGSMASFVWSTYALFAMTRAQVDGNDELVMHYMMEFYFESAAMILTLITVGKMLEARSKGKTTDALKSLMKLAPKTATLLRDGAEVTVPIEQVQKGDIFVVRPGENIPVDGVVLEGSSAVNESALTGESIPVDKAAGDKVSAATANQSGFLRCEATRVGEDTTLAQIIRMVSDAAATKAPIAKVADTVSGFFVPAVISIAVVTTVVWLLLGRELGYALARGISVLVISCPCA…	856
COG2217	MH0188_GL0134680	+	CGCCCCTTTCCCCGCGGGAAAGAGGATATTTTTCCCCCTTTGGGCAAAAATTAGTTTCCAAAAGGGCTTTACAAATGGGGTTAGAGCGAGTATACTAAGGATAGACACCCCCACGGGGTATGGGGGTATGGAAGGAGTGAAATCCATGCAGGAAAAATACAGCATCACCGGCATGAGC	178	ATGGAAGGAGTGAAATCCATGCAGGAAAAATACAGCATCACCGGCATGAGCTGCGCCGCCTGTTCCGCCCGGGTGGAAAAAAGCGTGTCCAGTCTGCCGGGGATGAAGCAATGCGCGGTGAACCTGCTGAAAAACAGCATGGTAGTCCGCTACGACGACCAGGTTCTCACCAGCGCCCAGATTATCCAGGCGGTGGAAAAGGCGGGCTACGGCGCTTCCCTCCAAACCAAGGAGAAGGGGAAATCTGCCGGGCAGGCCCAATCCTCTGCCGCAGAGCAGGCCGCCAAGGAATACAAAACCATGAAGCTGCGGGTCATCTGGTCCTTTGTCTTTACCATCCCGCTGTTTTACATTTCCATGGGGCACATGATGGGCTGGCCC	MEGVKSMQEKYSITGMSCAACSARVEKSVSSLPGMKQCAVNLLKNSMVVRYDDQVLTSAQIIQAVEKAGYGASLQTKEKGKSAGQAQSSAAEQAAKEYKTMKLRVIWSFVFTIPLFYISMGHMMGWP	127
COG2217	MH0188_GL0138837	-	TACTCGAAGGCCATATCAACCACTGTGTGAAAGATGGTATCGAACACGGTGATGTAGAACTGACGATTGCAAATTTCACCAAGGCCGTGGAACGATTCGCCAACATGAAGTAGTAAATACACCTTTTTTCTCATTTTATCCCGTTTAGTTGACAACCCATACCTTTATAGGTATATAATAAACCAGCTATCAATACCCATACCCCTATCGGTATTGATGTGATACTACCATACTGGAAGGAGGTATTCATTTGCAGAAATTGAAAAAACTGCTGGAATTGGGAGAAACAAAACGGGATATC	301	TTGCAGAAATTGAAAAAACTGCTGGAATTGGGAGAAACAAAACGGGATATCATTTTTCTTATCATCTCGGGAGCGGCGCTGCTCTTAAGTATCGCCGGCATCTCCCCTTTTCCGTTTGACATGGCGTGGATTTCCATTATCCTCTGCGGAATCCCAATTATACTTGAGGCATTCATCGGGCTTGTCACTGCATTTGACATCACGGCCGACGTCCTTGTCTCAATCGCTCTTGCCGCTTCAGTCATCATCGGCGAGGATTTTGCCGCCGGCGAGGTCGCTTTTATCATGCAGCTCGGTGCTCTGCTGGAGGATCTGACCGTTGCAAAAGCACGCGCAGGAATTGAAAAACTGGTACACCTCACGCCCCGTACTGCGCGCAGGATCACAGGCTCCTCCGAG…	LQKLKKLLELGETKRDIIFLIISGAALLLSIAGISPFPFDMAWISIILCGIPIILEAFIGLVTAFDITADVLVSIALAASVIIGEDFAAGEVAFIMQLGALLEDLTVAKARAGIEKLVHLTPRTARRITGSSEETVPAEEVRVGDILRVLPGESIPVDGVILSGETSVDQTVITGESLPVDKCSGDEVSSGSVNQFGAFEMRASKVGEDSSIQRMIRLVQSADADKAKIVGIADRWAAWIVVIALSAAVLTWLISGEIIRAVTILVVFCPCALVLATPTAIMAAIGNATKHGFLIREGGALERLASVKSITFDKTGTLTFGTPEVTAVESFLPQLTDHDLYAAAASAEMNSEHPLGKAVVRCYNRKNEAASFEVSKAPASPEEFRMIPGRGVYALAGGR…	630
COG2217	MH0188_GL0147113	+	ATTTGTTTAACTGTTGTCCTCATCATATCATATCTCACCGCAAAGTCAATATGTTTTTATTATTTTTTCTGTATGGCTAAAAATTTTTTCTCGCATATGTAAAACAGGCCATTTATCGGCATTCCGCCCCTCACCTTCCTGCCGGCCGGCAAAAAAAATCTCCGTTTCTGTCCTTGCGGAATCGTCAAATTAGGCTATACTAAGTTTAAGAGGATAATACCCCCTGGGGGTATGGATATAAGGAGGTCTCATGAAAGAAACATATACAGTCACCGGGATGACCTGCGCCGCCTGCTCGGCG	301	ATGAAAGAAACATATACAGTCACCGGGATGACCTGCGCCGCCTGCTCGGCGCGGGTGGAAAAAAGCGTCGCCGCCCTGCCCGGGACAAAGGACGTATCTGTGAACCTGCTGAAAAACAGCATGGTCGTGGAATACGATGAAGAGAAGCTCTCTTCCGCGGAGATCGTGCGGGCCGTCACAAAGGCCGGGTACGGAGCGGCGCTTCGTGACGCGGCGAAGGCTGGAAAGGCGCCGTCTCCGGCGGAAGCGGCGCGGCAGGAGTATCTTGCCATGAAGCGGCGCATGACAGGTTCTTTTCTCTTTGCCATTCCCCTTTTCTACCTCTCCATGGGCCGCATGATGGGCTGGCCCATGCCGGAGGCTTTTCTCGGCGACAGCCGCGCCATGGTCTGCGCCCTC…	MKETYTVTGMTCAACSARVEKSVAALPGTKDVSVNLLKNSMVVEYDEEKLSSAEIVRAVTKAGYGAALRDAAKAGKAPSPAEAARQEYLAMKRRMTGSFLFAIPLFYLSMGRMMGWPMPEAFLGDSRAMVCALTELFLLIPILFLNRRYFQQGFKTLVHGSPNMDSLVALGAGASTVYGVYALYKIAIALGTGDLAEAAHFSHELYFEGAGTILTLITVGKFLEARAKGRTSQAVNELLDLASKTASVIRDGKEVTIPAEELVPGDLIAVRAGESIPADGVIVEGTASIDESAITGESIPAEKRPGDTVIGATVNRSGYFRMTASKVGSDTALAQIIRLVDEATGSKAPIARLADKVAGIFVPAVIAIALLAAAVWLLLGASAEFALTIAVSVLVVSCP…	859
COG2217	MH0188_GL0152898	+	TGGATTGCGGAAGCGCTGACCGCTGGGGTATCCTTGCTTATCAGCAAGAGGGTTATCGGGGTATAATTCCCTGATATCCCTCTTTTTTATATTTTCCCTTGACACATACCCTCATGGGGTATATATTACAAGTATAGCGAATATACCCCTGTAGGGTATGCGATTCAGGAATGCCATCGGCATTCTTGCCGCGAGGTGGGAGTCATCTCACATCTGATATAATAAATCTCGAACGAAAGGAAGTTTGCTTATGGATCATAATAACTTTAATGCCAGTTCCTCTACAAAGACAGAAGAAATT	301	ATGGAACAATACAACGTCACCGGCATGAGCTGCGCCGCCTGCAGTTCCCGTGTGGAGAAGGCCGTATCCAAAGTGCCGGGAGTTACATCCTGCTCGGTCAGCCTTCTGACAAATTCTATGGGAGTTGAAGGAACCGCATCCTCTCATGACATCATCACTGCCGTAGAGCAGGCAGGTTACGGCGCATCACTCAAGGGTGCAAATAAAGAACAGGTTTCCATGTCTGAAGCCGAGGAAGCCCTGGAAGATCACGAGACACCGGTTCTCAAACGCCGCCTGATTGCTTCCATCGGATTTTTACTCGTTCTGATGTACTTCTCCATGGGACACATGATGTGGGGCTGGCCACTCCCGGCATTTTTTAACGATAACCACGTTGCCATGGGACTTGTCCAGCTT…	MEQYNVTGMSCAACSSRVEKAVSKVPGVTSCSVSLLTNSMGVEGTASSHDIITAVEQAGYGASLKGANKEQVSMSEAEEALEDHETPVLKRRLIASIGFLLVLMYFSMGHMMWGWPLPAFFNDNHVAMGLVQLLLAGIVMVINQKFFISGFKSLWHRAPNMDTLVALGSMASFIWSVYALFAMTRAQVDGDSAAVMNYMMEFYFESAAMILTLITVGKMLEARSKGKTTDALKSLMKLAPKTAIVLRSNQEVTVPIEQVHKGDIFVVRPGENIPVDGVIIEGTSAVNESALTGESIPVDKAAGDLVSAATVNQSGFIKCEATRVGEDTTLSQIIKMVSDAAATKAPIAKIADRVSGIFVPAVITIAIVTTIIWLLTGHEFGYALARGISVLVISCPCAL…	852
COG2217	MH0188_GL0158595	-	GACTGTGGCTGAGAGGATCCTGAAAAAAATAATGCCGGAAGACATAAGCGTTGCAGAGCTCTGCAGCGCTTTTTTGTAGTATGACTGGCATGCCGCCAGGTCTGGGAGTCCAGAACGTCGCCCTCCCCTGAAGGAAGTGTTGATAACTTTCTTTGCAGATGGCAGCTTTCGGAAAAACGATTTTGTACACGGCAGAGACCGGACAGGAATTTATAATTTTTTTTAATTTAGGGGTTGCAAAATACCTCCGGTGGGTATATATTATGACTGTAGCAGGAAATACCCCGTGGGGGTTTATAAA	301	ATGAACATGAAACAATATGATATCACCGGTATGAGCTGTGCGGCGTGCAGCAACCGAATCGAAAAAGCCGTTTCCAAAGTTCCGGGAGTCACTTCCTGTACCGTCAGCCTTCTGACGAATTCCATGGGAGTGGAAGGCACGGCTTCCCCGGAATCAGTTATTGATGCGGTTGAGAAGGCTGGATATGGCGCTTCGGAAAAAGGGGCGCATGCGGATCAGGCAAAAGGGAAGGGCGTTTCTATCGCCGAGGAGGAGGAATCCCTGAAGGATAAAGAAACGCCAAAAATGAAACGGAGGCTGATCGCCTCGCTTTGTCTCTGGATCCCGTTAATGTATATTTCCATGGGCCACATGATGTGGAACTGGCCGCTGCCTTCCGTCCTGGCCGACAATCATATG…	MNMKQYDITGMSCAACSNRIEKAVSKVPGVTSCTVSLLTNSMGVEGTASPESVIDAVEKAGYGASEKGAHADQAKGKGVSIAEEEESLKDKETPKMKRRLIASLCLWIPLMYISMGHMMWNWPLPSVLADNHMAIGLIELLLTTMIMVVNQKFFVSGFSSLIHGGPNMDTLVALGAGASYVYSLYGMFGMSAALTRSDAAGVMTYMHDLYFESAGTILTLITVGKLLEAISKGRTTNALKSLMKLAPKTATVIRDGKEEVISVDQVRKGDVFVVKPGENIPVDGIVLEGTSAVNESALTGESIPVDKNAGDAVSAATLNQSGYLRCEASRVGEDTTLSQIIQMVSDAAATKAPIAKIADRVSGVFVPAVIAIAIVTFIVWMLAGQTVGFALARAISVLV…	849
COG2217	MH0188_GL0196705	+	ACGCCCTGGTTGGTCTGGCGGCCCTGTGGTGTATCTCCCTGCTCTTCCGCGACACCCGCTCCAAAGGCGACTGATCCTTCCGCCTTTGCCAGTCAAGGCCCTGAAACTGGGCCTTGACTTTTTTTGTCCTTTGGCATACACTACACCCCAGGGGGGTGTTCAACCATGATGGCAGATACCAAAACCGTCCTGCGCCTGCTCAAAACCGCACGGGGA	216	ATGAAACAAAAATTCGATGTGACCGGCATGACCTGCTCGGCCTGCTCCGCCCACGTAGAGAAGGCAGTGCGTCAGGTGGAGGGTGTGGATCAGGTCAATGTCAATTTGCTGGGCAACTCCATGCTGGTGGAGTACGCCGAAAACACCACGGACGCTCAGCATATTATCCAGGCGGTAGAGGCG	MKQKFDVTGMTCSACSAHVEKAVRQVEGVDQVNVNLLGNSMLVEYAENTTDAQHIIQAVEA	61
COG2217	MH0189_GL0097808	-	ACACGATCAGCCAATGGTTTGAGTTTCATATGGATACGCCTCCTATAGTACTTAGTATACCTGCTAAGGATTTGTTAGCACTCTGTAGCGTTGAGTGCTAACCACGGTTCTAATTATACGCACCTGTATGCCGTTCGTCAATCAGCAAATGCAACGAAAATGTGAAATCGTCGCATACTATACTGCAAGAGCGGCATGGCGGGTAAACTGGAGCATAACCCGTGTTCCGCCATGATAGGAGTATAACCATATGCGAATCTATGAATTCCGGGTTTTAGGCATGAACTGCGCATCCTGTGCC	301	ATGCGAATCTATGAATTCCGGGTTTTAGGCATGAACTGCGCATCCTGTGCCGCCGCAGCCCAGCGAGCGGTCAAGCGCGTTCATGGCGTCGAATGCTGCGGCGTAACGCTGGCCAACGAGCGTCTTCGCGTTCGCGGGGACGGCGTCAGCTGCGTGTCGGTCATTGAGGCGCTTAAAAAATGCGGTCTTACGGCGGAGGCGCTCGAGGACCGCGCCGCCCTTGTCAAGCTGCAAAAGCTGACGCAGGTGCGGGAAATGCGGAGCAGGCGCTTCCAGCTGTCCGTTGCGCTCGTCTTTGCCCTGCTTCTGTTCTATACCGGAACCGGGCGCTTTCTCGGGCTGCCGGCGCCGGTCTCGGCCGAGGCCTTTCCCTTATGGTACGCGCTCATCCAGATCGTC…	MRIYEFRVLGMNCASCAAAAQRAVKRVHGVECCGVTLANERLRVRGDGVSCVSVIEALKKCGLTAEALEDRAALVKLQKLTQVREMRSRRFQLSVALVFALLLFYTGTGRFLGLPAPVSAEAFPLWYALIQIVMLFPVLAVSRGIFVCGFRDAVSMQPSTDTLIALGTSAAILYSLVSFFRILRGDTAAVSEMYWDTAGLILAFVLLGQSFERRAAARTQGSIEALRALAPDHANILQPDGTLRRIPIADIMAGDQLYVHPGERLPADGRLESPLASVDESLLTGESIPVEKQAGDMLIGGSVNGSDAFTMTALRVGDETSLSQMIRLVRNAQQHKTPASHITDRVCAVLVPAVLGIALLSAVIWLFAGKPIAFALNAFISVLVVACPCAVGLAVPFAA…	741
COG2217	MH0189_GL0145943	-	GATTTATGGGGATTTTGGGCGGTTCGCATCGTTTCTTTTTCAGAAGAAAACACGACCGGCCGGCCTTCGGACGAACGGATGCAGACGCAGCCCGTCTTGTAAAGCAACCGTCCTTGCCGAGCTTTCTCCCGCATTCGCGGCATACGCGGCGGGCGTCTGCGCCAAACTAAACCGTGCGTTTCGGACAGACTTGACAAATACCCCTGGGGGGTATATTATTTAGACGACGAAAGGGGAGCGCAGAATCGATATGAAAGAACGGGTCTGTTGTACGGAACGAAAAAAGGAACGCTCGGAGCAG	301	ATGAAGAAACAATACAATGTGACCGGCATGAGCTGCGCCGCCTGCTCTGCACGGGTCGAAAAGGCGGTTTCGGCTGTGCCGGGCGTTACGTCCTGCGCCGTGAGTCTGCTGACAAACTCTATGGGCGTGGAAGGCGACGCCGCGCCCGATGCCGTGATTGCCGCGGTGGAACGTGCGGGGTACGGCGCAAGCGAAAAGGGCGGGAGCATCGCCGCGCAGTCGAAGCGCGAGGCGGAGGCGGCGCTCGAGGATCACGATACGCCGCGTCTCAAACGCAGACTGTTTCTGTCGATCGGATTCCTGCTCGCGCTCATGTATATTTCCATGGGACACATGATGTGGGGCTGGCCGCTGCCTGCATTCTTTGCGGGGAACCACATCGCGATGGGTCTTGCGGAG…	MKKQYNVTGMSCAACSARVEKAVSAVPGVTSCAVSLLTNSMGVEGDAAPDAVIAAVERAGYGASEKGGSIAAQSKREAEAALEDHDTPRLKRRLFLSIGFLLALMYISMGHMMWGWPLPAFFAGNHIAMGLAELLLAAAVMVVNQNFFVSGFKSLWRRAPNMDTLVALGASAAFVYSTYALFAMTGAEVRGDAEAVAHYMMEFYFESAAMILTLITVGKMLEARAKGKTTDALKGLMRLAPKTAVVLRGGEEHTVPVGEVQKDDTFVVRPGESIPVDGVVTEGESAVNESALTGESIPADKAPGDTVSAATVNQSGFLKCRATRVGEDTTLAQIIRMVSDAAATKAPIAKIADRVSGVFVPVVIAVAAVTTLVWLLLGHDTGYALARGISVLVISCPCA…	843
COG2217	MH0189_GL0171696	-	GGAAGAAGAAGCGTTGTTACATAGAAAAGAATCGTAATAAGGATATCCTTATTTCTTTTTTCTTTTTGGAATGCGACTTGATTGCTAATGCTATAAGCCATGTTTTTTATTCTGCTTTGCTATTCTACATTTTCTATTGAATAGAAACAAGGAGAGCAAAAGCGTTATCATTTTGGTTTTCTTTTTGTGAAAAGAGATATATAGTATTTAGCAGATACCCCCATGGGGTATTTAGAAAGGCGCCTCCTTGATGGAAAAGAAAGAAAAATATTTGATTACTGGAAGGACCTGTTCTTCCTGT	301	ATGGAAAAGAAAGAAAAATATTTGATTACTGGAAGGACCTGTTCTTCCTGTGCAAGCCATATCCAAAAGGCAGTCGGTAAAGTAAAAGGCGTGAAAGAAGCGGATGTGAACCTGAGGACAAACTCCAGGATGGTTACCTATGACTCTCCTTGTAGTCCGGATAAGATCACAAGTGCAGTCTCTGGTGCTGGCTATGGTGCCTCTTTAGAAAGCGGACAAAAAGCTTTAAACGAAAATAAAGAGGAAGATAAAGAAACGAATCATCTCTTTTATCGGAGGATTTCTTCTTTTATTCTGTTGATTCCGTTGTTTTATATCAGCAGGGCTTATAGGTTCAACAGGGAATATAACCGTGTGGTTTGGCCTCTTGGTGCCTTTGGCGAGAACCCTTTACTGATT…	MEKKEKYLITGRTCSSCASHIQKAVGKVKGVKEADVNLRTNSRMVTYDSPCSPDKITSAVSGAGYGASLESGQKALNENKEEDKETNHLFYRRISSFILLIPLFYISRAYRFNREYNRVVWPLGAFGENPLLIGFTERCLALIIRIINKDFYRSGIKSLFHGGPNRDTLVSVGSGVAFLYSLIIYFIRLGTIHGNRFDSRRLRRLSRNLSFETSGRVPALITIGKFLESYSKGKTTSAIRSLLKRAPKKACLLMDGQEKIVDSDEVKTGDVFLVRPGETFPVDGVVLEGVSSVDESYLTGESLPVDKVVGNNVSCATINQNGTLTCKATKVGKETTLHQIVDRVEQASGTKTKLSRMVDKVASVFVPVVILIAVVVFAGWMIFGKDFVEANFSGQVTLL…	867
COG2217	MH0191_GL0010667	-	CGGGACAGTTGACGTTAATGGTGTCTTTCATTTGAATTTCCTTTCTGCAAAGAGCAAGGTGATTAAGATATAATGATGCTATGAAAAAATCATATGTCTGCCTTGTGCATCAAAAATTATATATCTTTACAGTATCTTTTTACATACTATCTACCTAAATAGTGCATTCTTGAAATAAAGGTAGCGTTTGCTATAATAATAGCAGACAAAATTTTTTACGTCAAATAGATAGTAAGCGAAAGGAGTCACGATGAAAAAACAGTTACTGGATATAACGGGTATGAGCTGCAGTGCCTGCTCG	301	ATGAAAAAACAGTTACTGGATATAACGGGTATGAGCTGCAGTGCCTGCTCGTCACGCATAGAAAAGGTTGTCAACAGGATGCAGGGCGTGGAGCAGATGAGTGTTAATCTGCTGAAAAATAATGCGCACGTTAGCTTTGATGAAAGCGTTGTAGATGAAAAAGCGATTATTGCCCGCATTGAAAAGCTGGGCTTCGGTGCAAGTGTGCATGCCGCAGGAGCTGCCGCTGCGCCTGTGCCGCAGCAGGATACGGCGGCGCAGGAGATGGCGGAGATGAAGCAGCGCCTTATCGGCTCGCTGATTTTTGCCGGTCTTGTTTTTTATCAGCACATGGGGCGTATGTGGGGCTGGCCGCTGCCAAGCTTTATTCTGGGGCAGGAAAACGAGCTGATTAATGCT…	MKKQLLDITGMSCSACSSRIEKVVNRMQGVEQMSVNLLKNNAHVSFDESVVDEKAIIARIEKLGFGASVHAAGAAAAPVPQQDTAAQEMAEMKQRLIGSLIFAGLVFYQHMGRMWGWPLPSFILGQENELINALLQMLWCIPVLFIDRKYFIHGVRNLLSGAPNMDSLIAVGSGASFIYGLYSVFGMAYAFGHNRLDLLPGFADALYFEASAVILALVTLGKFMEARAKSHTSDAIKALMNLTPKTALVERHGLQGEIPVEDVVTGDVLIVKSGASVPVDGKIIDGSAALDESALTGESLPVDKTIGDKVIGGTINRSGYFKMEATAIGADTALAKIIALVDEATSSKAPIAKLADKVSGYFVPAVIGIAVLAAAVWLALGASWHFALTIAISVLVISC…	754
COG2217	MH0191_GL0108016	-	TTATGCACTGATTGATCCGTTTTTTGTAAATCGATATACACGTGATACAGACATTGTAAATGGAGTATACCATGTATACACAGGATTTTGTACCAAAGAAACTCATCATCAACAAAAAGCTTCGAAAAGCCGACAAGAAATGGATCAAAAAGTTTGCTAAGAAGTGGCATGTAAAAGTAGTTGAGAAATAGAAAGTGAATATTTTAATCAAATAATATATTGACAAATACCCTAAGGGGGTATATCCTAGATGCGGATACCCCCTTGGGGTATTTCGCTTGAAAGGAGGAAAAACATGGCA	301	ATGGAACAGTATATTGTAACAGGAATGAGCTGTGCGGCGTGTAGTGCCAGGGTGGAAAAAGCAGTCAACGCAGTTCCGGGTGTTACCTCGTGCTCCGTTAGTCTGCTTACCAATTCGATGGGGGTAGAAGGAAGTGCATCTGGTGATGCCATCATTGAGGCGGTACAAAATGCAGGATATGGAGCCAAAATAAAGGGTGCAGACGTGCAATCCGGGAATGCGCAGAATCAGGGAGCACTCGAAGAGGAACTTGTCGATCACACCACGCCGCTTTTGCGAAAGCGCTTGCTGTGGTCGGTCTGCTTTTTGCTAGTACTTATGTATTTTTCTATGGGGCATATGATGTGGAATTGGCCGGTGCCGAAATGGATGGCAGGGAATCATGTGGCGATGGGATTG…	MEQYIVTGMSCAACSARVEKAVNAVPGVTSCSVSLLTNSMGVEGSASGDAIIEAVQNAGYGAKIKGADVQSGNAQNQGALEEELVDHTTPLLRKRLLWSVCFLLVLMYFSMGHMMWNWPVPKWMAGNHVAMGLTQMLLTIIIMVINQHFFISGFKSLWHRAPNMDTLVALGATAAFGYSTYALFAMTDAVMRGADKQVMAYMHDFYFESAAMILTLITVGKMLEARSKGKTTDALKGLLRLAPKTAVVVRDGAEVTVDIASVQKDDIFVVRPGETIPVDGIVLDGNSAVDESALTGESVPVDKQKDDPVSAATINQSGFLKCRATRVGEDTTLSQIIQMVSDAAATKAPIAKIADKVSGVFVPTVIVIALVTMVVWLLTGASIGFALARGISVLVISCP…	898
COG2217	MH0192_GL0063653	+	CGATTCTGTCCTACGGCGTGCTGGGCGTGCTGTTTGGATGATGCACAGATAAAAATGGAATAATGTCTATGCCCGCCGGCGGCATGGATGCGAATGTATAAAAGACTCTGTACGGGGAAATTCTCCGAACAGGGTCTTTTTGCGCGTGACTGTGAAGGTACTGAACCGTTACAGATTATAAATGAAATTGGGGTTGACATATACCCTGTGGGGGTATATTATAAGGACAGTTAAGAGATAGGAGGAGACCATGAAGCAATATACAGTAACTGGCATGAGCTGCGCGGCATGCAGCAGCCGG	301	ATGAAGCAATATACAGTAACTGGCATGAGCTGCGCGGCATGCAGCAGCCGGGTTGAAAAGGCAGTATCGAAAGTGCCGGGTGTTACGGCATGCTCGGTCAGCCTGCTGACAAATTCGATGGGCGTCGAGGGCGATGTGCCACCGGAGACCGTGATTCATGCGGTGGAAGATGCCGGATATGGCGCATCCCTGAAAGGACAGGGTCCTGCAGCGCAGGTGCAGAGCGCGTCGGAGGCGGAGGATGCCTTAAAAGATCGGGAGACGCCGGTTTTAAAACACCGTCTGATCGCATCGCTGGGATTCTTAGCAGTCCTTATGTATATGTCGATGGGACATATGATGTGGGGCTGGCCGCTGCCGCACTTTATGGATGGCAACCATGTGGCGATGGGACTTTTA…	MKQYTVTGMSCAACSSRVEKAVSKVPGVTACSVSLLTNSMGVEGDVPPETVIHAVEDAGYGASLKGQGPAAQVQSASEAEDALKDRETPVLKHRLIASLGFLAVLMYMSMGHMMWGWPLPHFMDGNHVAMGLLQLLLAGIIMVINQKFFISGFKGLLHRAPNMDTLVALGSGASFIYSTYALFAMTDAQLKGNDTAVMSYMHEFYFESAAMILALITVGKMLEARSKGKTTDALKGLMKLAPKTAVIIRDGVETKVPIEEVKKGDVFVVRPGENIPVDGVVLEGASAVNEAALTGESIPVDKAQGDPVSAATVNQSGYLRCEATRVGEDTSLSQIIRMVSDAAATKAPIAKIADRVSGVFVPAVITIAVVTTIVWLLAGQTFGFALARGISVLVISCPC…	891
COG2217	MH0192_GL0095806	-	TCCTGGCTCCCCTGGGCAGCGAAGCGCGTGCAGCCCGGCACAAAGCCAATGTTGCGGATCTTGTTTCTGCGTTGCATGTGACCTCCTTCTATTTGAAATATATTTCATATATAGGCTATAAATTTTTCGTGTCAAGACGGTATATGAAATATTTTTCATTATATCCCGGTGTCACTCATTGAGTACGAAAAGCTCCTGTCCTTCGAACCCTTGACTTTTTGAGCGCTCGATACAAATTTGCAGCATACACTTGCAGGGAATTTTGAAAAAAACGAATTTCTTTTTCAATCACTCGGGCATG	301	ATGGAAAAATTTCTCGTAACAGGCATGAGCTGCGCTGCCTGCAGCGCCAGGGTGGAGAAGGCCGTCTCCTGCGTGCCCGGTGTTGCCTCCTGCTCCGTGAGCCTGCTCACCAACACCATGGGTGTGGAGGGCACGGCCACAAGCCAGGAGATCATCGATGCCGTGGTCAAGGCCGGCTACGGTGCCTCCTCCCTT	MEKFLVTGMSCAACSARVEKAVSCVPGVASCSVSLLTNTMGVEGTATSQEIIDAVVKAGYGASSL	65
COG2217	MH0192_GL0114888	-	GCGGATTTCATCGTCCCCGACGAAATCGGCGTCATGGAATAACAGTATATAACGTATAAAACGACAAAACGGTATGGGACGGCAGCGCTTATAGCAGCTGTCGTCCCATACCGTTTTTTATTTCTCAGCTCCTTCCGTACGTCCGTCCAATCTCTCTTCGGCATCTTGACATATACCCTTACTGGGTATATTATGTTTATATACCGGTATGGGGTATATCATCTCTACACCTATGTCAGGAGGGATACATATGGATTCAACGAACGATACGAGCTGCTGCGGCGGCATGAAGCTGAAGCAC	301	ATGAAGCATGAAACATATCAGGTAACGGGCATGTCCTGCTCGGCCTGCTCGTCCCGCGTCGAAAAAGCCGTCTCCAAGCTGGAGGGCATAGAAAAGGCCAGCGTCAATTTGCTGACCAACAGCATGCAGGTCGATTACGACGAAACGATCCTTACGAGCCAGGCGATTATAGACGCCGTCGTCAAGGCCGGATACGGCGCGTCCCTGGCCGGCGGGCAAGCCGGAACAAAGGGCGCTTCGCCGCAGGCAAGTCCGGCCAATACGGCCGAGCAGGAAGTCAGGCAGATGAAGCGGCGCCTCCTGTGGTCCATCGTCTTTCTCATTCCTACAGTCTACATCGCCATGCATCATATGCTGGCCTCTCATCTGGGAATTCCCGTCCCGTCAGCTATATCAGCA…	MKHETYQVTGMSCSACSSRVEKAVSKLEGIEKASVNLLTNSMQVDYDETILTSQAIIDAVVKAGYGASLAGGQAGTKGASPQASPANTAEQEVRQMKRRLLWSIVFLIPTVYIAMHHMLASHLGIPVPSAISAVFDGPENAISFAFAQFLLILPIMYLNRKYYTNGFSNLLRGAPNMDSLVGMGSMASAAFGAFAIFRMGWGMGHGDWALVQTYSANLYFESAGMIVTLITVGKYLETRAKGKTSAAIEKLMKLAPKEATVLRGGVETVILVEDLAVGDEIVVRPGERIPADGIVSQGTTSIDESAITGESIPVEKQVGDKVTSATINTSGYIHVTAQRVGDDTTISQIIRLVDEASASKAPIAKIADAVAGIFVPAVITLAVAVTALWYFAMGADLEF…	863
COG2217	MH0192_GL0123471	-	TGACAATAATATTGCTGATTTAGACCTAAATGCAGTAGCAACACTTCCTATCGACTATAGATAATTCTGTATTAGAATTATAAAAACTCTTTAAAAGAAAATAATATATTGTACCAAAACCCGATTGATTTTCAGTCGGGTTATTTTTTATGTAAAAAATTCTTGACATATACCCTATAGGGGTATACAATACAATTGTAAGTTAAAGAGTTTATTGATAATTTACAGGGGAAATTTGTGAGGTGACTCTATGAATACAGATAGCAAAGATAAAAATGCTAATATAGATTTAGCAGAAAAT	301	GTGAAACAATATAATGTTACCGGAATGAGCTGTGCTTCTTGTGTTGCAAGGGTAGAAAAAGCTGTCAACAAGGTTGATGGTGTTACTTCTTGCTCAGTAAATCTGTTAACTAATTCAATGTCAGTTGATGGGGATGTTAAGTCAATTGATGTTATCAGTGCAGTAGAAAAGGCAGGTTATGGTGCATCTCTAAAAGGTAATTCTTCTAAAGAAAATAAATCCAGTGATGAACCATTGAAAGATACTGAAACTCCTAAACTAAAGAAAAGATTGTTTTCTTCTTTAGTATTTCTATTATTACTAATGTATATTTCAATGGATCATATGATGTGGGGATTCCCTTTACCTAGTGTTTTGGCTAATAATCATATTGCAATGGGCCTTATTCAGCTACTGCTA…	VKQYNVTGMSCASCVARVEKAVNKVDGVTSCSVNLLTNSMSVDGDVKSIDVISAVEKAGYGASLKGNSSKENKSSDEPLKDTETPKLKKRLFSSLVFLLLLMYISMDHMMWGFPLPSVLANNHIAMGLIQLLLTGIIMVINQKFFVSGFKALIHRSPNMDTLVALGAGASFIYSVYALFAMTNAQVNNDMSLVMKYMDEFYFESAGMILTLITLGKMLESYSKGKTTNAIKGLMNLAPKKATILVDNVEKVVPIEEVKIGDIFVVKPGENIPVDGVVIEGESAVNESALTGESIPIDKTVGDNVSGATVNQSGFIKCKATKVGEDTTLSQIIKMVSDASATKAPIAKVADKVSGVFVPIVISIAVVTIIVWLLCGAIFGNALVRGISVLVISCPCALGL…	834
COG2217	MH0193_GL0170797	-	TTGCAGTATGAAAAACCACATATCAGTGCAAAAAAAGAACGTAAGTTATATGAGGAAATACCATATAGCCTGCGTTTTTTTATGATAAAAAATTAAAAATACAAATAAAAATATATGTTGTACAATACTTGACATTCCAATCCTGTGTGCTATAATACAATCAAACATATGAATAATTGTTCATATGAAATATTGTAACAGGTTAAAGTTACGGATATAAGACATAATATCAAAAAGGAGTAGATGTGAAATGAAGAAAACATACAAAATCGATGTAGACTGTGCAAACTGTGCAAACAAA	301	GTGAAAGATATGAATAAGAAGCAGAAGAAAGTTTTGATAAGAATTATTGCAGCGTTAGCACTGATCATTATTTTGTCATTGCTTCCGCTTACAGGTTATTTGGGATTGCTGTATTTGATTCCGTACGGCGTCATTGGTTATGATATCTTGATTAAAGCATGCAAAGGAATTAAAAATAAACAGGTTTTTGATGAAAATTTTCTGATGGCAGTTGCAACAATAGGAGCGATTGCATTAGGTGATTATAAAGAAGGCGTCGCTGTTATGTTGTTCTACCAGATTGGCGAGCTGTTCCAGAGTTACGCAGTCGGTAAGAGCCGTAGAAATATCAGTGAGTTGATGGATATCCGTCCTGACTATGCCAATATTGAGAAAGATGGAAAACTTGAGAAGGTAGAT…	VKDMNKKQKKVLIRIIAALALIIILSLLPLTGYLGLLYLIPYGVIGYDILIKACKGIKNKQVFDENFLMAVATIGAIALGDYKEGVAVMLFYQIGELFQSYAVGKSRRNISELMDIRPDYANIEKDGKLEKVDPDEVEIGTVIVVQPGEKIPIDGIIREGQTTLNTSALTGESLPREAKEGDEVISGCINMTGVLKIETTKEFGESTVSKILELVENSSSRKSRSENFISKFAHYYTPAVCYGALALAFLPPIVRMLFMGLSPEWGDWVYRALTFLVISCPCALVISIPLSFFAGIGGASNAGVLVKGSNYLETLSRVKYVVFDKTGTLTKGVFEVSGVHHNTMPEEKVLEYAALAECYSSHPISKSLKNAYGKEINQDRVTNVEEISGNGVTAVVDGV…	625
COG2217	MH0195_GL0011441	+	AGAAATAATCTATGAATAGTTGAAGCGATATTCTTGATAATTTATATCCTTTTGATTATAATTAGAGATAGCATAAGCTAACTGAAGGGATGTGAATAAATGCGTAGGGAATTACTTGATATAAAGGGCATGAGCTGCTCAGCATGTTCA	150	ATGCGTAGGGAATTACTTGATATAAAGGGCATGAGCTGCTCAGCATGTTCATCAAGAATAGAAAAGGTTATTAGTAAGATGCAGGGTGTGGAAGCAATTTCTGTTAATCTGCTCAAAAATAATGCTTATATTGATTATGATGAAGCTGTTGTAGAAAGGTCTGCAATAATTGCCCGTATAGAAAAGCTAGGCTTTGGGGCTGCGCTGCATTTGCAAAAGCAGCAGGTACAGACGGAGGCTGTAGATACAGCGGCACAGGAGATGGCAGAGCTGAAAAGTAGATTAATTTTATCAGCGTATTTTACAGTACCTATTTTTTATTTACATATGGGTAAGATGTATGGCTGGCCTTTGCCTCAGTTCTTATTAGGTATGGAAAATGAGCTTATAAGTGCTTTA…	MRRELLDIKGMSCSACSSRIEKVISKMQGVEAISVNLLKNNAYIDYDEAVVERSAIIARIEKLGFGAALHLQKQQVQTEAVDTAAQEMAELKSRLILSAYFTVPIFYLHMGKMYGWPLPQFLLGMENELISALVQLLLCIPVLVVGRKYFIHGMQNLWNKAPNMDSLIAIGSGASFIYGLYAVFGLAYAFGHGRTELLQGFADALYFESAAMILTLITMGKFLEARAKSRTSDAIAKLMNLAPKTALVQRNGLEGEIPIDEVLAGDVLVVKSGAVVPVDGTIIEGSGAVDESAITGESLPVDKAVGDKVVGGTINKSGYFRMEATAVGENTTLSKIIELVDQATSSKAPIAKLADKISGVFVPIVITISFVSALIWLALGESAHFALTIAISVLVISCP…	752
COG2217	MH0196_GL0055400	+	CCGAAGAGTCTCGAGCCCTACAGCGCAGTTTTCCAGTTCCCCGAGTTTCGTAGGGGCGGACGACTCTGTCCGCCCGCAGAACGCACCGGCTTTTACGGAAATCTACTGCGAATTCGCAGCTTCCCAACGGGCCGAGTAGGCATCGGCCCCTACAGGAAGCCCTGTAAATTTACACTTGACAAATACCCTATCGGGGTATATAGTAAAGATACCCCGATGGGGTATATAAAAATAAAAAGGAGGCTGGCCTATGCCGGAACCCAAGCGATGTTCCTGCTGCGAAAAGCATACACTGCGCGCG	301	ATGCAGCAATATACCGTGACCGGCATGCACTGCGCCGCTTGCAGCGCAAGTGTGGAAAAGGCGGTCAAAAAAGTCCCGGGCGTTACATCCTGCGCTGTGAGTCTGCTCACGAACTCGATGGGTGTCGAGGGCACGGCGGAGACCGCCGCCGTCATCAAAGCCGTTGAGGACGCAGGCTACGGCGCGTCTGTGCGCGGGCAGGAAGCCACGCCTGCGGCGGATGCAAGCGCGCTGGAGGACAGGCAGACGCCGCATCTTAAAAAGCGGCTGATCGCCTCTGTCGCATTTTTGCTCATTCTGATGTATTTCTCGATGGGCCACATGATGTGGGGCTGGCCGCTGCCAAGCTGGTTTGACGGCAACCACGTCGCCATGGGTCTTGTCCAGCTGCTGCTGGCC…	MQQYTVTGMHCAACSASVEKAVKKVPGVTSCAVSLLTNSMGVEGTAETAAVIKAVEDAGYGASVRGQEATPAADASALEDRQTPHLKKRLIASVAFLLILMYFSMGHMMWGWPLPSWFDGNHVAMGLVQLLLAGIVMVINQEFFVSGTKSLLRGSPNMDTLVSLGAAASYGWSVYALFAMTDAQLHGGSEAAMAYMDEFYFESAAMILTLITVGKLLEAHSKGKTTDALKSLMALAPETATVIRDGKEVKIPAAQVRKGDVFVVRPGQSIPVDGIVLDGASAVNEAALTGESVPVDKAPGDGVSAATVNCSGFLRCEATRVGEDTTLSQIIRMVSDAAATKAPIAKTADKVAGVFVPAVISIALVTTIVWLLLGREFSFALARGISVLVISCPCALGLA…	841
COG2217	MH0197_GL0021333	-	ACCGCCCTGCCCGATTTCATTGCCGAGCTTCGCACGCTGCCCACCCGTCCCGCAATATGGAACGGCTCCGGCTACGATGTAGTGGATGAGTTCTGATAAAACTTAGGTTCAAAAAGATAGCCTCTGATGGCAGAAAGTTGATTGCCGTTGGGGGCTGTTTTATTGGCTGCCGTCGCAGTATTATAAAAAGCATACATTGTTCTTTGCGGATGGTTTATGCTATACTATCCCCAAAGGGTAAGGTGATATTTTGCTTAAGCTTAACGCATGGATAAAGCGTTTTTCAATACCGCTTCTGTGG	301	TTGCTTAAGCTTAACGCATGGATAAAGCGTTTTTCAATACCGCTTCTGTGGGGCGCGGGAATACTCATTGCTTTGGCGATAGCGTTTTCGCATGTATTTGGCATCAAAATCGTTGCGGATGAGTGCTTCGTGGCGGCGTTCGTGCTGTCCGGCGTGCCTATATTGCTTCGGGCTATTCAGGCGCTGCGATTCAAAACGGTCAGCATAGAACTGCTTGTCTCTATTGCGGCAATAGGTGCATGCGTGATTGGCGAATTCAACGAATCCGCAATAGTCACGTTTTTGTTCCAGTTCGGCTCGTTCTTGGAACAGAAAACCATGAAAAAGACGCGTTCTGCCATCAGGGCGCTGACCGAAATGGCTTCGACTACGGCATGGCGCGTTCTTGAGAACGGCGCG…	LLKLNAWIKRFSIPLLWGAGILIALAIAFSHVFGIKIVADECFVAAFVLSGVPILLRAIQALRFKTVSIELLVSIAAIGACVIGEFNESAIVTFLFQFGSFLEQKTMKKTRSAIRALTEMASTTAWRVLENGAEDAFETEEIDADEVEIGDILLVKAGGKIASDGVVVKGDGYSAEASITGEPMAKHKTVGDTVYAGTILDSGTIQMRATKVGEDTTFAKIIALVEEAQDAKSPVERFIDKFAKYYTPAVIAIAAAVFIFTRNVDTAITVLVLACPGALVIGAPIANVAGIGRGAQEGILLKGGDSIHTFSKTDTVVFDKTGTLTEGVPEVCIQKDYSEEATQVLALAASVEKASDHPLANAVIRYAADLPSYEAESVQTIKGCGMAASVCGRRVLIGN…	626
COG2217	MH0197_GL0059658	+	GGTGCCATAAAATCAAAGCCTTGTATTTTCCGCCGATAAGCTCCAGCGTGGCTTCCACCGGGCAGTTGTCTTCGTTTGCCATTCCGTCACCTCCTTACGGTATCCAAAAGGGAAGTATGGCACATAATAGTGCATACTTGTTTTTTTGGATTATCCTGGTAGAATGGTATCATAAATGAAGGGAATAGTCAATGAATTTATCCGAAATACGGGTTCATTTGATGAATTCCACTGAAATGGAGGGAGAATCATGAAACTCAAATTCAATGTCACCGGCATGACCTGCGCGGCCTGTTCCGCA	301	ATGAAACTCAAATTCAATGTCACCGGCATGACCTGCGCGGCCTGTTCCGCACGGGTGGAGAAGGTGACGAACGCCGTGCCGGGCGTGGAAAAAGCGGAAGTGAATCTTCTTGCGGGAACCATGCAGGTGGAGGCGGAAAACGGGAACGTTGTTCCTGCCATCATCAAGGCGGTGCAGGACGCGGGCTATAATGCCGCCCTGCCCGGTGAAAAGAAAACGGACAAGGCAGAGGCCGCCCCGGCGGAAGCCGCTTTGAAGGAAATGAAAAAGAGGATCATCGGCAGCGCGATTTGTCTGGTGGTGCTCATGTATTTTACCATGGGACACATGATCGGACTGCCCGCGCCCCACTGGTACCACGGCGTGAAGAACGCGCTGGTTGCGGCGCTGCTGCAATTT…	MKLKFNVTGMTCAACSARVEKVTNAVPGVEKAEVNLLAGTMQVEAENGNVVPAIIKAVQDAGYNAALPGEKKTDKAEAAPAEAALKEMKKRIIGSAICLVVLMYFTMGHMIGLPAPHWYHGVKNALVAALLQFFLTLPVVYLNRVYYSRGLKALWHRAPNMDSLIAVGSLAALGYGVAALFRMAYGMGHEDWELVQSYSENLYFESAAMILTLITLGKFLETRAKGKTGDAIRSLMDLSPKTASVRRNGEIVEIPVEQVAVGDVVIVRSGSSIPVDGTVLEGRASVDQSALTGESVPVEKGAGDKVAAATVNTEGYLEFRADKVGEDTTLAQVIRMVEDAGGSKAPIARLADKIAGVFVPAVMSIAAVTFIVWMIAGYGLEFSLNRAISVLVISCPCAL…	832
COG2217	MH0197_GL0179700	-	TATTAACAGGACTCGTTTTGGGCAAATATTTTATAAATATAACATTATTTTATACTCATTATTGTACAATATTTTAATTGACAAATACCCCATATGGGTATATAATAAAATACCCGATGGGGGTATAATAAAAAGAGGTGAGTATTGTGGAGAATACAAAAAAATGCTGTTGTTCACAGCGTAAAAAG	188	ATGACGCAATATAATGTTACCGGAATGAGCTGTGCTGCGTGCAGCACGAGAGTTGAAAAGGCGGTTGCTAAGGTTCCCGGGGTTACCTCATGTTCGGTAAGCCTGCTTACAAATTCAATGGGTGTGGACGGAAGTGCCTCGACGGAGGATATAATAAGTGCAGTGGAAAAGGCGGGTTACGGAGCGTCGCTTAAAGATGGCGGAAAGTCGGCGCAGAGCGAAGCAAAGGAAGAGAGTGAATTAGAAGAATCGGCCGAAAAGGCTTTGAAAAGCAGGCTGATATGGTCAGTCGGTTTTCTGATAGTTTTGATGTACTTCTCTATGGGTCATATGATGTGGGGATGGCCGCTTCCTCCGTTTTATAATGACAACCATATAGCTATGGGGCTGACACAGCTT…	MTQYNVTGMSCAACSTRVEKAVAKVPGVTSCSVSLLTNSMGVDGSASTEDIISAVEKAGYGASLKDGGKSAQSEAKEESELEESAEKALKSRLIWSVGFLIVLMYFSMGHMMWGWPLPPFYNDNHIAMGLTQLLLTAVIMVINQRFFISGFKSLWHRAPNMDTLVALGASAAFVYSTYALFAMTGAEVRGDADGVMKYMMDFYFESAAMILTLITVGKMLEARSKGKTTNALKSLMKLSPQKAVILKNGEEKTVPVESVQKDDIFVVRPGESIPVDGVVIEGNSAVNEATLTGESIPADKTVGDVVSAATVNSSGFLKCRATRVGEDTTLSQIIKMVSDAAATKAPIAKIADKVSGIFVPVVIGIALISTIVWLILGRGVGFSLARGISVLVISCPCAL…	847
COG2217	MH0198_GL0052987	-	AAATAACCGGACATAAGAAATATTATGGGCATACATCAATTGGAGGTATGGGAAGCTTTAGTTATTGATAAAAAATGTACAGTTATTACATGGATATCACAAAAACAGAGCATTGACAATATACCCTGCGGGGGTATATAATCTTGCCGGAAAAGGGAGGAATGATTTCGATGGAACACGGGAATAATGAGGACAAAAAGTGCTGTTGCTGTGAACGGAAA	221	ATGGAACAATATATTGTAACCGGAATGAGCTGTGCAGCCTGCAGCGCCCGGGTCGAAAAGGCAGTATCGGCTGTGGAGGGGGTTACCTCCTGCTCGGTCAGTCTGTTGACAAATTCTATGGGTGTAGAAGGAACGGCATCCCAGAGCCGGATCATTGAGGCAGTACAGCAGGCAGGCTACGGAGCCAGTCCGAAGGGCGCTTCCGATAAGGGAGAAAGTGCAGGAAATATTCAGGCACTGGAGGATTCCCTGAAGGACCGCGAGACGCCGGTACTGCGAAGAAGACTGTTGTCGTCAATTGTTTTTTTGCTGCTTTTAATGTATTTGTCGATGGGACATATGATGTGGGGATGGCCGCTTCCGTCTTTTTTAGACGGCAATCATGTGGCTATGGGACTT…	MEQYIVTGMSCAACSARVEKAVSAVEGVTSCSVSLLTNSMGVEGTASQSRIIEAVQQAGYGASPKGASDKGESAGNIQALEDSLKDRETPVLRRRLLSSIVFLLLLMYLSMGHMMWGWPLPSFLDGNHVAMGLAQLLLTVIIMVLNQKFFISGFTSLWHGAPNMDTLVALGSSAAFGYSTYALFAMTGAQVHGDADAVMGYMHEFYFESAAMILTLITVGKMLEAYSKGKTTNALKGLMNLAPKTAVLFVDGKEKEVPVEQVKKGDVYIVRPGADIPVDGVVLEGDSAVDESALTGESIPVDKAAGDGVSAGTINQSGVLRCEAARVGEDTALSKIIQMVSDAAATKAPIAKIADRVSGIFVPAVVTIAVVTIIVWLLAGQSIGFALARGISVLVISCP…	853
COG2217	MH0199_GL0033986	+	AGATCAACGCAGTAAAGGGCGCGATACATCGTGTGGGACAGATTGTTCTGGAAGGGCATCTGCAGCATTGTGTCAAGGAAGGCATTGAAAATGGTGACGCCGAAGAGACGATCAAAAAATTTGCGGACGCCGTGGAGCACTTCACCCGCAGGTCTTGATAATTGATACCCCATGGGGTATAGTCACACCCGTATTCCCTGAATGGGAATAATTTTTATTCTCTTGAATATACCTATACGGGTACTGGCATATGCAGCACACAAAGATCCTTGACCGTGAGGCGATGATTCAGATCGCCATC	301	ATGCAGCACACAAAGATCCTTGACCGTGAGGCGATGATTCAGATCGCCATCCTGATTGTAAGCGGCGCATTCCTTCTCGCCTCTTTTGCAGGCGTCCGGATAGCGGGGTTTGATCCCGCCTGGGTTGCCATTGTTTTCTGCGGACTTCCGATTCTGAAGGAAGCTGCGATCGGACTTATCACTGAGTTTGATATCCGGGCGGATGTGCTGGTATCACTTGCGCTCATCGCCGCGGTGGCGATCGGTGAGTATTTCGCGGCCGGCGAAGTGGCGCTCATCATGCAGATCGGGGGACTCCTTGAGGAACTCACCGTGAAACGGGCGCAGGCAGGGCTTGAGCGTCCGGTTGCCATGACGCCGGAAACGGCGCGGATTGTGGGCCCGGACGGCACGGAAACC…	MQHTKILDREAMIQIAILIVSGAFLLASFAGVRIAGFDPAWVAIVFCGLPILKEAAIGLITEFDIRADVLVSLALIAAVAIGEYFAAGEVALIMQIGGLLEELTVKRAQAGLERPVAMTPETARIVGPDGTETVIPAEEVKAGDTVRVIPGEKVPVDGEILDGITSIDQSVLTGEPVPVDRGPGDTVISGTVNRFGTFLMKATKVGDDRTIARMAALIKSADAGKAKIVRVADRWATWIVVMALTCAVIAYLASGEIIRAVTVLVVFCPCALVLATPTAVMAAIGNAARHGVLVKEGDALERLADVKQVAFDKTGTLTAGSPRVETVRSVNEEIRDTELYQLAAASESLSEHPLGKAIVNGWKNDHREAFPTVSDFRMIPAKGVEALVGGKSVRTGKIG…	635
COG2217	MH0199_GL0185099	-	AGCCGCCCTTGACGTTCTGGCAGCCGGCGGAATCGAGCAGATCGCGCGCGCCCGCTGTCAAGAAAATGCGCATTTTCGCTTGACAAATACCCTCGGGGGGTATATATTCAAAATACCCCCAAGGGGTATATGGGAAACAATGAGGTACGAATACATGGACGATGAGAAAAAAACGTGCTGCTGCGGCTGTTCGCAGCGCAAAAAG	205	TTGAAGCAATATAACGTCACCGGCATGAGCTGCGCGGCCTGCTCGGCGCGCGTGGAAAAGGCGGTGTCGAACGTACCGGGCGTGACGGCGTGCTCGGTCAGCCTGCTGACCAACTCCATGGGAGTGGAGGGCACGGCGGCCGATCAGGCTATCATCGACGCGGTGCAGGCCGCGGGCTACGGCGCGTCGGTCAAGGGCGCGCAGCAGAGCGCAGGCCCCGCCGCCGGCGCCGACGCGCTCGCCGACCACGAGACGCCGAAGCTGCGGCGCAGGCTCTTCTGGTCGCTGGGCTTTCTGCTCGTGCTGATGTATTTTTCCATGGGCCACATGATGTGGGGCTGGCCGCTGCCGAAGTTTTATGACGGCAACCACGTCGCCATGGGCCTGACGCAGTTGCTG…	LKQYNVTGMSCAACSARVEKAVSNVPGVTACSVSLLTNSMGVEGTAADQAIIDAVQAAGYGASVKGAQQSAGPAAGADALADHETPKLRRRLFWSLGFLLVLMYFSMGHMMWGWPLPKFYDGNHVAMGLTQLLLTVIIMVINQKFFISGFQALWHRAPNMDTLVALGATAAFVYSTYALFAMTGAQVRGDEQAVMNYMMDFYFESAAMILTLITVGKTLEARSKGKTTDALRSLMELAPKTATVERGGAEVTVPVEQVQKGDVFVVRPGERIPVDGVVLAGTSAVNEAALTGESIPADKAPGASVSAATVNQSGFLKCRATRVGEDTTLSQIIQMVSDAAATKAPIAKIADKVSGVFVPAVMGIALVTFVVWLLLGRTVGYALARGISVLVISCPCALG…	841
COG2217	MH0200_GL0072632	-	ATTACGAGGTTGTGCCAATACGTAAACTCGTAGCCATACAGCTTGAGAGCGGACTGCTTACTATGCAGTATCTGAAAGACCACAAATAAATAGATTGTACTCCACATGTGATGCCGCTTGGGATTCTTCCCGGCGGCATTGCTATATTACTTGCCGTATTTTATTTATACCCTGTTTTTTTAGTGCTTTTATGCTATACTATCCCCGAAGGGTAAGGTGATAATTTGCTCAAGCTTAACGCGTGGATAAAGCGTTTTTCAATACCGCTTCTGTGG	275	TTGCTCAAGCTTAACGCGTGGATAAAGCGTTTTTCAATACCGCTTCTGTGGGGCGCGGGAATACTCATTGCTTTGGCAACAGCGTTTTCGCATATATTTAGTGTTAAAATCGTTGCTGATGTGTGTTTCATTGCGGCGTTCGTGCTGTCCGGCGTACCAATATTGCTTCGGGCTGTTCAGGCGCTGCGATTCAAAACGGTCAGCATAGAACTGCTTGTCTCTATTGCGGCAATAGGTGCATGTGTGATTGGCGAATTCAACGAATCCGCAATAGTCACGTTTTTGTTCCAGTTCGGCTCGTTCTTGGAACAGAAAACCATGAAAAAGACGCGTTCTGCCATAAGGGCGCTGACTGAAATGGCTCCGACTACGGCATGGCGCGTTCTTGAGAACGGCGCG…	LLKLNAWIKRFSIPLLWGAGILIALATAFSHIFSVKIVADVCFIAAFVLSGVPILLRAVQALRFKTVSIELLVSIAAIGACVIGEFNESAIVTFLFQFGSFLEQKTMKKTRSAIRALTEMAPTTAWRVLENGAEDVFETEEIDADEVEIGDILLVKAGGKIASDGIVVKGDGYAAEASITGEPMAKHKTIGDTVYAGTILDSGTIQMRATKVGEDTTFAKIIALVEEAQDAKSPVERFIDKFAKYYTPAVIAIAAAVFIFTRNVDTAITVLVLACPGALVIGAPIANVAGIGRGAQEGILLKGGDSIHTFSKTNTVVFDKTGTLTEGVPEVCVQKDYSNEATQALALAASVEKASDHPLANAVIRYAADLPSYEAESVQTIKGCGMDAIVCGRRVLIGN…	424
COG2217	MH0200_GL0075390	-	CAACAACATAGAATTCCCATGGCTGTTGATTGCATGCACTTGGTGCCTGCATGGCAGCACGTAAGATCTGTTCAATTTTTTCTTTTTCAACTGGCTGATTTGAAAATTTACGAATACTAACGCGATGAAAAATGTTTTCCATAGATAAAACCTCCATTTTCATAAGTATAGTGAAAAATTTTTATAAAGAAAAGCATGTCAGTTGACATATACCCCCTAGGGGTATATAAAGAATGCGTGAGGTAAACATATGGGTGAAGAAATGACTTGTCCACACTGTAGTGGAAGACATAAAAAAAGA	301	ATGAAGCAATATATTGTTACGGGGATGACATGTGCTGCCTGTCAGGCACATGTGGAAAAAGCCGTTGGGGAATTGAAAGATGTAGATTCAGTTTCAGTTTCTCTTTTAACAAATTCAATGCGTGTGGAAGGAAATGCTGATCCAGACGAAGTGATTCAAGCAGTTGAAAAAGCTGGCTATGGTGCACATGTACAGGGAGAAGAGAAGCATTCTTCTAATGATTTAGAAGAAGCACTTGTGGATCATGAAACACCAAAGCTAAAGAAAAGATTACTGCATTCTGTTATCTGGCTGATGATTTTGATGTATATCACGATGGGACATAATATGCTTTCTTGGCCAGTACCTGCCTTTTTGAATCATAATCACTTAGGTTTGGCATTAACACAGATGCTGATT…	MKQYIVTGMTCAACQAHVEKAVGELKDVDSVSVSLLTNSMRVEGNADPDEVIQAVEKAGYGAHVQGEEKHSSNDLEEALVDHETPKLKKRLLHSVIWLMILMYITMGHNMLSWPVPAFLNHNHLGLALTQMLICLVVMYINRAFFISGFKSLVHGSPNMDTLVALGSFVSFAWSLYVLYQLTCMITNGAANMNLMPLYHNELYFESAAMIPALITVGKTLESISKGKTTDALKSLMKLAPKKANIERNGEIVEVDIAEVQVGDIFVVKPAEAIPVDGIVLSGNSAVDESSLTGESIPVDKSEGDYVSAATMNHSGYLRAKATKVGKDTTFSEIIQMVSDASSTKAPIARIADKVSGIFVPCVIVISIVVMIGWLFAGRDLSYALERAISVLVISCPCAL…	837
COG2217	MH0200_GL0200314	-	ACTTTTGATTGGGCTAGGGTGCCAAAAAGCGACATACTTTTACCGGAAAAGCTGTTTTAATATAAGGTAGATACCTAAAGGCTTCCCCCCTTGGGGGAAGCCTTCTGCGAAGCAGACTGATGAGGGGCAGCCTTGCCGCTGTCGCCCTCTTCCCCGGGCGGCTATGGCAACCGCGCCCCTCATCCGGCCTGCGGCCACCTTCCCCCAAGGGGGAAGGCATTTACCATTTCACCAAAAGGAGACCTTCCCCATGCAACGCTATGACATCACCGGCATGAGCTGCGCGGCCTGCGCAAGCCAT	301	ATGCAACGCTATGACATCACCGGCATGAGCTGCGCGGCCTGCGCAAGCCATGTGGAAAAAGCCGTGGCGGCTGTGCCGGGGGTTGCATCCGTCGCTGTCAGCCTGCTGACCAACTCCATGCAGGTCGATTACGCCCCCGATGCCGACCCTGACGCAACCGCAAAACGCATCATCAAGGCGGTGGATGCCGCCGGGTACGGCGCATCCCTCGCCACCGCCGAAAGCGAGAACGCCGAGTTGGAGGACACCGAGACCCCGAAGCTGAAAAAACGCCTGATTGCCAGTCTGTGTTTTCTCGTTCCCCTCATGTATGTCTCGATGGGCCACATGATCGGCCTGCCGCTGGGCAGCGTGTTCCACGGCGGCGGTTGGCACGCCATTCTGTTTGCAGTCACCCAG…	MQRYDITGMSCAACASHVEKAVAAVPGVASVAVSLLTNSMQVDYAPDADPDATAKRIIKAVDAAGYGASLATAESENAELEDTETPKLKKRLIASLCFLVPLMYVSMGHMIGLPLGSVFHGGGWHAILFAVTQLALTLPVCWINRAFFISGWKGIKTRAPGMDTLVALGAGASLAYGLFAIVMICVGLYTGNDDLVIQYRHDLYFESAAMILTLITVGKTLEAYSKGKTTDALKSLMKLAPQTACVLRDGEQVTVPVSEVNVGDLFLVRPGESIPVDGTVAEGISTVNEAALTGESMPVDKFPGSPVSAATINQNGALTCRAERVGQDTTLSQVIRLVRDAAATKAPLAKTADKVSGIFVPTVICIATATFLIWLLLGQTFTFALARGISVLVISCPCA…	867
COG2217	MH0203_GL0034272	-	TCCGCAGCATGGTGGAAAACGGGGCATACTGTCCCGATATTCTGGTGCAGTCGGCAGCGGCAAACGCGGCACTCAACGCCTTTAACAAGGAGCTGCTGGCAAGTCATCTACGCTCGTGCGTGGCAAACGATATCCGTGAGGGGCACGACGAGGTGATCGACGAGCTGGTCGTGACGCTGCAAAAGCTGATGAAATAGGCAAAAGCCGGGCATGCTACCGGCAGGCAAGACAGGTCAAAGAGGTGGAACGCATGAAGCAATACAATGTGACGGGCATGAGCTGCGCGGCATGCTCGGCGCGG	301	ATGAAGCAATACAATGTGACGGGCATGAGCTGCGCGGCATGCTCGGCGCGGGTGGAAAAGGCGGTCAGCAAGGTACCGGGCGTGACAAGCTGCTCGGTGAGTCTGCTGACGAATTCCATGGGCGTGGACGGAACGGCAAGCGCGCAGGAGATCATCCGCGCCGTCGAGCAGGCGGGCTACGGTGCAAGCGAAAAGGGCGCCGGAAATCAGGTGCAGGCTTCTATGCAGGAGGCGGAAAAGCAGCTGGAGGATCACGAGACGCCGAAGCTCAAGAGAAGGCTGTTCTGGTCTCTGGGCTTCTTGCTGGTCCTGATGTATATTTCCATGGGGCACATGATGTGGGGCTGGCGGCTTCCCTCGTTTTTTGACGGGAACCATGTGGCAATGGGGCTGGCGCAG…	MKQYNVTGMSCAACSARVEKAVSKVPGVTSCSVSLLTNSMGVDGTASAQEIIRAVEQAGYGASEKGAGNQVQASMQEAEKQLEDHETPKLKRRLFWSLGFLLVLMYISMGHMMWGWRLPSFFDGNHVAMGLAQLLLTVIVMVINQRFFISGFKALWNRAPNMDTLVALGSSAAFLYSTYALFAMTGAQVRGDMDAVMDYMMDFYFESAAMILTLITVGKMLEARSKGKTTDALKSLMKLAPKTATVVRGGKEETVPIEQVQSGDTFVVRPGESIPVDGVVLDGTSAVNEAALTGESIPADKAPGDTVSAATVNQSGFLTCRATRVGQDTTLSQIIQMVSDAAATKAPIAKIADKVSGIFVPAVISIAIVTTIVWLLIGKPFGYSLARGISVLVISCPCA…	844
COG2217	MH0203_GL0096859	-	AAGGCACGCTGTCAGGCGTATTTGCCCTTGTTAACCGATGGTACTGTTGACATATACCCCTATAGGGTATATAATACCCCCACGGGGTATAGAAGGAGGCTTAACAATGCCTGACAAAGAAATGTGTGCATGCTGCGGCAAAACGACAAAGCGCTCG	157	ATGGAGCAATACACAGTTACCGGCATGAGCTGCGCCGCCTGCTCGGCGAGAGTCGAAAAGGCGGTGTCGGGCGTTAAGGGCGTAAGCTCCTGCTCGGTCAGCCTGCTGACAAATTCAATGGGAGTCGAAGGAACAGCCACTGCCGAAGATATAATAGCGGCAGTCCGCGCGGCGGGATACGATGCCTCGCCTAAGGGCAGGCAGGAGCCGATCGCAAGAAAGTCTGCCGATGAGGATGCGCTCAGAGACAGAGAAACGCCGGTTCTGAAAAAGCGGCTTATAGCGTCGCTCGGCTTTTTGATCGTGCTCATGTATGTTTCCATGGGGCACATGATGTGGGGCTGGCCTCTGCCGGGCTTTTTTGACGGAAACCATGTGGCTATGGGCCTTTTGCAGATG…	MEQYTVTGMSCAACSARVEKAVSGVKGVSSCSVSLLTNSMGVEGTATAEDIIAAVRAAGYDASPKGRQEPIARKSADEDALRDRETPVLKKRLIASLGFLIVLMYVSMGHMMWGWPLPGFFDGNHVAMGLLQMLLTIVIMVINQKFFISGFKSLWHRAPNMDALVALGATAAFGYSTFALFAMTDAQVKGDAAAVMSYMHEFYFESAAMILALITLGKMLEARSKGKTTDALKSLMKLAPKTATVERNGAEMTVPIEQVAKDDVFLVRPGESIPVDGMVIDGSSAVDESTLTGESIPVDKATGSQVSAGTMNRSGFIRCKATRVGEDTTLSQIIRMVSDAAATKAPIAKVADKVSGVFVPAVITIAAITVAAWLIAGQTVGFALARGISVLVISCPCAL…	842
COG2217	MH0203_GL0134356	-	ATAAGATAACGCTGATTCACTCTCCACAGTATAGCACATAACACGGCGGCGGGAAATATTTTTCTCTCTCCCTCTTGACACCCCCAGGGGGTGGGGGTTAGAATGTGGGTGTAGAAAATAAAACACAGCTAACCACGAGAAAGAAGTGATTCTATATGAGTGAAAAATGCACCACCGATTTTGACGTCAGCGGTATGAGCTGCAGT	206	ATGAGTGAAAAATGCACCACCGATTTTGACGTCAGCGGTATGAGCTGCAGTGCCTGCCAGGCGGCTGTCGAGCGCGCTGTGAAAAAAGCTGGCGCCGACGATGTTTCGGTGAATCTCCTCTCCGGCCGCATGAAGGTGACCCACAGCGACGCCCTCTCCCTCGAAGCGATCATGGAAGCGGTCAATGCTGCCGGCTATCATGCCGAGCCGCACGACGCCAGCCAGCTCACGAAGGCGCCGCAGGAAAGTGCCGAAGAGGTGAACAAGCGCCACCGCATCGTTTCCTCGGTGATCCTCCTGATCCCGCTGATGATCGTCGCGATGCTGCCGATGATGCCATTTGCGCCAGATGCGCTCCTGCATTCCACGCTCTGG	MSEKCTTDFDVSGMSCSACQAAVERAVKKAGADDVSVNLLSGRMKVTHSDALSLEAIMEAVNAAGYHAEPHDASQLTKAPQESAEEVNKRHRIVSSVILLIPLMIVAMLPMMPFAPDALLHSTLW	125
COG2217	MH0203_GL0140400	-	TGCTTACACAAAAGGCATGGAATCAGATCATACAGGCGGGACTTTCCGTATGTGGTTACAAAGATAAGCAGGCGATTCGCAGTATCAATCCGGCATAAGTTGGTCTGGCTTAATTGAAAAAAAACTCTTAATGATAAACTTTATCATTAAGACGGTAGAAATTATTACACATATTCTTTATAATAAAGAGCAGGCAAAGAATGAAACTTTGCCTGCTTTTTACATAGATACCGAATAGGAGGATATAGCTATGAGTTTACGTGATTTAGATTACAAAAAAGGTGGTATTTTTGCAGCAGGT	301	ATGAAATTTAAGATAAAGCATGAAATAAAGGGCAGAATCCGTGTCCGTGCCATTATGAAGCACATGACGGCAAAGGAAGCTGATCTGCTCGAGTATGCTCTGTCTAATAAGGAGGGGATCACTTCAGTGCGCGTCAATGAACGTACCGCTGATGTGGTCCTTTGCTATAAGATTGACAGAGCAACAGTTCTTTCCTATTTAAGAAAGTGCCATGTAGACGAGATTGAGGCACCAGAAAGCTATCTGGCACATTCGGGAAGAACACTGAACAACGAGTATTGGGATAAGCTTGTTGGAACGGTTGTTTGGCGCTGCACAAAGAATTTGTTTATGCCGGCACCAATACGTACATGCATTACACTTGCAGCAGCGATTCCTTATATCTGGAAGGGTGTAAAA…	MKFKIKHEIKGRIRVRAIMKHMTAKEADLLEYALSNKEGITSVRVNERTADVVLCYKIDRATVLSYLRKCHVDEIEAPESYLAHSGRTLNNEYWDKLVGTVVWRCTKNLFMPAPIRTCITLAAAIPYIWKGVKTLAKGKLEVPVLDATAITISIARGDVSTASSVMFLLGIGEILEEWTHKKSVGDLARSMSLNVSKVWMIAGEQEVLVDASTIKENDKIVIHMGNVIPFDGTVESGEGMVNQASMTGESAAVRKYAGTTVYAGTVLEEGELTVNVKKLGGASRYEQIVVMIEESEKLKSSMEGKAERLADKLVPYTFLTTGLTYLFTRNLTKATSVLMVDFCCALKLSMPIAVLSAIKEARNRNVNVKGGKFLESIADADTIVFDKTGTLTKAEPTVV…	696
COG2217	MH0203_GL0257496	-	TCTTTTAAAAGATAGGAAATAAGGTAATCAAGCCTATCGTTTTGTGTCATAACAGAACCTCCTTTGTATCTTGTAAAATATGATAATTCTTTAGAATTTTTTTGTAAAGTACGCACTTTATGGTGACTTAGTTATAAAAACGAAACTGTTGACAACTAATACCCCTATAGGTATAATTTGAATATACATATACCCCCATAGGTATAAAAAACGCACAGTTTATATCAATGACTTTTAGAGGAGGATTAAAGTGAAAAAGGCCATAGAAAAAGCGGAATATCTATTGGAACTGGGAGGCACT	301	GTGAAAAAGGCCATAGAAAAAGCGGAATATCTATTGGAACTGGGAGGCACTAAACGGGATATAATTTTTCTCATAATTTCAGGGGCAGCATTAATTATCAGTATCTTTAATCTTATAACGTTACCCTTTGACGCAGCATGGATTGCTATATTATTTTGCGGCATTCCTATCATTATGGAAGCAATAATAGGCCTTATTACAGCATTTGACATAAAAGCTGATGTATTGGTTTCGATTGCGCTGATAGCTTCTGTCTGCATAGGCGAAGATTTTGCAGCAGGAGAAGTAGCATTTATAATGCAGTTGGGCGCTTTATTGGAAGACTTGACTGTAGCCAAGGCAAGAGAAGGTATTGAAAAGCTTGTGCATTTGACACCGCAGAATGCGAGGCTTATTTCA…	VKKAIEKAEYLLELGGTKRDIIFLIISGAALIISIFNLITLPFDAAWIAILFCGIPIIMEAIIGLITAFDIKADVLVSIALIASVCIGEDFAAGEVAFIMQLGALLEDLTVAKAREGIEKLVHLTPQNARLISGDKETIIPAEQVKIGDMVRVLPGETVPVDGIIISGQTSINQAVMTGESLPVDKTIGDEVFSGTVNQFGAFAMKATKVGEDSSIQRMIRLVQSADAGKAKIVSLADRWATWIVVAALTAASLTWLITGEIIRAVTILVVFCPCALVLATPTAIMAAIGNGTKHGFLVREGDALERLARVSKITFDKTGTLTYGIPEVVAVKPSPGFGREEVYDYAAACESLSEHPLGKAIVRCYKEESGKQPILAENFKMIPGEGVIADVKGEKVIA…	627
COG2217	MH0204_GL0021747	-	TTCCCTATGGGATTCCTTCCCGCACCGGGATTTTGAACACCGTCAGTTTCCAGAGGACGTATTGTGTCCTCGGAAACTGCTACGTGTGTTCACTAAGCGCAAGCGGTCCCAAGCGGAAAGGAATCCCATGGGGAAAAAGAATAATTGCAGAAAAATAATCACTTACCCTCTTGACAACATACCCCCAAGGGGTATAGTATAGAAGAAAAAGAAATGGAAATACTATTTTAAATATCAGGAGGAATTAGCGATGTATAAAACAATTATGGATGTAGAAGGTATGATGTGTGGCAACTGTGAA	301	ATGCGACAGTTTAATGTGACAGGTATGAGTTGTGCCGCATGTAGCAGCCGTGTAGAAAAGGCAGTTTCTAAGCTGGATGGAGTGACATCCTGTTCGGTCAGCCTTTTGACAAACTCAATGGGTGTCGAAGGAAATGTGTCTGATGATACGATCATTGCGGCGGTGCAGAATGCCGGATATGGTGCGTCCGTAAAAGGCACAGAGACGGCGGGAGCATCGATACAGAGGGAGGCAGCAGAAGAAGCGTTGGAAGATCATGATACGCCTGTGTTAAAAAAACGGTTATTTGCGTCCCTTGGATTTTTGATCATTCTCATGTACTTTTCCATGGGACATATGATGTGGGGCTGGCCGCTTCCGCATTTTTACGACAATAACCATCTGGCGATGGGACTGACC…	MRQFNVTGMSCAACSSRVEKAVSKLDGVTSCSVSLLTNSMGVEGNVSDDTIIAAVQNAGYGASVKGTETAGASIQREAAEEALEDHDTPVLKKRLFASLGFLIILMYFSMGHMMWGWPLPHFYDNNHLAMGLTQLLLTVIIMVINQKFFISGFKSLWHRAPNMDTLVALGSSAAFLYSTFALFEMTAAQAAGDDAAVMHYMMEFYFESAAMILTLITVGKMLEAHSKGKTTDALKSLMRLAPKKANVIRDGNEVEIPIEQVKMGDVFVVRPGESIPVDGVVLEGNSAVNEAALTGESIPVDKAAGDEVSAATMNQSGLLRCEAVRVGEDTTLQQIIQMVSDAAATKAPIAKIADKVSGVFVPVVISIAVITTIVWMLLGKEFGFAIARGISVLVISCPC…	753
[truncated: 314 more rows]
