# Supplementary material for: A Bayesian inference method for the analysis of transcriptional regulatory networks in metagenomic data
Source: Algorithms Mol Biol. 2016 Jul 8;11:19. doi: 10.1186/s13015-016-0082-8 (PMC4938975; doi:10.1186/s13015-016-0082-8)
Supplement: Supplementary file 5 — 10.1186/s13015-016-0082-8 Putative operons mapping two or more putatively regulated eggNOG/COGs. Gene identifiers in the same row constitute putative operons. The table reports IGC gene identifiers, composed of sample and gene identifiers, the putative regulation and the strand on which the gene has been predicted. [file 13015_2016_82_MOESM5_ESM.csv]

Supplementary file 5 � Putative operons mapping two or more putatively regulated eggNOG/COGs. Gene identifiers in the same row constitute putative operons. The table reports IGC gene identifiers, composed of sample and gene identifiers, the putative regulation and the strand on which the gene has been predicted.composed of sample and gene identifiers, the gene strand and its promoter region seque…
COG1937			COG2217			NOG218972			COG2836			NOG81268
Gene	Regulation	Strand	Gene	Regulation	Strand	Gene	Regulation	Strand	Gene	Regulation	Strand	Gene	Regulation	Strand
MH0003_GL0093918	CsoR	+	MH0003_GL0093917	CsoR	+
MH0004_GL0019330	CsoR	+	MH0004_GL0019331	CsoR	+
MH0011_GL0040998	CsoR	+	MH0011_GL0040999	CsoR	+
MH0011_GL0043845	CsoR	-	MH0011_GL0043844	CsoR	-
MH0012_GL0093136	CsoR	+	MH0012_GL0093137	CsoR	+
MH0022_GL0003055	CsoR	+	MH0022_GL0003056	CsoR	+
MH0045_GL0018072	CsoR	+	MH0045_GL0018074	CsoR	+
MH0090_GL0094161	CsoR	-	MH0090_GL0094160	none	-
MH0096_GL0052139	CsoR	-	MH0096_GL0052138	none	-
MH0101_GL0023305	CsoR	-	MH0101_GL0023304	CsoR	-
MH0106_GL0005418	CsoR	+	MH0106_GL0005419	CsoR	+
MH0111_GL0004492	CsoR	+	MH0111_GL0004494	none	+
MH0115_GL0090531	none	-	MH0115_GL0090533	CsoR	-
MH0127_GL0007284	CsoR	-	MH0127_GL0007283	CsoR	-
MH0131_GL0062648	CsoR	-	MH0131_GL0062647	CsoR	-
MH0131_GL0171868	CsoR	-	MH0131_GL0171867	CsoR	-
MH0143_GL0135552	CsoR	-	MH0143_GL0135551	none	-
MH0149_GL0048161	CsoR	+	MH0149_GL0048162	CsoR	+
MH0159_GL0110215	CsoR	-	MH0159_GL0110214	CsoR	-
MH0164_GL0065291	CsoR	+	MH0164_GL0065292	CsoR	+
MH0188_GL0138838	none	-	MH0188_GL0138837	CsoR	-
MH0188_GL0147114	CsoR	+	MH0188_GL0147113	CsoR	+
MH0188_GL0196704	CsoR	+	MH0188_GL0196705	CsoR	+
MH0189_GL0046033	CsoR	+	MH0189_GL0046034	none	+
MH0189_GL0171694	CsoR	-	MH0189_GL0171696	CsoR	-
MH0193_GL0177844	CsoR	+	MH0193_GL0177846	none	+	MH0193_GL0177845	CsoR	+
MH0197_GL0179701	CsoR	-	MH0197_GL0179700	CsoR	-
MH0203_GL0046860	CsoR	+	MH0203_GL0046861	none	+
MH0203_GL0257498	none	-	MH0203_GL0257496	CsoR	-
MH0217_GL0048279	CsoR	-	MH0217_GL0048278	CsoR	-
MH0221_GL0056052	none	-	MH0221_GL0056053	CsoR	-
MH0222_GL0050887	CsoR	-	MH0222_GL0050886	none	-
MH0222_GL0196893	CsoR	+	MH0222_GL0196894	CsoR	+
MH0224_GL0170833	CsoR	+	MH0224_GL0170834	CsoR	+
MH0229_GL0189681	none	+	MH0229_GL0189682	CsoR	+
MH0239_GL0141151	CsoR	+	MH0239_GL0141152	CsoR	+
MH0245_GL0178521	CsoR	+	MH0245_GL0178522	CsoR	+
MH0245_GL0183518	CsoR	+	MH0245_GL0183519	CsoR	+
MH0247_GL0077479	CsoR	+	MH0247_GL0077480	none	+
MH0250_GL0041920	CsoR	+	MH0250_GL0041921	CsoR	+
MH0250_GL0077844	CsoR	-	MH0250_GL0077843	CsoR	-
MH0250_GL0205003	CsoR	+	MH0250_GL0205004	none	+
MH0260_GL0050755	CsoR	-	MH0260_GL0050754	CsoR	-
MH0262_GL0082945	CsoR	+	MH0262_GL0082946	CsoR	+
MH0280_GL0125702	CsoR	-	MH0280_GL0125701	CsoR	-
MH0286_GL0135361	CsoR	-	MH0286_GL0135360	CsoR	-
MH0298_GL0009068	CsoR	-	MH0298_GL0009067	CsoR	-
MH0307_GL0168308	CsoR	+	MH0307_GL0168307	CsoR	+
MH0308_GL0175898	CsoR	+	MH0308_GL0175899	none	+
MH0309_GL0096825	none	+	MH0309_GL0096826	CsoR	+
MH0329_GL0024127	CsoR	-	MH0329_GL0024126	CsoR	-
MH0329_GL0124940	CsoR	+	MH0329_GL0124941	CsoR	+
MH0329_GL0178685	CsoR	-	MH0329_GL0178684	CsoR	-
MH0333_GL0105118	CsoR	+	MH0333_GL0105119	CsoR	+
MH0333_GL0105183	none	-	MH0333_GL0105119	CsoR	+
MH0336_GL0056791	CsoR	+	MH0336_GL0056792	none	+
MH0336_GL0139597	CsoR	-	MH0336_GL0139598	none	+
MH0343_GL0021877	CsoR	-	MH0343_GL0021875	none	-
MH0343_GL0141017	CsoR	-	MH0343_GL0141016	CsoR	-
MH0347_GL0005094	CsoR	+	MH0347_GL0005095	CsoR	+
MH0350_GL0062023	none	-	MH0350_GL0062022	CsoR	-
MH0354_GL0010557	CsoR	-	MH0354_GL0010556	none	-
MH0357_GL0095379	CsoR	-	MH0357_GL0095381	CsoR	-
MH0358_GL0114941	CsoR	+	MH0358_GL0114942	CsoR	+
MH0358_GL0137395	CsoR	+	MH0358_GL0137396	CsoR	+
MH0358_GL0138251	none	-	MH0358_GL0138252	CsoR	-
MH0360_GL0062837	CsoR	-	MH0360_GL0062836	CsoR	-
MH0362_GL0049444	CsoR	-	MH0362_GL0049445	CsoR	-
MH0366_GL0011210	CsoR	+	MH0366_GL0011211	CsoR	+
MH0366_GL0059127	CsoR	+	MH0366_GL0059128	CsoR	+
MH0370_GL0059847	CsoR	+	MH0370_GL0059850	none	+
MH0370_GL0061054	CsoR	-	MH0370_GL0061053	CsoR	-
MH0370_GL0069025	CsoR	+	MH0370_GL0069066	CsoR	-
MH0370_GL0070660	CsoR	+	MH0370_GL0070661	CsoR	+
MH0370_GL0075425	CsoR	-	MH0370_GL0075424	CsoR	-
MH0370_GL0084451	CsoR	-	MH0370_GL0084450	CsoR	-
MH0372_GL0012269	CsoR	-	MH0372_GL0012268	CsoR	-
MH0373_GL0139268	CsoR	+	MH0373_GL0139269	CsoR	+
MH0373_GL0165117	CsoR	-	MH0373_GL0165116	CsoR	-
MH0374_GL0119682	CsoR	-	MH0374_GL0119681	CsoR	-
MH0377_GL0101195	CsoR	-	MH0377_GL0101194	CsoR	-
MH0382_GL0057860	CsoR	+	MH0382_GL0057861	CsoR	+
MH0385_GL0146011	CsoR	-	MH0385_GL0146010	none	-
MH0389_GL0078163	CsoR	-	MH0389_GL0078162	CsoR	-
MH0399_GL0006691	CsoR	+	MH0399_GL0006692	CsoR	+
MH0406_GL0040127	CsoR	-	MH0406_GL0040126	CsoR	-
MH0419_GL0151800	CsoR	+	MH0419_GL0151801	CsoR	+
MH0421_GL0166806	CsoR	+	MH0421_GL0166873	CsoR	-
MH0422_GL0050188	none	-	MH0422_GL0050187	CsoR	-
MH0424_GL0056159	CsoR	-	MH0424_GL0056158	CsoR	-
MH0428_GL0190471	CsoR	-	MH0428_GL0190470	CsoR	-
MH0431_GL0116098	CsoR	-	MH0431_GL0116097	CsoR	-
MH0433_GL0074649	CsoR	-	MH0433_GL0074648	CsoR	-
MH0433_GL0120722	none	-	MH0433_GL0120721	CsoR	-
MH0433_GL0233320	CsoR	+	MH0433_GL0233319	CsoR	+
MH0435_GL0047409	CsoR	+	MH0435_GL0047410	CsoR	+
MH0437_GL0100040	CsoR	+	MH0437_GL0100041	CsoR	+
MH0439_GL0082190	CsoR	+	MH0439_GL0082191	none	+
MH0446_GL0263370	CsoR	+	MH0446_GL0263371	none	+
MH0447_GL0291562	CsoR	-	MH0447_GL0291563	CsoR	-
MH0448_GL0050799	CsoR	-	MH0448_GL0050798	CsoR	-
MH0448_GL0243536	CsoR	+	MH0448_GL0243537	CsoR	+
MH0451_GL0067773	CsoR	-	MH0451_GL0067772	CsoR	-
MH0451_GL0175889	CsoR	-	MH0451_GL0175888	none	-
MH0454_GL0162375	CsoR	+	MH0454_GL0162374	CsoR	+
			MH0012_GL0198628	CsoR	+	MH0012_GL0198627	CsoR	+
			MH0358_GL0104337	CsoR	-				MH0358_GL0104336	CsoR	-
			MH0088_GL0101912	none	+							MH0088_GL0101909	CsoR	+
