# Supplementary material for: A Bayesian inference method for the analysis of transcriptional regulatory networks in metagenomic data
Source: Algorithms Mol Biol. 2016 Jul 8;11:19. doi: 10.1186/s13015-016-0082-8 (PMC4938975; doi:10.1186/s13015-016-0082-8)
Supplement: Supplementary file 7 — 10.1186/s13015-016-0082-8 Posterior probability assigned to eggNOG/COG identifiers after sensitivity adjustment with θ = 6.65. The table lists the eggNOG/COG identifier, its eggNOG 4.0 annotation and functional category, the number of mapped promoters before and after sensitivity adjustment and the posterior probability for all eggNOG/COGs with at least 5 promoters mapping to them after sensitivity adjustment. [file 13015_2016_82_MOESM7_ESM.csv]

Supplementary file 7 � Posterior probability assigned to eggNOG/COG identifiers after sensitivity adjustment with ?=6.65. The table lists the eggNOG/COG identifier, its eggNOG 4.0 annotation and functional category, the number of mapped promoters before and after sensitivity adjustment and the posterior probability for all eggNOG/COGs with at least 5 promoters mapping to them after sensitivity ad…
eggNOG/COG ID	eggNOG v4.0 annotation	eggNOG v4.0 functional category	# of genes mapped	# of genes mapped (sensitivity adjusted)	Posterior probability (sensitivity adjusted)
COG1937	Transcriptional repressor	S	530	332	1
COG2217	p-type ATPase	P	1580	422	1
NOG218972	Heavy-metal-associated domain	S	16	7	1
NOG72602	Predicted membrane protein (DUF2318)	S	16	5	1
NOG109008	[NoAnn]	S	18	5	1
COG2836	Membrane	S	36	8	0.999999999
COG4633	heavy metal transport detoxification protein	S	28	6	0.999999999
NOG81268	Heavy-metal-associated domain	S	34	6	0.99999987
NOG54266	integral membrane protein	S	40	5	0.327084864
COG3458	acetyl xylan esterase	Q	19	6	0.091277406
NOG101752	heavy metal transport detoxification protein	P	18	7	0.016645819
NOG11947	dehydrogenase	R	38	8	0.000922923
NOG90810	[NoAnn]	S	43	5	0.000746412
COG0588	Catalyzes the interconversion of 2-phosphoglycerate and 3-phosphoglycerate (By similarity)	G	59	14	0.000439352
NOG10610	(ABC) transporter	P	71	13	0.000113739
COG3323	ngg1p interacting factor 3 protein, nif3	S	33	7	8.17996E-05
NOG215589	acetyltransferase, (GNAT) family	R	22	5	7.57513E-05
NOG12383	surface antigen BspA-like	S	32	6	5.33478E-06
NOG105980	prophage LambdaBa04 DNA packaging protein	L	22	5	3.88361E-06
NOG41988	Prophage Lp2 protein 4	R	13	5	3.70519E-06
NOG86323	flagellar protein FlaG protein	N	33	16	2.95113E-06
NOG01004	chromosome segregation atpase	S	40	5	2.74812E-06
NOG49342	ABC transporter (permease)	R	69	7	2.20307E-06
NOG33132	S-layer homology domain	S	17	5	1.27505E-06
NOG03231	[NoAnn]	S	48	5	1.09496E-06
COG0555	(ABC) transporter	P	38	5	8.78819E-07
NOG22253	[NoAnn]	S	76	9	7.03668E-07
COG1963	Acid phosphatase vanadium-dependent haloperoxidase related	S	133	11	6.8079E-07
COG0644	geranylgeranyl reductase	C	42	5	5.91925E-07
NOG114595	[NoAnn]	S	18	5	5.87599E-07
NOG39245	[NoAnn]	S	35	5	5.46662E-07
NOG48559	Phage Portal Protein	R	64	10	3.61755E-07
COG0746	Transfers a GMP moiety from GTP to Mo-molybdopterin (Mo- MPT) cofactor (Moco or molybdenum cofactor) to form Mo- molybdopterin guanine dinucleotide (Mo-MGD) cofactor (By similarity)	H	41	6	3.28605E-07
NOG53858	[NoAnn]	S	29	6	3.14588E-07
COG1379	Uvrd rep helicase	S	102	7	2.87808E-07
COG1137	(ABC) transporter	R	26	5	2.3738E-07
COG1456	Acetyl-CoA decarbonylase synthase complex subunit gamma	C	41	5	2.13057E-07
NOG04897	[NoAnn]	S	21	5	1.94711E-07
NOG03478	Methyl-accepting chemotaxis	S	16	6	1.8246E-07
NOG215645	[NoAnn]	S	11	5	1.74873E-07
COG4679	Phage-related protein	S	84	6	1.37712E-07
NOG21801	Transmembrane protein 229b	S	38	5	1.03745E-07
NOG17128	succinylglutamate desuccinylase aspartoacylase	S	29	6	1.02723E-07
NOG05291	[NoAnn]	S	41	6	8.60363E-08
NOG04604	heparinase II III family protein	S	26	5	7.63375E-08
NOG05036	binding-protein-dependent transport systems inner membrane Component	P	60	6	6.63391E-08
NOG63939	Polyketide cyclase / dehydrase and lipid transport	S	47	5	5.33405E-08
NOG08013	NERD domain protein	S	89	6	3.74414E-08
NOG101316	50s ribosomal protein l34	J	31	5	3.33647E-08
NOG91286	metallophosphoesterase	R	22	5	2.90791E-08
NOG225964	Pfam:PhdYeFM	S	29	5	2.61508E-08
COG1620	L-Lactate permease	C	63	6	2.50034E-08
COG2235	Arginine dihydrolase	E	47	6	1.85446E-08
COG0362	Catalyzes the oxidative decarboxylation of 6- phosphogluconate to ribulose 5-phosphate and CO(2), with concomitant reduction of NADP to NADPH (By similarity)	G	17	6	1.73292E-08
COG1881	phospholipid-binding protein	S	17	5	1.7201E-08
COG2169	Transcriptional regulator	F	28	6	1.69164E-08
NOG218157	HTH_XRE	K	30	5	1.6165E-08
NOG58161	[NoAnn]	S	19	5	1.58251E-08
COG3500	Late control D family protein	R	69	6	1.35495E-08
NOG214204	Acetyltransferase (GNAT) family	R	13	5	1.35163E-08
NOG57049	[NoAnn]	S	55	7	1.33914E-08
NOG71845	[NoAnn]	S	21	5	1.33007E-08
COG3568	Endonuclease Exonuclease Phosphatase	R	65	5	1.29844E-08
NOG07601	abc transporter permease protein	V	23	6	1.27028E-08
NOG14321	Hydrolase	R	35	6	1.24878E-08
NOG220566	[NoAnn]	S	25	5	1.18229E-08
NOG67614	Transcriptional regulator	K	20	8	1.13728E-08
NOG73817	Catalyzes the acylation of glycosyl-4,4'- diaponeurosporenoate, i.e. the esterification of glucose at the C6'' position with the carboxyl group of the C(15) fatty acid 12- methyltetradecanoic acid, to yield staphyloxanthin. This is the last step in the biosynthesis of this orange pigment, present in most staphylococci strains (By similarity)	S	30	5	1.06129E-08
NOG01890	Nucleotidyl transferase of unknown function (DUF1814)	S	29	5	9.99026E-09
NOG116971	[NoAnn]	S	23	5	9.50595E-09
NOG84980	#NAME?	R	37	5	9.34293E-09
NOG212281	transposase	L	53	5	9.17466E-09
NOG102422	[NoAnn]	S	52	5	9.01075E-09
NOG79399	Abc-2 type transporter	S	16	5	8.80545E-09
NOG03519	chromosome segregation ATPase-like protein	S	26	5	8.33218E-09
NOG07563	Protein of unknown function (DUF2398)	S	23	5	8.332E-09
NOG33000	Uroporphyrinogen decarboxylase	H	31	5	8.19239E-09
COG4208	sulfate abc transporter	P	30	5	7.87205E-09
NOG52260	cell wall anchor domain protein	M	91	8	7.79807E-09
NOG106955	[NoAnn]	S	46	5	7.70327E-09
NOG02157	EpsK domain protein	S	39	5	7.1852E-09
COG0508	Dehydrogenase	C	70	5	7.01057E-09
NOG72118	[NoAnn]	S	19	6	6.9818E-09
NOG101914	ATP synthase F0 C subunit	C	33	5	6.69452E-09
NOG08941	Arylsulfotransferase (ASST)	S	42	5	6.30733E-09
NOG22247	[NoAnn]	S	46	5	6.05539E-09
NOG15682	extracellular solute-binding protein family 1	G	40	5	5.8062E-09
NOG81095	Cell wall hydrolase	M	26	5	5.7524E-09
NOG122574	[NoAnn]	S	26	5	5.69956E-09
NOG90341	Protein of unknown function (DUF805)	S	20	5	5.15576E-09
NOG03239	[NoAnn]	S	9	5	5.06912E-09
COG3494	Protein of unknown function (DUF1009)	S	44	5	4.93731E-09
NOG116963	ig domain protein group 2 domain protein	S	5	5	4.85444E-09
NOG99039	abrb family transcriptional regulator	K	32	5	4.84213E-09
NOG214335	ATP synthase f0, c subunit	C	28	7	4.64124E-09
NOG38981	[NoAnn]	S	45	5	4.5369E-09
NOG62059	Protein of unknown function (DUF3268)	S	75	6	4.51058E-09
COG1914	H( )-stimulated, divalent metal cation uptake system (By similarity)	P	66	5	4.42369E-09
NOG215665	transcriptional regulator), MarR family	K	26	5	4.40226E-09
NOG37080	abc transporter atp-binding protein	R	39	5	4.3458E-09
NOG35641	Abc-2 type transporter	V	8	5	4.2998E-09
NOG219215	YceG-like family	S	9	6	4.24996E-09
COG3825	Vwa containing coxe family protein	S	36	5	4.2069E-09
NOG76081	thiamine	H	41	5	4.11633E-09
NOG101676	Type I restriction modification DNA specificity domain	V	29	5	4.09019E-09
COG4947	esterase	R	51	5	4.05637E-09
NOG103691	septum formation initiator	S	27	5	4.04305E-09
NOG100921	domain protein, FtsQ-type	S	35	5	4.04178E-09
NOG84270	[NoAnn]	S	30	5	4.03169E-09
NOG02717	type iii restriction	V	26	5	3.93248E-09
COG1378	Transcriptional regulator	K	41	5	3.89335E-09
NOG213825	Polysaccharide Biosynthesis Protein	M	32	5	3.83674E-09
NOG35387	Transcriptional regulator	K	11	5	3.75106E-09
NOG67492	[NoAnn]	S	44	6	3.6462E-09
NOG18639	Nucleotidyl transferase of unknown function (DUF1814)	S	37	6	3.64601E-09
COG3347	Short chain dehydrogenase	S	20	5	3.62817E-09
NOG36895	Glycosyl transferase group 1	M	41	5	3.62052E-09
COG3942	CHAP domain protein	S	22	5	3.6202E-09
NOG107131	[NoAnn]	S	14	5	3.58292E-09
COG0409	hydrogenase expression formation protein HypD	O	37	5	3.53977E-09
NOG90655	[NoAnn]	R	42	5	3.52786E-09
NOG23106	[NoAnn]	S	20	5	3.46678E-09
NOG58989	Membrane	S	35	5	3.44581E-09
NOG11921	abc transporter permease protein	V	30	5	3.36562E-09
NOG212445	[NoAnn]	S	20	5	3.35054E-09
NOG103518	Modulates RecA activity (By similarity)	R	37	5	3.34567E-09
NOG61183	[NoAnn]	S	47	5	3.30671E-09
NOG62400	[NoAnn]	S	53	5	3.30329E-09
COG0239	Protein CrcB homolog	D	55	5	3.27367E-09
NOG03851	transglutaminase-like protein	S	22	5	3.26399E-09
COG1869	Catalyzes the interconversion of beta-pyran and beta- furan forms of D-ribose (By similarity)	G	37	5	3.26383E-09
NOG215765	transcriptional regulator, MarR family	K	56	5	3.24848E-09
NOG81778	[NoAnn]	S	40	5	3.24314E-09
COG4821	UPF0309 protein	S	35	5	3.24018E-09
NOG117098	[NoAnn]	C	46	5	3.22221E-09
NOG212644	[NoAnn]	S	17	5	3.22195E-09
NOG46290	Major Facilitator	G	45	5	3.2189E-09
NOG20288	extracellular solute-binding protein family 1	G	39	5	3.21494E-09
NOG81053	[NoAnn]	S	18	5	3.21268E-09
NOG27756	HpaII restriction endonuclease	V	25	5	3.21153E-09
NOG96380	Endodeoxyribonuclease RusA	S	59	7	3.20966E-09
COG2356	endonuclease I	L	30	5	3.18057E-09
NOG108913	[NoAnn]	S	41	5	3.14863E-09
NOG05220	[NoAnn]	S	7	5	3.11656E-09
NOG190612	Plasmid recombination enzyme	S	5	5	3.11183E-09
COG3953	tail protein	S	37	5	3.0849E-09
NOG72690	saf domain-containing protein	S	72	5	3.08329E-09
COG3860	Transcriptional regulator	K	26	5	3.08281E-09
COG1018	Is involved in NO detoxification in an aerobic process, termed nitric oxide dioxygenase (NOD) reaction that utilizes O(2) and NAD(P)H to convert NO to nitrate, which protects the bacterium from various noxious nitrogen compounds. Therefore, plays a central role in the inducible response to nitrosative stress (By similarity)	C	22	5	3.07708E-09
NOG09460	Plasmid recombination enzyme	S	21	5	3.07065E-09
NOG213918	Redoxin	O	31	5	3.06889E-09
NOG215702	Thioredoxin	O	18	5	3.06585E-09
NOG102552	Protein of unknown function (DUF1312)	S	24	5	3.06562E-09
COG2156	One of the components of the high-affinity ATP-driven potassium transport (or KDP) system, which catalyzes the hydrolysis of ATP coupled with the exchange of hydrogen and potassium ions. The C subunit may be involved in assembly of the KDP complex (By similarity)	P	20	5	3.06536E-09
COG1436	Subunit of the peripheral V1 complex of vacuolar ATPase essential for assembly or catalytic function. V-ATPase is responsible for acidifying a variety of intracellular compartments in eukaryotic cells (By similarity)	C	71	5	3.06406E-09
NOG10304	conjugative transposon protein	S	30	5	3.05642E-09
COG4448	l-asparaginase ii	E	34	8	3.0533E-09
NOG12590	Protein of unknown function (DUF1273)	S	44	5	3.05215E-09
NOG80730	crispr-associated protein	L	36	5	3.04757E-09
COG0818	Diacylglycerol kinase	M	107	5	3.04671E-09
NOG23211	[NoAnn]	S	18	5	3.0449E-09
NOG21457	domain protein	M	44	5	3.03667E-09
NOG60163	hydrolase, family 25	M	29	5	3.02581E-09
NOG77812	[NoAnn]	S	39	5	3.01139E-09
COG4548	von Willebrand factor type A	P	46	5	3.00961E-09
NOG18560	n-acetylmuramoyl-l-alanine amidase	M	35	5	3.00956E-09
NOG86512	acetyltransferase, (GNAT) family	R	20	5	3.00012E-09
NOG106767	[NoAnn]	S	28	5	2.98869E-09
NOG216586	This protein specifically catalyzes the removal of signal peptides from prolipoproteins (By similarity)	S	20	5	2.98843E-09
NOG122300	[NoAnn]	S	14	5	2.98817E-09
NOG105949	Acetyltransferase (GNAT) family	R	22	5	2.96689E-09
COG1793	DNA ligase	L	24	5	2.96449E-09
COG1758	Promotes RNA polymerase assembly. Latches the N- and C- terminal regions of the beta' subunit thereby facilitating its interaction with the beta and alpha subunits (By similarity)	K	42	5	2.96183E-09
NOG69090	RelB DinJ family addiction module antitoxin	S	17	5	2.9613E-09
NOG33307	OstA family	S	22	5	2.9504E-09
NOG40696	[NoAnn]	S	30	5	2.94765E-09
NOG77618	[NoAnn]	S	17	5	2.94631E-09
NOG67478	Methyl-accepting chemotaxis	S	31	5	2.9454E-09
COG1047	peptidylprolyl cistrans isomerase	O	60	5	2.92297E-09
NOG16825	transposase	S	29	5	2.91419E-09
NOG29830	TIM-barrel fold	S	88	5	2.90658E-09
NOG00823	Membrane	S	25	5	2.90357E-09
NOG61241	[NoAnn]	S	16	5	2.87728E-09
NOG18770	dihydrodipicolinate synthetase	E	21	5	2.86118E-09
NOG13964	[NoAnn]	S	33	5	2.86066E-09
NOG51818	Metallo-beta-lactamase superfamily	R	42	5	2.85888E-09
COG0501	Protease HtpX homolog	O	69	5	2.85191E-09
NOG101785	lrga family	R	16	5	2.85013E-09
NOG190469	SCP-2 sterol transfer family	S	42	5	2.83363E-09
NOG15070	Delta-lactam-biosynthetic de-N-acetylase	S	108	5	2.83016E-09
NOG68692	[NoAnn]	S	16	5	2.82732E-09
NOG146365	Replication Protein	L	56	5	2.81951E-09
NOG22356	Uncharacterized protein conserved in bacteria (DUF2334)	S	37	5	2.80924E-09
NOG34164	permease protein	P	15	5	2.79653E-09
COG3506	Protein of unknown function (DUF1349)	S	53	5	2.7898E-09
COG1712	Specifically catalyzes the NAD or NADP-dependent dehydrogenation of L-aspartate to iminoaspartate (By similarity)	H	21	5	2.78304E-09
NOG86472	methyltransferase	R	29	5	2.78206E-09
NOG32750	Major capsid protein	R	44	5	2.76371E-09
NOG61141	[NoAnn]	S	22	5	2.76259E-09
NOG33730	cyclic nucleotide-binding domain protein	T	50	5	2.75807E-09
NOG156974	Protein of unknown function (DUF1292)	S	15	5	2.75078E-09
NOG213486	virulence-like protein	S	79	5	2.74788E-09
NOG94714	[NoAnn]	S	29	5	2.73844E-09
NOG78025	[NoAnn]	S	27	5	2.73221E-09
NOG111003	[NoAnn]	S	19	5	2.70916E-09
NOG213187	AhpC Tsa family	O	32	5	2.70737E-09
NOG34900	[NoAnn]	S	10	5	2.69853E-09
NOG212983	[NoAnn]	S	63	5	2.69534E-09
COG2104	Thiamine biosynthesis protein thiS	H	27	5	2.69171E-09
NOG11263	PHP domain protein	S	54	5	2.68887E-09
NOG213346	polysaccharide biosynthesis protein	M	25	5	2.68592E-09
NOG153617	Nucleotidyltransferase domain	R	19	5	2.6784E-09
NOG213316	Histidine kinase	T	40	5	2.67704E-09
NOG45629	peptidase m56	R	21	5	2.66421E-09
NOG09733	chromosome segregation atpase	S	59	5	2.65683E-09
NOG41016	DNA-binding helix-turn-helix protein	S	56	5	2.65597E-09
NOG81090	[NoAnn]	S	14	5	2.6499E-09
NOG89166	Coat F domain protein	M	64	5	2.64776E-09
NOG59486	[NoAnn]	S	87	5	2.64678E-09
NOG84258	transcriptional regulator (AraC family)	K	8	5	2.63829E-09
NOG219969	Might take part in the signal recognition particle (SRP) pathway. This is inferred from the conservation of its genetic proximity to ftsY ffh. May be a regulatory protein (By similarity)	T	31	5	2.62735E-09
NOG31545	Phage recombination protein Bet	L	44	6	2.6238E-09
NOG92435	Negative regulator of genetic competence (MecA)	S	31	5	2.61232E-09
NOG71448	Protein of unknown function (DUF1113)	S	14	5	2.59909E-09
NOG05154	Major Facilitator	G	29	5	2.58724E-09
NOG26501	Transcriptional regulator	K	84	5	2.56802E-09
NOG87054	[NoAnn]	S	41	5	2.56722E-09
NOG96594	Transcriptional regulator	K	13	5	2.55897E-09
NOG60264	C_GCAxxG_C_C family	S	23	5	2.55861E-09
NOG04442	Transcriptional regulator, TetR family	K	13	5	2.5586E-09
COG1749	flagellar hook protein, FlgE	N	88	5	2.55859E-09
NOG217433	Preprotein translocase SecG subunit	U	22	5	2.55058E-09
COG4972	type IV pilus assembly protein pilm	N	57	5	2.55033E-09
NOG94006	Cell Wall Hydrolase	M	24	5	2.54451E-09
NOG48684	transcriptional regulator, MarR family	K	68	5	2.54416E-09
NOG24812	n-acetylmuramoyl-l-alanine amidase	M	34	5	2.5297E-09
NOG84361	Prokaryotic N-terminal methylation motif	U	55	5	2.52629E-09
NOG47954	n-acetylmuramoyl-l-alanine amidase	M	11	5	2.52129E-09
NOG13237	Type II restriction	V	29	5	2.51493E-09
NOG21227	[NoAnn]	S	45	5	2.50598E-09
NOG77292	Plasmid stabilization system	R	58	5	2.50509E-09
NOG32237	LysR family (Transcriptional regulator	K	27	5	2.48587E-09
COG0405	Gamma-glutamyltranspeptidase (EC 2.3.2.2)	E	75	5	2.47679E-09
NOG221901	[NoAnn]	S	25	5	2.44904E-09
NOG72814	Accessory gene regulator B	S	23	5	2.44514E-09
NOG216212	Domain of unknown function (DUF1858)	S	31	5	2.44409E-09
COG1254	Acylphosphatase (EC 3.6.1.7)	C	45	5	2.44044E-09
NOG73948	Transcriptional regulator GntR family	K	26	5	2.44033E-09
NOG25386	[NoAnn]	S	41	5	2.43202E-09
NOG218189	DNA polymerase iii	L	33	5	2.43112E-09
NOG34484	HNH nuclease	V	17	5	2.43088E-09
NOG10353	Transcriptional regulator	K	38	5	2.42232E-09
COG3069	C4-dicarboxylate transporter	C	46	5	2.42044E-09
NOG15410	[NoAnn]	S	26	5	2.41727E-09
NOG52405	[NoAnn]	S	16	5	2.41661E-09
COG5527	replication protein	L	19	5	2.41571E-09
NOG104438	[NoAnn]	S	28	5	2.41185E-09
COG1615	UPF0182 protein	S	46	5	2.41041E-09
NOG79832	[NoAnn]	S	34	5	2.40571E-09
NOG02359	Transporter	G	17	5	2.40435E-09
NOG214673	Transporter major facilitator family	G	9	5	2.40252E-09
NOG31603	[NoAnn]	S	30	5	2.39876E-09
NOG02172	Protein of unknown function (DUF1177)	S	23	5	2.39789E-09
COG3707	response regulator	T	45	5	2.39412E-09
NOG16301	[NoAnn]	S	21	5	2.39327E-09
NOG80708	MarR family Transcriptional regulator	K	18	5	2.37942E-09
NOG04443	AraC family transcriptional regulator	K	62	5	2.37798E-09
COG1852	Protein of unknown function DUF116	S	19	5	2.37715E-09
NOG67689	[NoAnn]	S	42	5	2.37557E-09
NOG00394	Short-chain dehydrogenase reductase Sdr	R	13	5	2.37287E-09
NOG215328	[NoAnn]	S	23	5	2.35365E-09
COG1728	Protein of unknown function (DUF327)	S	37	5	2.34523E-09
NOG104246	holin, phage phi LC3 family	S	38	5	2.34522E-09
NOG26849	Crispr-associated ramp protein	L	24	5	2.34433E-09
COG1240	magnesium chelatase	H	22	5	2.34198E-09
COG3560	Nitroreductase	R	23	5	2.33679E-09
NOG212687	Family of unknown function (DUF490)	S	32	5	2.32973E-09
NOG51549	Glycosyl transferase family protein	M	37	5	2.32841E-09
NOG185079	Bacterial Ig-like domain (group 2)	S	31	5	2.32528E-09
NOG83934	[NoAnn]	S	31	5	2.3251E-09
NOG41554	[NoAnn]	S	23	5	2.3224E-09
NOG57428	frg domain protein	S	56	5	2.32084E-09
NOG17907	[NoAnn]	S	39	5	2.30631E-09
NOG49464	[NoAnn]	S	17	5	2.30548E-09
NOG211964	Xylose isomerase domain protein TIM barrel	G	15	5	2.30163E-09
NOG85204	rna polymerase alpha	K	21	5	2.29935E-09
NOG91953	[NoAnn]	S	33	5	2.29846E-09
NOG46832	s-layer protein	S	38	5	2.29812E-09
NOG25654	transcriptional regulator laci family	K	30	5	2.28415E-09
NOG133100	Domain of unknown function (DUF305)	S	19	5	2.28354E-09
NOG91517	Transcriptional regulator, ARAC family	K	15	5	2.28198E-09
NOG226520	Pfam:Complex1_24kDa	S	37	5	2.28159E-09
COG0694	Involved in iron-sulfur cluster biogenesis. Binds a 4Fe- 4S cluster, can transfer this cluster to apoproteins, and thereby intervenes in the maturation of Fe S proteins. Could also act as a scaffold chaperone for damaged Fe S proteins (By similarity)	O	66	5	2.27385E-09
COG2361	Protein of unknown function DUF86	S	72	5	2.26399E-09
NOG32026	family 11	M	30	5	2.26381E-09
NOG219102	Helix-turn-helix	S	50	5	2.26215E-09
NOG195658	[NoAnn]	S	6	5	2.26181E-09
COG4279	Zinc finger, swim domain protein	S	24	5	2.26121E-09
NOG121621	[NoAnn]	S	31	5	2.25848E-09
NOG05720	(ABC) transporter	G	63	5	2.25588E-09
NOG104670	signal peptidase	U	38	5	2.25419E-09
NOG144974	[NoAnn]	S	35	5	2.25295E-09
COG4862	Enables the recognition and targeting of unfolded and aggregated proteins to the ClpC protease or to other proteins involved in proteolysis	O	23	5	2.25154E-09
NOG136035	[NoAnn]	S	64	5	2.24774E-09
NOG101590	rRNA biogenesis protein Rrp5	S	131	5	2.24715E-09
COG5551	CRISPR-associated protein cas6	S	59	5	2.2416E-09
COG2971	ATPase BadF BadG BcrA BcrD type	G	34	5	2.23958E-09
COG1251	nitrite reductase	C	28	5	2.23585E-09
NOG87582	Transcriptional regulator	K	18	5	2.2341E-09
NOG99773	[NoAnn]	S	32	5	2.23371E-09
NOG112569	[NoAnn]	S	18	5	2.23001E-09
NOG01095	[NoAnn]	S	16	5	2.22952E-09
NOG12002	RNA methylase	L	24	5	2.22857E-09
NOG00513	[NoAnn]	S	24	5	2.22598E-09
NOG06837	[NoAnn]	S	38	5	2.22401E-09
NOG36972	[NoAnn]	S	31	5	2.22325E-09
NOG14768	serine threonine protein	T	11	5	2.22149E-09
COG0804	Urea amidohydrolase subunit alpha	E	26	5	2.22126E-09
NOG102006	UPF0291 protein	S	59	5	2.22114E-09
NOG53134	ribonuclease M5	S	42	5	2.22031E-09
NOG00454	Acetyltransferase (GNAT) family	R	15	5	2.22007E-09
NOG74008	[NoAnn]	S	18	5	2.21997E-09
NOG65926	[NoAnn]	S	20	5	2.21981E-09
NOG66884	[NoAnn]	S	26	5	2.21966E-09
COG0247	domain protein	C	41	5	2.21843E-09
NOG57399	PHP domain protein	S	68	5	2.21783E-09
NOG08431	(Lipo)protein	S	41	5	2.21755E-09
NOG84217	[NoAnn]	S	36	5	2.21645E-09
NOG03909	helicase domain protein	L	53	5	2.21532E-09
NOG213819	methyltransferase	R	10	5	2.21496E-09
NOG214900	Transcriptional regulator	K	16	5	2.21493E-09
NOG63147	[NoAnn]	S	24	5	2.21397E-09
NOG01002	oxidoreductase	R	41	5	2.21355E-09
NOG27106	coat protein	S	67	5	2.21298E-09
COG2096	Adenosyltransferase	S	34	5	2.21294E-09
COG2066	Glutaminase	E	31	5	2.21291E-09
NOG34682	Fructoselysine 6-kinase	G	13	5	2.21262E-09
NOG35000	Tripartite ATP-independent periplasmic transporter	P	24	5	2.21258E-09
COG4956	PilT protein domain protein	R	66	5	2.21238E-09
NOG104238	Uncharacterized ACR, COG1399	R	33	5	2.21112E-09
COG4694	[NoAnn]	S	38	5	2.21087E-09
NOG05466	domain protein	S	31	5	2.21074E-09
NOG08725	[NoAnn]	S	34	5	2.21059E-09
COG1280	Lysine exporter protein (Lyse ygga)	E	46	5	2.21053E-09
NOG101957	ig domain protein group 2 domain protein	S	59	5	2.20993E-09
NOG63823	[NoAnn]	S	32	5	2.2099E-09
NOG87035	TM2 domain containing protein	S	17	5	2.20973E-09
NOG09794	NERD domain protein	S	29	5	2.20972E-09
NOG214739	methyltransferase	R	32	5	2.2096E-09
NOG208718	[NoAnn]	S	29	5	2.20958E-09
COG3965	cation diffusion facilitator family transporter	P	32	5	2.20954E-09
NOG49274	[NoAnn]	S	16	5	2.2095E-09
NOG218153	[NoAnn]	S	12	5	2.20927E-09
COG2987	Urocanate hydratase	E	32	5	2.20916E-09
NOG01033	Nucleotidyl transferase of unknown function (DUF1814)	S	65	5	2.20907E-09
NOG101842	Integral membrane protein CcmA involved in cell shape	S	20	5	2.20901E-09
COG1359	Antibiotic biosynthesis monooxygenase	S	34	5	2.20894E-09
NOG79275	[NoAnn]	S	59	5	2.20892E-09
NOG10062	ATP-dependent OLD family endonuclease	S	21	5	2.20874E-09
NOG103648	[NoAnn]	S	39	5	2.20858E-09
NOG45803	[NoAnn]	S	20	5	2.2083E-09
NOG04338	fad dependent oxidoreductase	R	32	5	2.20786E-09
COG5441	UPF0261 protein	S	23	5	2.20782E-09
NOG217638	Transcriptional regulator	K	23	5	2.20777E-09
NOG84968	drtgg domain-containing protein	S	30	5	2.20774E-09
COG2813	Specifically methylates the guanine in position 1207 of 16S rRNA in the 30S particle (By similarity)	J	77	5	2.20773E-09
NOG103466	UPF0109 protein	S	25	5	2.20772E-09
COG1085	galactose-1-phosphate uridylyltransferase	G	32	5	2.20764E-09
NOG53807	Domain of unknown function (DUF955)	R	13	5	2.20761E-09
COG3543	Iron-sulfur binding protein	S	32	5	2.20742E-09
NOG56292	[NoAnn]	S	42	5	2.20731E-09
NOG130759	transcriptional regulator, AraC family	K	13	5	2.2073E-09
NOG110572	XRE family transcriptional regulator	K	20	5	2.20728E-09
NOG32025	[NoAnn]	S	45	5	2.20721E-09
NOG68123	Protein of unknown function (DUF1351)	S	50	5	2.20715E-09
NOG06934	methyltransferase	R	21	5	2.20707E-09
NOG14304	[NoAnn]	S	16	5	2.20702E-09
NOG218984	Flagellar hook capping protein	N	14	5	2.20697E-09
NOG02962	Membrane	S	35	5	2.20696E-09
NOG215891	PilZ domain	S	17	5	2.20696E-09
NOG30222	[NoAnn]	S	28	5	2.20693E-09
NOG102536	domain protein	S	10	5	2.20675E-09
NOG32771	Transcriptional regulator	K	20	5	2.2067E-09
NOG75763	S-layer protein	S	42	5	2.20666E-09
NOG89558	transcriptional regulator, araC family	K	7	5	2.20658E-09
NOG185898	Condensation domain	S	11	5	2.20637E-09
NOG29556	Aaa atpase	R	23	5	2.20634E-09
NOG222725	Protein of unknown function (DUF3486)	S	20	5	2.2063E-09
NOG66224	[NoAnn]	S	57	5	2.2063E-09
NOG106781	[NoAnn]	S	25	5	2.20625E-09
NOG48093	Glycosyl transferase group 1	M	21	5	2.20621E-09
NOG94014	[NoAnn]	S	22	5	2.2062E-09
NOG22109	Sulfite exporter TauE/SafE	S	21	5	2.20618E-09
COG3775	PTS system, galactitol-specific IIc component	G	35	5	2.20616E-09
NOG18657	[NoAnn]	S	42	5	2.20612E-09
NOG80519	[NoAnn]	S	44	5	2.20609E-09
NOG101905	Flagellar hook-length control protein	N	18	5	2.20607E-09
NOG101510	Ferredoxin	C	20	5	2.20602E-09
COG0455	site-determining protein	D	30	5	2.20599E-09
COG4964	Type II and III secretion system protein	U	25	5	2.2058E-09
NOG35253	(ABC) transporter	R	19	5	2.20579E-09
COG5518	portal protein	R	18	5	2.20575E-09
NOG40406	[NoAnn]	S	25	5	2.20573E-09
NOG09101	Phosphoenolpyruvate carboxykinase (ATP)	C	28	5	2.20569E-09
NOG212688	lipolytic enzyme	S	15	5	2.20565E-09
COG1767	triphosphoribosyl-dephospho-CoA synthase	H	32	5	2.20563E-09
COG4748	type I restriction enzyme	V	41	5	2.20552E-09
NOG07555	[NoAnn]	S	17	5	2.20551E-09
NOG80175	Peptidase U32	R	16	5	2.2055E-09
NOG25342	[NoAnn]	S	50	5	2.20548E-09
NOG189919	[NoAnn]	S	18	5	2.20548E-09
NOG41348	Dinitrogenase iron-molybdenum cofactor	S	47	5	2.20545E-09
COG0774	involved in the biosynthesis of lipid A, a phosphorylated glycolipid that anchors the lipopolysaccharide to the outer membrane of the cell (By similarity)	M	24	5	2.20543E-09
NOG82583	[NoAnn]	S	23	5	2.20542E-09
COG4098	Competence protein	L	31	5	2.2054E-09
NOG80924	Conserved domain protein, histidine-rich	S	70	5	2.20539E-09
NOG02870	Membrane	S	52	5	2.20535E-09
NOG34505	[NoAnn]	S	38	5	2.20532E-09
NOG85688	Global regulator protein family	S	34	5	2.20532E-09
COG4043	ProFAR isomerase	S	34	5	2.20531E-09
NOG02977	Abc-2 type transporter	V	25	5	2.20524E-09
NOG41560	In the first step of glycine, betaine and sarcosine reductases, the substrate is bound to component PB via a Schiff base intermediate. Then the PB-activated substrate is nucleophilically attacked by the selenol anion of component PA to transform it to a carboxymethylated selenoether and the respective amine. By action of component PC, acetyl phosphate is formed, leaving component PA in its oxidiz…	C	26	5	2.20524E-09
NOG39149	[NoAnn]	S	23	5	2.20524E-09
NOG30112	acetyltransferase, (GNAT) family	R	42	5	2.20524E-09
COG5617	Membrane	S	22	5	2.20523E-09
COG3815	Predicted membrane protein (DUF2085)	S	17	5	2.20521E-09
NOG149965	[NoAnn]	S	20	5	2.2052E-09
NOG81722	[NoAnn]	S	25	5	2.20519E-09
NOG65614	[NoAnn]	S	22	5	2.20518E-09
COG2929	Protein of unknown function (DUF497)	S	40	5	2.20518E-09
NOG104684	[NoAnn]	S	25	5	2.20518E-09
COG3493	citrate carrier protein	C	26	5	2.20518E-09
NOG01113	penicillin-binding protein	M	41	5	2.20517E-09
COG1338	Flagellar biosynthetic protein FliP	N	56	5	2.20516E-09
COG1487	Toxic component of a toxin-antitoxin (TA) module. A	R	29	5	2.20516E-09
NOG212261	[NoAnn]	S	73	5	2.20516E-09
NOG09680	Polysaccharide Biosynthesis Protein	M	43	5	2.20516E-09
NOG99907	[NoAnn]	S	11	5	2.20515E-09
NOG102765	[NoAnn]	S	30	5	2.20515E-09
NOG214565	[NoAnn]	S	19	5	2.20515E-09
NOG14932	methionine adenosyltransferase	S	34	5	2.20514E-09
NOG62574	spore coat protein GerQ	S	31	5	2.20514E-09
COG3763	UPF0154 protein	S	36	5	2.20514E-09
COG0832	Urea amidohydrolase subunit beta	E	23	5	2.20514E-09
NOG139156	Transcriptional	K	21	5	2.20513E-09
NOG03639	Periplasmic binding protein LacI transcriptional regulator	G	27	5	2.20513E-09
NOG81238	1-acyl-sn-glycerol-3-phosphate acyltransferase	S	29	5	2.20513E-09
NOG211919	Major Facilitator	G	22	5	2.20512E-09
NOG123981	[NoAnn]	R	27	5	2.20512E-09
NOG19270	Uncharacterized conserved protein (DUF2075)	S	29	5	2.20512E-09
NOG214233	Diguanylate phosphodiesterase	T	8	5	2.20512E-09
NOG43685	[NoAnn]	S	24	5	2.20512E-09
NOG28670	membrAne	S	30	5	2.20512E-09
NOG18297	Type II site-specific deoxyribonuclease	V	37	5	2.20512E-09
NOG219202	[NoAnn]	S	33	5	2.20512E-09
NOG161111	[NoAnn]	S	9	5	2.20512E-09
COG3595	[NoAnn]	S	18	5	2.20512E-09
COG1834	amidinotransferase	E	19	5	2.20512E-09
NOG18846	extracellular solute-binding protein, family 1	G	25	5	2.20512E-09
NOG217210	[NoAnn]	S	72	5	2.20512E-09
NOG222322	[NoAnn]	L	40	5	2.20511E-09
NOG63285	Stage iii sporulation protein	S	43	5	2.20511E-09
NOG26976	[NoAnn]	S	61	5	2.20511E-09
NOG218698	alkaline phosphatase	R	30	5	2.20511E-09
NOG10458	PHP domain protein	S	34	5	2.20511E-09
NOG99452	Transcriptional regulator	K	12	5	2.20511E-09
NOG13018	LPXTG-motif cell wall anchor domain protein	S	36	5	2.20511E-09
NOG214123	Membrane	S	55	5	2.20511E-09
NOG79803	Flagellar protein	S	32	5	2.20511E-09
NOG87910	tetratricopeptide repeat protein	R	23	5	2.20511E-09
NOG63590	histidinol phosphate phosphatase, hisj family	E	16	5	2.20511E-09
NOG219508	HTH_XRE	K	54	6	1.93579E-09
COG3325	chitinase	G	35	6	1.77838E-09
COG3566	bacteriophage protein	S	64	6	1.67484E-09
NOG216723	Heavy-metal-associated domain	P	13	7	1.65874E-09
NOG33457	[NoAnn]	S	39	6	1.44698E-09
NOG14947	FAD binding domain in molybdopterin dehydrogenase	C	57	7	1.42016E-09
NOG101189	Bidirectionally degrades single-stranded DNA into large acid-insoluble oligonucleotides, which are then degraded further into small acid-soluble oligonucleotides (By similarity)	L	43	6	1.37237E-09
NOG02248	Transposase (IS4 family	L	28	6	1.2909E-09
NOG49248	gCN5-related N-acetyltransferase	R	35	6	1.08849E-09
COG1380	lrga family	R	98	10	1.05259E-09
NOG216451	[NoAnn]	S	45	7	9.68001E-10
NOG41190	Spore Coat Protein	M	51	6	9.40877E-10
NOG213859	Transcriptional regulator	K	18	16	8.75316E-10
NOG14259	[NoAnn]	S	70	6	8.61225E-10
COG0819	Transcriptional activator, tena	K	37	7	8.4223E-10
NOG97466	[NoAnn]	S	68	12	7.42173E-10
COG0811	MotA TolQ exbB proton channel	U	66	7	5.98722E-10
NOG07048	[NoAnn]	S	52	6	5.93971E-10
NOG231217	DNA polymerase III, delta subunit	L	11	6	5.72629E-10
NOG44770	hemerythrin-like, metal-binding protein	S	29	6	5.49653E-10
NOG90605	Domain of unknown function (DUF955)	S	51	7	5.1154E-10
NOG62389	xre family	K	48	6	5.0932E-10
NOG215303	Transcriptional regulator	K	43	6	5.03927E-10
COG1567	CRISPR-associated RAMP protein, Csm4 family	L	44	6	4.85053E-10
NOG16211	[NoAnn]	S	32	6	4.78513E-10
NOG59441	[NoAnn]	S	17	6	4.39916E-10
NOG06606	[NoAnn]	S	84	6	3.82284E-10
COG2910	Nad-dependent epimerase dehydratase	R	57	7	3.78494E-10
NOG17142	[NoAnn]	S	24	7	3.65234E-10
NOG87617	[NoAnn]	S	67	6	3.53612E-10
COG1983	phage shock protein C	K	63	6	3.45181E-10
COG1426	Cytoskeletal protein that is involved in cell-shape control through regulation of the length of the long axis (By similarity)	S	31	6	3.38986E-10
NOG214385	alginate O-acetyltransferase	S	37	6	3.30089E-10
NOG100754	HTH_XRE	S	42	7	3.23674E-10
NOG02602	CobQ/CobB/MinD/ParA nucleotide binding domain	S	71	6	3.14653E-10
COG3457	Racemase	E	46	8	3.0787E-10
NOG78215	Protein of unknown function (DUF1071)	S	60	6	2.81066E-10
NOG46581	O-acyl-ADP-ribose deacylase 1	R	23	6	2.76422E-10
NOG50663	[NoAnn]	S	56	7	2.5641E-10
NOG83094	[NoAnn]	S	40	6	2.41265E-10
NOG115378	[NoAnn]	S	51	7	2.39872E-10
NOG11559	Glycoside hydrolase family 2 sugar binding	G	32	6	2.32208E-10
NOG01265	Arylsulfotransferase (ASST)	S	25	6	2.15323E-10
COG0011	conserved protein	S	32	6	2.1331E-10
COG1406	chemotaxis protein	N	24	8	1.97545E-10
NOG110391	VRR-NUC domain-containing protein	S	53	6	1.95719E-10
COG5663	nucleotidase	S	41	6	1.95598E-10
NOG43257	transcriptional regulator), MarR family	K	84	6	1.93605E-10
COG1174	(ABC) transporter	E	53	6	1.86181E-10
NOG101974	Rhodanese domain protein	R	25	6	1.84097E-10
COG3231	Aminoglycoside	J	18	6	1.7555E-10
NOG34314	[NoAnn]	S	54	6	1.74219E-10
COG3735	gumn family	S	22	7	1.72918E-10
NOG05160	transposase	L	52	6	1.66637E-10
COG3772	lysozyme	R	58	6	1.66366E-10
COG4271	nucleotide-binding protein	K	37	6	1.66069E-10
NOG128162	[NoAnn]	R	14	6	1.64381E-10
COG1984	Allophanate hydrolase subunit 2	E	39	6	1.63014E-10
NOG65181	Transcriptional regulator	K	38	6	1.62353E-10
NOG59999	transposase	L	65	6	1.61916E-10
NOG101890	Addiction module antitoxin, RelB DinJ family	S	36	6	1.60236E-10
NOG101418	SCP-like extracellular	S	46	8	1.57723E-10
NOG50584	Addiction module antitoxin, RelB DinJ family	S	45	6	1.55824E-10
NOG98104	[NoAnn]	S	10	6	1.55636E-10
NOG130651	[NoAnn]	S	22	6	1.53907E-10
NOG79170	UvrD REP helicase	S	34	6	1.53709E-10
COG4887	metal-binding protein	S	48	6	1.52424E-10
COG0074	Succinyl-CoA ligase ADP-forming subunit alpha	C	31	6	1.5234E-10
NOG219671	Cell wall-active antibiotics response protein (DUF2154)	S	29	6	1.47746E-10
COG4470	Transcriptional regulator	S	45	6	1.4543E-10
NOG82878	Macro domain	S	21	6	1.44427E-10
NOG80102	[NoAnn]	V	28	7	1.44304E-10
NOG79921	small, acid-soluble spore protein	R	50	6	1.43384E-10
NOG90101	[NoAnn]	S	34	6	1.42586E-10
NOG29146	[NoAnn]	S	42	6	1.40699E-10
NOG85494	Plasmid stabilization system	R	25	6	1.39997E-10
NOG34581	[NoAnn]	S	37	6	1.39958E-10
NOG102854	Membrane protein implicated in regulation of membrane protease activity	S	18	6	1.39731E-10
NOG24182	Phage capsid family	R	51	9	1.39547E-10
NOG04939	Cytidylyltransferase	S	40	6	1.39269E-10
NOG40816	[NoAnn]	S	46	6	1.38478E-10
NOG212632	[NoAnn]	R	21	6	1.38379E-10
COG0611	Catalyzes the ATP-dependent phosphorylation of thiamine- monophosphate (TMP) to form thiamine-pyrophosphate (TPP), the active form of vitamin B1 (By similarity)	H	18	6	1.38332E-10
NOG04131	domain) protein	S	52	6	1.38072E-10
NOG85274	[NoAnn]	S	16	6	1.38029E-10
NOG101939	TM2 domain	S	33	6	1.37467E-10
NOG212035	cellulose-binding family II protein	G	26	6	1.3703E-10
NOG212365	[NoAnn]	S	31	6	1.36968E-10
NOG07395	[NoAnn]	S	49	6	1.36855E-10
COG2057	Key enzyme for ketone body catabolism. Transfers the CoA moiety from succinate to acetoacetate. Formation of the enzyme-CoA intermediate proceeds via an unstable anhydride species formed between the carboxylate groups of the enzyme and substrate (By similarity)	I	40	6	1.36719E-10
NOG06804	Integrase	L	44	6	1.36567E-10
NOG212259	beta-lactamase domain protein	R	14	6	1.36269E-10
COG3293	transposase	L	57	6	1.35385E-10
NOG80065	[NoAnn]	L	35	6	1.34638E-10
COG3579	aminopeptidase c	E	52	6	1.34393E-10
COG4907	(Membrane protein)-like protein	S	46	6	1.34243E-10
NOG81157	[NoAnn]	S	27	6	1.329E-10
NOG31304	[NoAnn]	S	58	6	1.32766E-10
NOG87028	peptidase M15A	R	35	6	1.32466E-10
NOG42998	lipoprotein LpqB, GerMN	R	36	6	1.3217E-10
NOG22810	[NoAnn]	S	21	6	1.31841E-10
NOG39519	acetyltransferase, (GNAT) family	R	21	6	1.31018E-10
COG0805	Part of the twin-arginine translocation (Tat) system that transports large folded proteins containing a characteristic twin-arginine motif in their signal peptide across membranes. Together with TatB, TatC is part of a receptor directly interacting with Tat signal peptides (By similarity)	U	45	6	1.29926E-10
COG1226	PotAssium voltage-gated channel	P	63	6	1.2982E-10
NOG39255	Histidine kinase	T	43	6	1.29504E-10
NOG50093	[NoAnn]	S	50	6	1.28476E-10
NOG66062	PilZ domain	S	22	6	1.27352E-10
NOG90248	prevent-host-death family	S	26	6	1.26912E-10
NOG52871	s-layer domain protein	S	28	6	1.26659E-10
NOG84769	[NoAnn]	S	20	6	1.26011E-10
NOG83166	lysm domain	S	19	6	1.24351E-10
NOG68375	Glycosyl hydrolase, family 25	M	24	6	1.24212E-10
NOG00390	The 2-keto-3-deoxygluconate permease transports the degraded pectin products into the bacterial cell, where they serve as carbon and energy sources. This is a hydrogen coupled transport system (By similarity)	P	33	6	1.23935E-10
NOG215698	DNA-binding helix-turn-helix protein	S	87	10	1.22951E-10
COG3689	transporter substrate-binding protein	S	58	6	1.22664E-10
NOG30262	[NoAnn]	S	42	6	1.22628E-10
NOG122441	Primosome, DnaD subunit	L	36	6	1.22095E-10
NOG17066	GH3 auxin-responsive promoter	S	14	6	1.21747E-10
NOG14324	[NoAnn]	S	24	6	1.21676E-10
NOG94968	Prevents the cell division inhibition by proteins MinC and MinD at internal division sites while permitting inhibition at polar sites. This ensures cell division at the proper site by restricting the formation of a division septum at the midpoint of the long axis of the cell (By similarity)	D	29	6	1.20141E-10
NOG53255	[NoAnn]	S	56	6	1.19784E-10
COG3919	ATP-grasp	S	73	6	1.19579E-10
COG0751	Glycyl-tRNA synthetase beta subunit	J	59	6	1.19255E-10
NOG22841	Transcriptional regulator	K	55	6	1.19184E-10
NOG31563	Chloramphenicol O-acetyltransferase	V	49	6	1.18715E-10
NOG51653	methyltransferase	R	41	6	1.18591E-10
COG2885	ompa motb domain protein	M	37	6	1.18246E-10
NOG86654	Toxin-antitoxin system, antitoxin component	S	58	6	1.18222E-10
NOG32591	Replication initiator protein A	L	115	6	1.18136E-10
COG3066	Sequence-specific endonuclease that cleaves unmethylated GATC sequences. It is involved in DNA mismatch repair (By similarity)	L	35	6	1.1753E-10
NOG52375	sporulation protein ytfj	S	47	6	1.1681E-10
NOG11709	Transcriptional regulator, luxr family	K	19	6	1.16697E-10
COG0386	glutathione peroxidase	O	41	6	1.1657E-10
NOG67530	Protein of unknown function, DUF624	S	45	6	1.16222E-10
NOG95687	[NoAnn]	S	15	6	1.1478E-10
NOG50873	[NoAnn]	S	25	6	1.1344E-10
COG1560	lipid a biosynthesis	M	54	6	1.13156E-10
NOG90037	[NoAnn]	S	18	6	1.12942E-10
NOG139128	[NoAnn]	R	61	6	1.12418E-10
NOG46304	domain protein	S	26	6	1.12296E-10
NOG64856	Glyoxalase/Bleomycin resistance protein/Dioxygenase superfamily	R	33	6	1.12225E-10
NOG88610	permease	R	37	6	1.12053E-10
NOG110314	HATPase_c	T	28	6	1.11893E-10
NOG88690	[NoAnn]	S	35	6	1.11281E-10
NOG07368	(ABC) transporter	R	22	6	1.10676E-10
COG1842	Phage shock protein A	K	49	6	1.09956E-10
NOG197132	transcriptional regulators	K	48	6	1.09684E-10
COG1738	Membrane	S	26	6	1.08459E-10
NOG79124	[NoAnn]	S	32	6	1.08185E-10
NOG216704	Hnh endonuclease	V	23	6	1.07721E-10
NOG116658	[NoAnn]	S	15	6	1.07248E-10
NOG11297	Binding-protein-dependent transport systems inner membrane component	P	43	6	1.07048E-10
NOG36989	Tim44-like domain	S	22	7	1.06726E-10
NOG183027	toxin-antitoxin system, antitoxin component, Xre family	S	51	6	1.06477E-10
COG1987	Flagellar biosynthetic protein fliq	N	33	6	1.06413E-10
NOG131096	[NoAnn]	R	13	6	1.06203E-10
NOG214972	RelB antitoxin	L	33	8	1.05568E-10
NOG89052	Uncharacterized protein conserved in bacteria (DUF2313)	S	44	6	1.05441E-10
COG0848	Biopolymer transport protein exbD tolR	U	23	6	1.05359E-10
COG2957	Agmatine deiminase	E	57	6	1.05226E-10
NOG61866	uptake regulation	S	66	6	1.046E-10
NOG03269	Trap dicarboxylate transporter, dctp subunit	G	34	6	1.04443E-10
NOG76518	Transcriptional regulator AbrB family	K	37	6	1.04118E-10
NOG74167	Plasmid stabilization system	S	43	6	1.03618E-10
NOG205063	[NoAnn]	S	46	6	1.03415E-10
NOG09682	[NoAnn]	S	27	6	1.03219E-10
NOG214136	stage III sporulation protein AE	S	42	6	1.02969E-10
COG1536	FliG is one of three proteins (FliG, FliN, FliM) that forms the rotor-mounted switch complex (C ring), located at the base of the basal body. This complex interacts with the CheY and CheZ chemotaxis proteins, in addition to contacting components of the motor that determine the direction of flagellar rotation (By similarity)	N	58	6	1.02552E-10
COG1835	Acyltransferase	I	40	6	1.02366E-10
NOG88753	HNH endonuclease	V	25	6	1.02349E-10
NOG19118	[NoAnn]	S	42	6	1.02267E-10
NOG80910	Protein of unknown function (DUF2812)	S	22	6	1.02259E-10
NOG70266	[NoAnn]	S	49	7	1.02133E-10
NOG18578	[NoAnn]	S	62	6	1.02051E-10
COG1125	(ABC) transporter	E	54	6	1.01424E-10
COG4245	von Willebrand factor type A	R	54	6	1.01289E-10
NOG01912	[NoAnn]	S	30	6	1.00761E-10
NOG01135	oxidoreductase	R	17	6	1.00686E-10
NOG00954	Transcriptional regulator	K	38	6	1.00467E-10
COG1732	(ABC) transporter	E	49	6	1.00197E-10
NOG109972	[NoAnn]	S	42	6	1.00101E-10
NOG00578	Binding-protein-dependent transport systems inner membrane component	P	52	6	1.00091E-10
NOG189876	HTH_XRE	R	45	6	9.99647E-11
COG3738	NADH, ubiquinone oxidoreductase	S	50	6	9.98196E-11
NOG87391	[NoAnn]	S	51	6	9.97242E-11
NOG83530	Protein of unknown function (DUF1292)	S	49	6	9.94151E-11
NOG21480	Sulfatase	R	22	6	9.92632E-11
NOG01475	epimerase dehydratase	R	33	6	9.91585E-11
NOG86476	[NoAnn]	S	29	6	9.91472E-11
COG3955	Domain of unknown function (DUF1919)	M	46	6	9.89911E-11
NOG102305	Acylphosphatase	C	37	6	9.89224E-11
COG3208	Thioesterase	Q	35	6	9.87108E-11
NOG212337	Integrase, catalytic region	L	45	6	9.83827E-11
NOG107445	domain protein	R	37	6	9.81796E-11
NOG05549	transcriptional regulator, araC family	K	31	6	9.80993E-11
NOG67263	Transcriptional regulator	K	28	6	9.80741E-11
COG3664	Glycoside hydrolase family	G	64	6	9.79486E-11
NOG86766	MobA-related protein	S	34	6	9.78966E-11
NOG07293	Transcriptional regulator	K	23	6	9.78571E-11
NOG38477	transcriptional regulator, tetr family	K	13	6	9.76996E-11
COG0043	Catalyzes the decarboxylation of 3-octaprenyl-4-hydroxy benzoate to 2-octaprenylphenol (By similarity)	H	45	6	9.76157E-11
COG1291	MotA TolQ exbB proton channel	N	77	6	9.76019E-11
NOG82568	acetyltransferase, (GNAT) family	R	25	6	9.73995E-11
NOG89672	tigr02206	S	22	6	9.73492E-11
NOG05235	acetyl xylan esterase	S	26	6	9.7236E-11
NOG02574	Iron-sulfur cluster binding protein	S	63	6	9.72355E-11
NOG43291	pyridoxamine 5'-phosphate	R	18	6	9.71447E-11
NOG44418	[NoAnn]	S	53	6	9.71301E-11
COG1337	Crispr-associated ramp protein	L	46	6	9.70815E-11
COG1429	cobaltochelatase, cobn subunit	H	53	6	9.6804E-11
NOG10111	domain protein	S	62	6	9.6671E-11
NOG222010	Phage terminase large subunit	R	33	6	9.66321E-11
COG3604	Transcriptional regulator	K	17	6	9.66226E-11
COG1069	ribulokinase	G	34	6	9.65974E-11
NOG79900	transferase hexapeptide repeat containing protein	R	19	6	9.64712E-11
NOG53086	response regulator	T	22	6	9.64597E-11
COG4478	integral membrane protein	S	32	6	9.64117E-11
NOG212352	[NoAnn]	S	14	6	9.63705E-11
NOG02292	extracellular solute-binding protein, family 1	G	50	6	9.62812E-11
NOG212299	Histidine kinase	T	18	6	9.62801E-11
NOG09208	restriction endonuclease	V	62	6	9.61732E-11
COG2968	Membrane	S	54	6	9.61703E-11
NOG47650	[NoAnn]	S	45	6	9.60549E-11
NOG214911	glycosyltransferase	M	59	6	9.60182E-11
NOG69315	[NoAnn]	S	54	6	9.60074E-11
NOG102060	Plasmid stabilization system	S	44	6	9.6003E-11
NOG21464	tail tubular protein B	S	23	6	9.60029E-11
NOG227552	HTH_XRE	R	62	6	9.59738E-11
NOG03732	Protein of unknown function (DUF2961)	S	30	6	9.59614E-11
COG3152	Membrane	S	27	6	9.59598E-11
NOG56928	[NoAnn]	S	57	6	9.59521E-11
NOG83175	[NoAnn]	S	30	6	9.59105E-11
NOG212538	Terminase-like family	S	15	6	9.58523E-11
NOG89071	superfamily I DNA and RNA	L	20	6	9.58157E-11
COG0045	Succinyl-CoA synthetase subunit beta	C	16	6	9.58092E-11
NOG105772	Phage major capsid protein	R	34	6	9.5789E-11
COG4642	whole genome shotgun sequence	S	40	6	9.57878E-11
NOG102874	[NoAnn]	S	22	6	9.57831E-11
NOG01153	O-Antigen Polymerase	S	29	6	9.57708E-11
NOG87364	colicin V production protein	S	44	6	9.575E-11
NOG00901	Protein of unknown function (DUF1446)	S	28	6	9.5747E-11
COG0853	Catalyzes the pyruvoyl-dependent decarboxylation of aspartate to produce beta-alanine (By similarity)	H	56	6	9.57344E-11
NOG81318	heptaprenyl diphosphate synthase component I	S	47	6	9.56888E-11
NOG82010	DNA packaging protein	L	51	6	9.56586E-11
NOG74268	Enterolysin A	S	57	6	9.56507E-11
NOG83328	[NoAnn]	S	25	6	9.56501E-11
COG3053	(citrate (pro-3S)-lyase ligase	C	48	6	9.56497E-11
NOG48380	PHP domain protein	S	10	6	9.56472E-11
NOG03778	Domain of unknown function(DUF2779)	S	26	6	9.56428E-11
NOG213729	Transcriptional regulator	K	29	6	9.56364E-11
COG3538	conserved protein	S	21	6	9.56288E-11
NOG21600	Protein of unknown function DUF58	S	36	6	9.56177E-11
COG3044	ABC transporter ATPase	R	78	6	9.56092E-11
NOG01594	methyl-accepting chemotaxis protein	S	36	6	9.56026E-11
COG1419	Flagellar biosynthesis regulator FlhF	N	36	6	9.55919E-11
COG2216	One of the components of the high-affinity ATP-driven potassium transport (or KDP) system, which catalyzes the hydrolysis of ATP coupled with the exchange of hydrogen and potassium ions (By similarity)	P	30	6	9.55888E-11
NOG03842	ABC transporter, ATP-binding protein	R	50	6	9.55818E-11
COG1540	lamb ycsf family protein	R	50	6	9.55772E-11
NOG04126	Membrane	S	27	6	9.55765E-11
NOG00082	Short-chain dehydrogenase reductase Sdr	R	71	6	9.55679E-11
NOG218207	Collagen triple helix repeat (20 copies)	S	31	6	9.55606E-11
NOG78301	[NoAnn]	S	31	6	9.55582E-11
NOG106219	wecb taga cpsf family	M	23	6	9.55581E-11
NOG212920	[NoAnn]	S	53	6	9.55565E-11
NOG64372	[NoAnn]	S	17	6	9.55547E-11
NOG101780	arsR family transcriptional regulator	K	39	6	9.55538E-11
NOG79891	(AraC family) transcriptional regulator	K	22	6	9.55516E-11
NOG02820	reductase complex component C	C	23	6	9.5545E-11
NOG04102	Transcriptional regulator (AraC family)	K	79	6	9.55443E-11
NOG215691	Flagellar hook-length control protein	S	27	6	9.55441E-11
NOG181949	[NoAnn]	S	41	6	9.55426E-11
NOG70209	[NoAnn]	S	35	6	9.55371E-11
NOG214971	php domain-containing protein	S	26	6	9.55316E-11
NOG81414	transcriptional regulator, merr family	K	25	6	9.55279E-11
NOG05300	Citrate transporter	R	36	6	9.55261E-11
NOG39543	[NoAnn]	S	47	6	9.55226E-11
NOG49911	[NoAnn]	S	41	6	9.55174E-11
COG1300	stage II sporulation protein m	S	39	6	9.55173E-11
NOG89744	[NoAnn]	S	46	6	9.55159E-11
NOG212264	oxidoreductase	R	46	6	9.55144E-11
NOG86375	Xylose isomerase-like TIM barrel	G	29	6	9.55142E-11
NOG215163	methyl-accepting chemotaxis protein	S	22	6	9.5514E-11
NOG30068	Bacterial extracellular solute-binding protein	R	30	6	9.55113E-11
NOG02493	[NoAnn]	S	23	6	9.551E-11
NOG51233	[NoAnn]	S	41	6	9.55096E-11
NOG187064	integrase family	L	45	6	9.55094E-11
COG4925	[NoAnn]	S	37	6	9.55091E-11
COG2185	Methylmalonyl-coA mutase	I	57	6	9.55091E-11
NOG42710	[NoAnn]	S	84	6	9.55091E-11
NOG39612	Cytidylate kinase	S	60	6	9.55088E-11
COG2115	Xylose Isomerase	G	50	6	9.55088E-11
NOG108071	[NoAnn]	S	22	6	9.55087E-11
NOG41367	4Fe-4S ferredoxin, iron-sulfur binding	C	48	6	9.55086E-11
COG1884	methylmalonyl-coA mutase	I	62	6	9.55086E-11
NOG79115	50S ribosomal protein L35	J	72	6	9.55076E-11
NOG12036	[NoAnn]	S	15	6	9.55076E-11
NOG20753	Membrane	S	54	6	9.55075E-11
NOG212626	Phosphotransferase enzyme family	R	65	6	9.55075E-11
COG1469	Converts GTP to 7,8-dihydroneopterin triphosphate (By similarity)	S	34	6	9.55074E-11
NOG108480	[NoAnn]	S	18	6	9.55069E-11
NOG14719	Histidine kinase	T	30	6	9.55062E-11
NOG69459	[NoAnn]	S	48	6	9.55061E-11
NOG06950	[NoAnn]	S	38	6	9.55058E-11
NOG66310	[NoAnn]	S	33	6	9.55057E-11
NOG80165	[NoAnn]	S	40	6	9.55051E-11
NOG64656	[NoAnn]	S	70	6	9.55051E-11
NOG17204	[NoAnn]	S	52	6	9.55046E-11
NOG101032	[NoAnn]	S	16	6	9.55044E-11
NOG03600	[NoAnn]	S	37	6	9.55042E-11
NOG39765	Ser Thr phosphatase family protein	R	55	6	9.55042E-11
NOG217246	Major capsid protein	R	34	6	9.5504E-11
NOG78890	pts system	G	16	6	9.5504E-11
NOG48809	adenylate cyclase	S	47	6	9.55038E-11
COG2069	Part of a complex that catalyzes the reversible cleavage of acetyl-CoA, allowing autotrophic growth from CO(2). Probably maintains the overall quaternary structure of the ACDS complex (By similarity)	C	41	8	9.51395E-11
NOG01560	leucyl aminopeptidase, aminopeptidase T	S	78	7	6.72597E-11
NOG50676	Ubiquitin family	O	65	8	6.42247E-11
COG1613	Sulfate ABC transporter periplasmic sulfate-binding protein	P	55	8	6.41362E-11
NOG02765	atp gtp binding protein	S	29	7	6.20098E-11
NOG64505	[NoAnn]	S	58	7	6.10747E-11
NOG51558	DNA-binding helix-turn-helix protein	K	50	8	4.62374E-11
COG3052	Covalent carrier of the coenzyme of citrate lyase (By similarity)	C	56	7	4.50826E-11
NOG159318	[NoAnn]	S	45	8	4.31448E-11
COG3041	Addiction module toxin, RelE StbE family	S	173	16	4.21795E-11
COG1972	)-nucleoside	F	20	7	4.04607E-11
NOG214040	[NoAnn]	S	34	7	3.10212E-11
NOG79241	[NoAnn]	S	62	7	2.7435E-11
COG3275	Histidine kinase	T	83	9	2.569E-11
COG3557	UPF0374 protein	J	61	8	2.25092E-11
NOG14417	na solute symporter	R	30	7	2.07414E-11
NOG01306	Uncharacterized conserved protein (DUF2075)	S	88	7	1.97896E-11
NOG39678	site-specific tyrosine recombinase XerS	L	25	7	1.79562E-11
NOG95617	[NoAnn]	S	30	7	1.72899E-11
NOG52526	toxin-antitoxin system, toxin component, PIN family	R	56	7	1.65782E-11
COG3786	ErfK ybiS ycfS ynhG family protein	S	52	7	1.57463E-11
NOG66578	[NoAnn]	S	30	7	1.50494E-11
NOG80467	Anti-sigma-28 factor, FlgM	S	30	7	1.40492E-11
COG4659	Electron transport complex	C	101	7	1.35737E-11
NOG53074	conserved domain protein	S	38	7	1.22705E-11
COG2936	hydrolase, CocE NonD family protein	R	25	7	1.20172E-11
NOG49779	Uncharacterised protein family (UPF0236)	S	52	7	1.19347E-11
NOG97717	Sigma-70 region 2	S	27	8	1.09259E-11
NOG212290	Pfam:Transposase_11	L	37	7	1.07442E-11
NOG85355	Transcriptional regulator	K	23	7	9.76677E-12
NOG65815	[NoAnn]	S	32	7	9.55352E-12
COG1182	Catalyzes the reductive cleavage of azo bond in aromatic azo compounds to the corresponding amines. Requires NADH, but not NADPH, as an electron donor for its activity (By similarity)	I	54	9	8.92739E-12
NOG67849	[NoAnn]	S	34	7	8.78542E-12
NOG80398	Protein of unknown function (DUF1292)	S	47	7	8.40958E-12
NOG74995	[NoAnn]	S	49	7	8.1443E-12
COG2602	Beta-lactamase	V	32	7	8.01724E-12
NOG15001	NAD(P)H-dependent FMN reductase	R	40	7	7.83996E-12
NOG62205	acetyltransferase	R	83	7	7.76615E-12
NOG81019	phage protein	S	30	7	7.61473E-12
NOG149677	gCN5-related N-acetyltransferase	R	44	7	7.57201E-12
NOG53728	repeat protein	S	87	7	7.56342E-12
NOG55539	[NoAnn]	S	55	7	7.44221E-12
NOG62673	preprotein translocase, yajc subunit	U	57	7	7.42629E-12
NOG102440	spore cortex biosynthesis protein, YabQ	S	38	7	7.37402E-12
NOG82778	nucleic acid binding protein	R	53	7	7.26688E-12
NOG101791	[NoAnn]	S	23	7	7.18445E-12
NOG10930	Excinuclease ABC subunit C	S	59	7	7.05336E-12
NOG66128	restriction endonuclease	V	43	7	7.03907E-12
COG3969	phosphoadenosine phosphosulfate reductase	R	63	7	7.02161E-12
COG4289	conserved protein	S	37	8	6.8577E-12
NOG17751	AIPR protein	S	40	7	6.85218E-12
NOG42821	[NoAnn]	S	30	7	6.80969E-12
COG1788	Key enzyme for ketone body catabolism. Transfers the CoA moiety from succinate to acetoacetate. Formation of the enzyme-CoA intermediate proceeds via an unstable anhydride species formed between the carboxylate groups of the enzyme and substrate (By similarity)	I	60	7	6.67883E-12
NOG80745	[NoAnn]	S	68	7	6.62237E-12
NOG93316	[NoAnn]	S	120	7	6.59469E-12
NOG43372	transcriptional regulators	K	39	7	6.5746E-12
NOG83208	Membrane	S	31	7	6.45593E-12
NOG14156	phage minor capsid protein	S	58	9	6.41979E-12
NOG102861	RNaseP catalyzes the removal of the 5'-leader sequence from pre-tRNA to produce the mature 5'-terminus. It can also cleave other RNA substrates such as 4.5S RNA. The protein component plays an auxiliary but essential role in vivo by binding to the 5'-leader sequence and broadening the substrate specificity of the ribozyme (By similarity)	J	52	7	6.40581E-12
NOG53436	Pfam:DUF1393	S	33	7	6.35275E-12
NOG81048	RNA Polymerase	K	57	7	6.33627E-12
NOG29019	Protein of unknown function (DUF3644)	S	41	7	6.2478E-12
COG4813	Trehalose utilization protein	G	63	7	6.22853E-12
NOG54591	Ham1 family	S	21	7	6.21908E-12
NOG69613	[NoAnn]	S	94	7	6.1905E-12
NOG14279	[NoAnn]	S	60	7	6.18997E-12
NOG218545	TraX protein	S	19	7	6.1807E-12
NOG85429	Protein of unknown function (DUF1700)	S	40	7	6.17703E-12
NOG107872	[NoAnn]	S	49	7	6.08234E-12
COG5505	membrane	S	55	7	6.0673E-12
NOG212422	[NoAnn]	S	50	7	6.06259E-12
COG1514	2'-5' rna ligase	J	41	7	6.03823E-12
NOG230612	Uncharacterised ACR, COG2135	S	7	7	6.02605E-12
COG1778	3-deoxy-d-manno-octulosonate 8-phosphate phosphatase	R	55	7	6.00918E-12
NOG214601	Phosphoadenosine phosphosulfate reductase family	S	37	7	5.97597E-12
NOG37378	[NoAnn]	S	97	7	5.96755E-12
NOG91466	transposase, IS3 IS911 family protein	L	30	9	5.96737E-12
COG2060	One of the components of the high-affinity ATP-driven potassium transport (or KDP) system, which catalyzes the hydrolysis of ATP coupled with the exchange of hydrogen and potassium ions (By similarity)	P	45	7	5.94293E-12
NOG63621	ggdef domain	T	19	7	5.93672E-12
COG1684	Role in flagellar biosynthesis (By similarity)	N	54	7	5.92498E-12
NOG14761	Aminoglycoside 6-adenylyltransferase	S	39	7	5.90286E-12
COG2173	dipeptidase	M	46	7	5.88578E-12
NOG213869	Membrane	S	53	7	5.8819E-12
NOG86689	[NoAnn]	S	21	7	5.83421E-12
NOG66614	tetratricopeptide repeat protein	S	39	7	5.82627E-12
NOG54362	Transcriptional regulator	K	56	7	5.80502E-12
NOG62665	NHL repeat containing protein	S	16	7	5.80418E-12
NOG15732	SCP-2 sterol transfer family	S	38	7	5.80391E-12
NOG16429	[NoAnn]	S	51	7	5.80134E-12
NOG49567	Metal Dependent Phosphohydrolase	T	40	7	5.78798E-12
NOG215024	Glycosyl Transferase	M	42	7	5.67417E-12
NOG30044	[NoAnn]	S	55	7	5.66325E-12
COG3039	Transposase	L	75	7	5.65962E-12
COG0643	CheA signal transduction histidine kinase	T	77	7	5.65828E-12
NOG53910	[NoAnn]	S	35	7	5.64724E-12
NOG39936	methyltransferase	R	32	7	5.63968E-12
COG1868	FliM is one of three proteins (FliG, FliN, FliM) that forms the rotor-mounted switch complex (C ring), located at the base of the basal body. This complex interacts with the CheY and CheZ chemotaxis proteins, in addition to contacting components of the motor that determine the direction of flagellar rotation (By similarity)	N	54	7	5.61621E-12
NOG212316	Predicted membrane protein (DUF2207)	S	55	7	5.61113E-12
NOG212178	Phage tail sheath protein	R	37	7	5.59543E-12
NOG10244	[NoAnn]	S	45	7	5.58598E-12
NOG62666	prophage pi2 protein 38	S	66	7	5.58088E-12
NOG01798	Beta-lactamase	V	56	7	5.57691E-12
NOG165808	[NoAnn]	S	33	7	5.54471E-12
NOG79413	Flagellar operon protein	N	37	7	5.52655E-12
NOG12508	[NoAnn]	S	48	7	5.5251E-12
NOG194163	[NoAnn]	S	26	7	5.48751E-12
NOG31274	XkdM protein, phage-like element PBSX	S	55	7	5.48595E-12
COG1297	oligo-peptide transporter	S	83	7	5.47826E-12
COG1440	PTS System	G	60	7	5.4402E-12
NOG174404	[NoAnn]	S	21	7	5.42707E-12
COG0407	Catalyzes the decarboxylation of four acetate groups of uroporphyrinogen-III to yield coproporphyrinogen-III (By similarity)	H	44	7	5.35677E-12
NOG52342	Transcriptional regulator	K	44	7	5.35121E-12
NOG13676	[NoAnn]	S	53	7	5.34634E-12
NOG101626	integral membrane protein	S	70	7	5.34337E-12
COG0717	Deoxycytidine triphosphate deaminase	F	48	7	5.29911E-12
NOG213803	[NoAnn]	S	27	7	5.28719E-12
COG3404	Methenyltetrahydrofolate cyclohydrolase	E	115	9	5.225E-12
NOG38199	[NoAnn]	S	44	7	5.20074E-12
NOG74574	DNA-binding helix-turn-helix protein	S	21	7	5.19587E-12
NOG82923	[NoAnn]	S	109	7	5.16984E-12
NOG16267	abc transporter permease protein	V	87	7	5.09961E-12
COG2859	Periplasmic Protein	S	30	7	5.0926E-12
COG1915	LOR SDH bifunctional protein conserved domain protein	S	49	7	5.00199E-12
COG2304	von Willebrand factor, type A	R	173	8	4.9689E-12
COG3173	Aminoglycoside phosphotransferase	R	45	7	4.91872E-12
COG4466	Veg protein	S	80	7	4.90002E-12
NOG81852	[NoAnn]	S	93	7	4.86353E-12
NOG66819	s-layer domain protein	S	12	7	4.8593E-12
COG0699	Dynamin family	R	59	7	4.83011E-12
NOG21580	oxidoreductase Domain protein	R	20	7	4.82095E-12
NOG15891	restriction endonuclease	V	45	7	4.81436E-12
NOG49707	flp pilus assembly protein	U	60	7	4.78139E-12
COG1715	restriction	V	81	7	4.74758E-12
NOG14571	cell wall assembly cell proliferation coordinating protein, KNR4-like protein	S	40	7	4.71048E-12
COG2986	histidine ammonia-lyase	E	60	7	4.60744E-12
COG2875	precorrin-4 C(11)-methyltransferase	H	78	7	4.5794E-12
NOG78199	phage protein	S	48	7	4.56667E-12
NOG02713	sialic acid-specific 9-O-acetylesterase	S	42	7	4.56532E-12
COG4145	Sodium pantothenate symporter	H	46	7	4.49196E-12
NOG16442	transcriptional regulator, araC family	K	27	7	4.43187E-12
COG3680	[NoAnn]	S	25	7	4.41178E-12
COG0689	Phosphorolytic exoribonuclease that removes nucleotide residues following the -CCA terminus of tRNA and adds nucleotides to the ends of RNA molecules by using nucleoside diphosphates as substrates (By similarity)	J	50	7	4.4043E-12
NOG102557	transcriptional regulator, AraC family	K	52	7	4.38689E-12
COG1113	amino acid	E	27	7	4.3844E-12
NOG35881	[NoAnn]	M	33	7	4.3778E-12
COG2717	Is probably involved in the electron transfer between its heme and the molybdenum cofactor of the reductase catalytic subunit YedY (By similarity)	P	22	7	4.36927E-12
NOG83786	[NoAnn]	S	26	7	4.36143E-12
NOG32660	Transposase	L	51	7	4.35597E-12
NOG02828	DNA (cytosine-5-)-methyltransferase 3	L	25	7	4.34838E-12
NOG91532	LytTR	T	30	7	4.28918E-12
NOG03930	Nad-dependent epimerase dehydratase	R	26	7	4.28001E-12
NOG54418	thioesterase Superfamily protein	R	58	7	4.27822E-12
NOG217852	HTH_XRE	K	34	7	4.25514E-12
COG3933	transcriptional	K	60	7	4.25045E-12
COG1221	transcriptional	K	61	7	4.25045E-12
COG3254	Involved in the anomeric conversion of L-rhamnose (By similarity)	S	47	7	4.24899E-12
NOG80141	Helix-turn-helix	S	82	7	4.24335E-12
NOG76919	[NoAnn]	S	35	7	4.23894E-12
COG3862	protein with conserved CXXC pairs	S	120	8	4.23712E-12
NOG58289	Transcriptional regulator, TetR family	K	53	7	4.22672E-12
NOG01436	Protein of unknown function (DUF2397)	S	44	7	4.22297E-12
NOG104096	Protein of unknown function (DUF3343)	S	45	7	4.21622E-12
NOG110479	[NoAnn]	S	27	7	4.207E-12
NOG17860	Flavin_Reduct	S	21	7	4.19756E-12
NOG53434	p-loop ATPase	R	32	7	4.19502E-12
COG5362	phage protein	R	63	7	4.19366E-12
NOG67470	[NoAnn]	S	30	7	4.19345E-12
COG4477	modulates the frequency and position of FtsZ ring formation. Inhibits FtsZ ring formation at polar sites. Interacts either with FtsZ or with one of its binding partners to promote depolymerization (By similarity)	D	54	7	4.18804E-12
NOG104858	Domain of unknown function (DUF1934)	S	41	7	4.18347E-12
COG5324	TRNA ligase	S	50	7	4.17643E-12
COG2120	lmbE family	S	27	7	4.17303E-12
NOG08665	Minor capsid protein	S	20	7	4.17258E-12
NOG13403	bacteriophage protein	S	34	7	4.16911E-12
NOG79508	transcriptional regulator AsnC family	K	52	7	4.16859E-12
NOG103151	PemK-like protein	S	48	7	4.16689E-12
NOG77232	[NoAnn]	S	41	7	4.16646E-12
COG1524	type i phosphodiesterase nucleotide pyrophosphatase	R	57	7	4.1637E-12
NOG21860	[NoAnn]	S	43	7	4.16073E-12
NOG75874	[NoAnn]	S	45	7	4.15113E-12
NOG66015	LysR family transcriptional regulator	K	24	7	4.15113E-12
NOG05714	Polysaccharide biosynthesis protein	S	51	7	4.15057E-12
NOG73077	N-acetylmuramoyl-L-alanine amidase	S	64	7	4.14802E-12
NOG84173	[NoAnn]	S	28	7	4.14707E-12
NOG01514	Phage minor structural protein	S	31	7	4.14416E-12
NOG50521	C_GCAxxG_C_C family	S	28	7	4.14327E-12
NOG01921	Nadph-dependent fmn reductase	R	31	7	4.14309E-12
COG1252	Nadh dehydrogenase	C	19	7	4.14248E-12
NOG14626	Malate lactate	S	31	7	4.14198E-12
NOG30740	[NoAnn]	S	26	7	4.14128E-12
NOG23558	[NoAnn]	S	64	7	4.13959E-12
NOG07674	Transposase (IS4 family	L	26	7	4.13953E-12
NOG08221	Phage cell wall hydrolase	R	77	7	4.13903E-12
COG0434	photosystem i assembly btpa	R	37	7	4.1384E-12
NOG42005	Transcriptional regulator	K	46	7	4.13824E-12
COG1075	Triacylglycerol lipase	R	61	7	4.13813E-12
COG1886	Flagellar motor switch protein	N	78	7	4.13761E-12
NOG212639	[NoAnn]	S	23	7	4.13729E-12
NOG31181	[NoAnn]	S	35	7	4.13727E-12
NOG36154	methyltransferase	R	77	7	4.13709E-12
NOG33939	[NoAnn]	S	45	7	4.13704E-12
NOG60266	Capsular polysaccharide synthesis protein	M	32	7	4.13703E-12
NOG04968	solute-binding protein	G	55	7	4.13675E-12
NOG101390	s4 domain protein	S	83	7	4.13675E-12
NOG212982	Transcriptional regulator	K	49	7	4.13673E-12
NOG08135	VWA-like domain (DUF2201)	S	87	7	4.13666E-12
NOG215353	Phage minor capsid protein 2	S	31	7	4.13659E-12
NOG32152	Ferredoxin	C	37	7	4.1365E-12
COG4908	protein containing a NRPS condensation (Elongation)	S	16	7	4.13639E-12
NOG64951	rna polymerase	K	29	7	4.13636E-12
COG3142	copper homeostasis protein cutc	P	70	7	4.1363E-12
NOG48485	gCN5-related N-acetyltransferase	R	54	7	4.13629E-12
COG5577	Spore Coat Protein	M	70	8	3.40052E-12
NOG67778	membrane	S	51	8	2.97807E-12
NOG212330	Histidine kinase	T	43	8	2.37781E-12
NOG62604	[NoAnn]	S	28	8	1.57308E-12
NOG14492	Transcriptional regulator	K	50	8	1.47158E-12
COG2368	4-hydroxyphenylacetate	Q	50	8	1.46382E-12
NOG64105	[NoAnn]	S	18	8	1.36301E-12
NOG105057	SirA-like domain-containing protein	S	19	8	1.13345E-12
NOG64184	methyltransferase	S	50	8	1.11531E-12
COG2946	Replication initiation factor	L	66	10	1.04193E-12
NOG213851	glycosyl transferase family	M	32	8	1.03998E-12
NOG47774	Protein of unknown function DUF126	S	61	8	9.51835E-13
NOG41075	nucleoside hydrolase	R	80	8	9.48727E-13
COG2963	transposase	L	124	8	9.22572E-13
NOG76051	[NoAnn]	S	50	8	8.80693E-13
COG1923	RNA chaperone that binds small regulatory RNA (sRNAs) and mRNAs to facilitate mRNA translational regulation in response to envelope stress, environmental stress and changes in metabolite concentrations. Also binds with high specificity to tRNAs (By similarity)	T	88	8	8.80027E-13
COG2962	rard protein	R	59	8	8.49845E-13
NOG05081	[NoAnn]	S	51	8	7.99967E-13
NOG00130	Binding-protein-dependent transport systems inner membrane component	P	61	8	7.30998E-13
NOG07870	Type II restriction	V	59	9	7.22956E-13
NOG80138	[NoAnn]	S	65	8	6.26853E-13
NOG57248	HTH_XRE	K	78	11	6.21412E-13
NOG30109	radical SAM domain protein	R	33	8	5.87925E-13
NOG70486	[NoAnn]	S	27	8	5.86116E-13
NOG115608	RNA polymerase sigma factor sigma-70 family	K	50	8	5.81878E-13
NOG215059	transposase	L	88	8	5.44855E-13
NOG81431	[NoAnn]	S	21	9	5.42483E-13
NOG212379	Histidine kinase	T	66	11	5.26481E-13
NOG15560	[NoAnn]	S	18	8	5.18217E-13
NOG34517	domain) protein	S	141	15	5.10605E-13
NOG27630	sigma-70, region 4	S	30	8	5.1051E-13
NOG61951	Diguanylate cyclase	T	76	9	4.9444E-13
NOG09701	Transglutaminase-like	S	60	8	4.86927E-13
NOG221771	Phage minor capsid protein 2	S	30	8	4.31903E-13
NOG178254	Integrase core domain	S	63	8	4.31879E-13
NOG36889	[NoAnn]	S	52	9	4.28338E-13
NOG81025	H -ATPase, subunit H	S	87	8	4.13439E-13
COG3497	tail sheath protein	R	64	8	4.0669E-13
NOG230306	HTH_XRE	S	41	8	3.89656E-13
NOG35691	[NoAnn]	S	31	8	3.89435E-13
COG2868	(ribosomal) protein	J	96	8	3.84753E-13
COG1220	this subunit has chaperone activity. The binding of ATP and its subsequent hydrolysis by HslU are essential for unfolding of protein substrates subsequently hydrolyzed by HslV. HslU recognizes the N-terminal part of its protein substrates and unfolds these before they are guided to HslV for hydrolysis (By similarity)	O	65	8	3.83584E-13
COG1871	Probably deamidates glutamine residues to glutamate on methyl-accepting chemotaxis receptors (MCPs), playing an important role in chemotaxis (By similarity)	N	38	8	3.81413E-13
NOG02699	binding-protein-dependent transport systems inner membrane Component	P	80	8	3.77833E-13
NOG81485	[NoAnn]	S	46	8	3.70043E-13
NOG191032	[NoAnn]	S	77	8	3.50781E-13
NOG213966	Spore germination	R	57	8	3.3324E-13
COG0851	Prevents the cell division inhibition by proteins MinC and MinD at internal division sites while permitting inhibition at polar sites. This ensures cell division at the proper site by restricting the formation of a division septum at the midpoint of the long axis of the cell (By similarity)	D	77	8	3.31839E-13
NOG108894	Minor head protein	S	21	8	3.29701E-13
NOG75083	[NoAnn]	S	64	8	3.19649E-13
NOG03022	Mate efflux family protein	V	66	8	3.18193E-13
NOG66610	Transcriptional regulator	K	45	8	3.1566E-13
NOG35363	[NoAnn]	S	26	8	3.09956E-13
NOG104694	[NoAnn]	S	53	8	3.09635E-13
NOG49048	Sulfatase	R	41	8	3.02212E-13
NOG00257	Methyl-accepting chemotaxis	S	34	8	2.99283E-13
NOG216335	Membrane	S	34	9	2.97585E-13
COG3401	fibronectin type III domain protein	S	52	8	2.9335E-13
COG1921	Converts seryl-tRNA(Sec) to selenocysteinyl-tRNA(Sec) required for selenoprotein biosynthesis (By similarity)	E	26	8	2.92322E-13
NOG55752	Recombinase	S	39	11	2.91709E-13
NOG06283	Histidine kinase	T	29	8	2.89882E-13
NOG49359	[NoAnn]	S	30	8	2.8302E-13
NOG90953	Uncharacterised protein family (UPF0104)	S	30	8	2.81979E-13
NOG61959	Ribonuclease	S	73	8	2.81355E-13
NOG143400	[NoAnn]	S	27	8	2.796E-13
COG4692	BNR Asp-box repeat protein	G	47	8	2.70515E-13
NOG111826	[NoAnn]	S	21	8	2.69333E-13
NOG83669	acetyltransferase, (GNAT) family	R	56	8	2.68166E-13
NOG21705	[NoAnn]	S	17	8	2.63434E-13
NOG49288	Peptidase M15B and M15C DD-carboxypeptidase VanY, endolysin	M	44	8	2.63373E-13
COG1314	Preprotein translocase subunit SecG	U	35	8	2.63234E-13
NOG13321	phage major tail protein, phi13 family	R	73	8	2.62772E-13
NOG51169	Phage-related protein	S	64	8	2.61491E-13
NOG01899	glycosyl transferase group 1	M	21	8	2.60053E-13
NOG216909	HTH_XRE	S	51	8	2.57592E-13
NOG103293	Protein of unknwon function (DUF3310)	S	46	8	2.57116E-13
NOG103597	[NoAnn]	S	45	8	2.56342E-13
COG1748	saccharopine dehydrogenase	E	83	8	2.56269E-13
COG4637	SMC domain protein	S	29	9	2.5525E-13
NOG216552	[NoAnn]	S	72	8	2.54267E-13
NOG28450	[NoAnn]	S	47	8	2.53858E-13
COG1377	flagellar biosynthetic protein flhB	N	74	8	2.52164E-13
NOG12926	(ABC) transporter	V	84	8	2.51549E-13
NOG95851	HEPN domain	S	33	8	2.5032E-13
NOG50314	Pfam:DUF477	S	51	8	2.49058E-13
COG4990	[NoAnn]	S	70	8	2.47184E-13
NOG96419	[NoAnn]	S	55	8	2.46431E-13
NOG84549	[NoAnn]	S	59	8	2.46419E-13
NOG216228	Transcriptional regulator, TetR family	K	58	8	2.44948E-13
NOG62004	GDSL-like protein	S	57	8	2.41935E-13
COG1044	Catalyzes the N-acylation of UDP-3-O-acylglucosamine using 3-hydroxyacyl-ACP as the acyl donor. Is involved in the biosynthesis of lipid A, a phosphorylated glycolipid that anchors the lipopolysaccharide to the outer membrane of the cell (By similarity)	M	43	8	2.40941E-13
COG1895	Hepn domain protein	S	53	8	2.38058E-13
NOG30621	group 1 family	M	42	8	2.37606E-13
NOG219481	transcriptional regulator, xre family	K	48	8	2.37228E-13
NOG98386	[NoAnn]	R	33	8	2.34974E-13
NOG05533	Transcriptional regulator	K	21	8	2.32903E-13
NOG57239	Predicted metal-binding protein (DUF2284)	S	59	8	2.31546E-13
NOG97883	[NoAnn]	S	23	8	2.31256E-13
NOG00640	Glycosyl transferase group 1	M	67	8	2.30862E-13
NOG79192	[NoAnn]	S	43	8	2.30036E-13
NOG78792	[NoAnn]	S	60	8	2.2868E-13
NOG05067	Integrase	L	59	8	2.27314E-13
NOG02301	Short-chain dehydrogenase reductase Sdr	R	42	8	2.25139E-13
NOG38164	Flavodoxin-like fold	R	35	8	2.24617E-13
NOG87431	Domain of unknown function DUF87	R	44	8	2.24423E-13
COG3856	small basic protein	S	48	8	2.23444E-13
NOG106195	DNA binding domaincontaining protein	R	81	8	2.21122E-13
COG3697	holo-ACP synthase CitX	H	38	8	2.17498E-13
COG0432	Secondary thiamine-phosphate synthase enzyme	S	61	8	2.15761E-13
NOG83305	[NoAnn]	S	63	8	2.15317E-13
COG2310	tellurium resistance protein	T	109	8	2.15039E-13
NOG64842	flavodoxin	S	54	8	2.14771E-13
NOG95312	[NoAnn]	S	40	8	2.14631E-13
COG3611	replication initiation and membrane attachment	L	60	8	2.14129E-13
NOG215007	macrophage migration inhibitory factor	S	72	10	2.1198E-13
NOG109241	[NoAnn]	S	63	8	2.10417E-13
COG5164	Transcription elongation factor	K	29	8	2.07275E-13
NOG107218	[NoAnn]	S	65	8	2.05792E-13
COG4859	Protein of unknown function (DUF2185)	S	65	8	2.0543E-13
NOG101759	Ferrous iron transport protein A	P	35	11	2.02564E-13
NOG32386	Dehydrogenase	R	42	8	2.00875E-13
COG3007	reductase (By	S	21	8	2.00672E-13
NOG01276	fg-gap repeat protein	S	23	8	2.00118E-13
NOG212560	Glycosyl hydrolase family 43	G	78	8	1.99899E-13
COG0636	F(1)F(0) ATP synthase produces ATP from ADP in the presence of a proton or sodium gradient. F-type ATPases consist of two structural domains, F(1) containing the extramembraneous catalytic core and F(0) containing the membrane proton channel, linked together by a central stalk and a peripheral stalk. During catalysis, ATP synthesis in the catalytic domain of F(1) is coupled via a rotary mechanism…	C	136	10	1.98752E-13
NOG219775	VRR-NUC domain protein	S	39	8	1.98042E-13
COG5495	NADP oxidoreductase, coenzyme f420-dependent	S	42	8	1.97532E-13
NOG01801	membrane	S	146	9	1.96816E-13
COG1607	thioesterase Superfamily protein	I	73	8	1.96697E-13
NOG83659	Subunit f	C	51	8	1.95085E-13
NOG80482	tail fiber protein	S	65	8	1.9432E-13
NOG214523	nucleotidyltransferase substrate binding protein, HI0074 family	R	50	8	1.92649E-13
COG0529	Catalyzes the synthesis of activated sulfate (By similarity)	P	25	8	1.92637E-13
COG2828	AcnD-accessory protein PrpF	S	40	8	1.9198E-13
COG1724	ycfa family	N	28	8	1.90829E-13
NOG19775	[NoAnn]	S	38	8	1.8971E-13
NOG50145	Haloacid dehalogenase family hydrolase domain containing protein	R	50	8	1.89361E-13
NOG25277	germination protein, ger(x)c family	S	59	8	1.87738E-13
COG0114	fumarate hydratase class II	C	82	8	1.87584E-13
NOG61776	Erf family	S	61	8	1.87541E-13
NOG82382	s-layer domain-containing protein	S	61	8	1.87012E-13
NOG101576	Tripartite ATP-independent periplasmic transporter dctq component	P	43	8	1.86345E-13
NOG197255	Phage integrase family	S	28	8	1.86105E-13
NOG33288	Transcriptional regulator, luxr family	K	30	8	1.85342E-13
NOG222370	Domain of unknown function (DUF1837)	S	31	8	1.8534E-13
NOG40626	lipolytic protein G-D-S-L family	S	44	8	1.84947E-13
COG0266	Involved in base excision repair of DNA damaged by oxidation or by mutagenic agents. Acts as DNA glycosylase that recognizes and removes damaged bases. Has a preference for oxidized purines, such as 7,8-dihydro-8-oxoguanine (8-oxoG). Has AP (apurinic apyrimidinic) lyase activity and introduces nicks in the DNA strand. Cleaves the DNA backbone by beta-delta elimination to generate a single-strand …	L	67	8	1.84748E-13
NOG31222	[NoAnn]	S	51	8	1.84747E-13
COG3598	RecA-family ATPase	L	51	8	1.84656E-13
NOG72524	ParB domain protein, nuclease	K	24	8	1.8461E-13
COG1605	Chorismate mutase	E	55	8	1.82827E-13
NOG150785	[NoAnn]	S	83	8	1.81912E-13
NOG00220	transcriptional regulator, lysr family	K	53	8	1.81588E-13
NOG221684	[NoAnn]	S	45	8	1.81549E-13
COG0155	Component of the sulfite reductase complex that catalyzes the 6-electron reduction of sulfite to sulfide. This is one of several activities required for the biosynthesis of L- cysteine from sulfate (By similarity)	C	45	8	1.80834E-13
COG1157	flagellum-specific ATP synthase	N	63	8	1.80662E-13
COG2703	hemerythrin-like, metal-binding protein	P	56	8	1.80594E-13
NOG210447	Protein of unknown function (DUF1064)	S	44	8	1.80388E-13
COG5610	Hydrolase	R	74	8	1.80244E-13
NOG214159	[NoAnn]	S	62	8	1.80049E-13
NOG09329	Diguanylate cyclase	T	42	8	1.80029E-13
NOG66523	antar domain protein	T	81	8	1.79929E-13
NOG15016	spore coat protein CotH	S	64	8	1.79853E-13
COG0510	choline kinase	M	85	8	1.79826E-13
NOG76158	[NoAnn]	S	34	8	1.79784E-13
NOG22447	[NoAnn]	S	78	8	1.79753E-13
NOG110447	Membrane protein putatively involved in post-translational modification of the autoinducing quorum-sensing peptide	S	90	8	1.79737E-13
COG3833	ABC transporter (permease)	P	96	8	1.79719E-13
NOG00331	Glycoside hydrolase, family 9	G	47	8	1.79697E-13
NOG103794	sporulation protein, YlmC YmxH family	S	67	8	1.79662E-13
NOG00673	Binding-protein-dependent transport systems inner membrane component	G	54	8	1.7962E-13
NOG87880	[NoAnn]	S	45	8	1.79527E-13
NOG56902	Formate nitrite transporter	P	38	8	1.79521E-13
NOG18315	Restriction endonuclease BpuJI - N terminal	S	43	8	1.79501E-13
COG3717	Catalyzes the isomerization of 5-dehydro-4-deoxy-D- glucuronate to 3-deoxy-D-glycero-2,5-hexodiulosonate (By similarity)	G	57	8	1.7949E-13
NOG84510	[NoAnn]	S	44	8	1.79424E-13
COG2931	Hemolysin-type calcium-binding	Q	59	8	1.79417E-13
NOG104176	Cobalt transport protein	P	26	8	1.79379E-13
NOG82446	domain protein	R	26	8	1.79321E-13
COG3340	peptidase'	E	53	8	1.79247E-13
NOG82611	[NoAnn]	S	44	8	1.79235E-13
NOG02109	Extracellular solute-binding protein, family 5	R	37	8	1.79199E-13
NOG80763	Promotes RNA polymerase assembly. Latches the N- and C- terminal regions of the beta' subunit thereby facilitating its interaction with the beta and alpha subunits (By similarity)	K	57	8	1.79193E-13
NOG03185	domain protein	S	48	8	1.79191E-13
NOG44849	ggdef family	T	19	8	1.79187E-13
NOG60868	[NoAnn]	S	56	8	1.79178E-13
COG3836	Aldolase	G	108	8	1.79178E-13
COG1148	4Fe-4S Ferredoxin, iron-sulfur binding domain protein	C	70	8	1.79175E-13
NOG48652	[NoAnn]	S	66	8	1.79166E-13
NOG80197	[NoAnn]	S	63	8	1.79158E-13
COG2367	Beta-lactamase	V	83	8	1.79152E-13
NOG216112	Listeria-Bacteroides repeat domain (List_Bact_rpt)	S	72	8	1.79149E-13
NOG35145	[NoAnn]	S	35	8	1.79149E-13
NOG58014	host cell surface-exposed lipoprotein	S	29	8	1.79146E-13
COG2604	Motility accessory factor	S	87	8	1.79144E-13
NOG06006	Uncharacterised protein family (UPF0236)	S	77	9	1.60423E-13
COG1708	DNA polymerase beta domain protein region	R	71	12	1.48246E-13
NOG26491	transposase (IS4,)	L	88	12	1.41166E-13
NOG29941	[NoAnn]	S	66	10	1.04495E-13
NOG53700	[NoAnn]	S	78	10	7.6227E-14
NOG90056	[NoAnn]	S	48	9	5.88517E-14
COG3304	membrAne	S	75	9	5.49179E-14
COG2271	transporter	G	67	9	5.27915E-14
NOG12749	binding-protein-dependent transport systems inner membrane component	G	52	9	5.16979E-14
NOG27585	Conserved repeat	S	71	9	4.85251E-14
NOG194280	integrase family	S	56	9	4.7555E-14
NOG214432	[NoAnn]	S	78	10	4.35263E-14
NOG01662	Major Facilitator	G	62	9	3.36496E-14
NOG11336	helicase	L	45	10	3.31884E-14
COG1586	Catalyzes the decarboxylation of S-adenosylmethionine to S-adenosylmethioninamine (dcAdoMet), the propylamine donor required for the synthesis of the polyamines spermine and spermidine from the diamine putrescine (By similarity)	E	100	9	3.10906E-14
COG2103	Specifically catalyzes the cleavage of the D-lactyl ether substituent of MurNAc 6-phosphate, producing GlcNAc 6- phosphate and D-lactate	R	59	9	2.99201E-14
NOG73581	regulator, lysr family	K	34	9	2.9574E-14
NOG62662	Transposase is3 is911 family protein	L	40	9	2.88888E-14
COG2026	Addiction module toxin, RelE StbE family	D	99	10	2.81788E-14
COG4938	[NoAnn]	S	36	9	2.41969E-14
NOG85973	phage protein	S	55	9	2.36394E-14
NOG212444	[NoAnn]	S	37	9	2.28272E-14
COG3077	Addiction module antitoxin, RelB DinJ family	L	193	18	2.17263E-14
NOG46097	integrase family	L	94	10	2.13144E-14
NOG82635	mobA MobL family protein	S	24	9	2.08748E-14
COG3878	Domain of unknown function (DUF1963)	S	42	9	1.975E-14
COG4399	UPF0754 membrane protein	S	37	9	1.82418E-14
COG0288	carbonic anhydrase	P	52	9	1.80994E-14
NOG67696	Carbon-nitrogen hydrolase	R	26	9	1.80263E-14
NOG64029	[NoAnn]	S	88	9	1.77603E-14
NOG106360	[NoAnn]	S	55	9	1.72024E-14
NOG109082	[NoAnn]	S	45	9	1.66669E-14
COG5405	Protease subunit of a proteasome-like degradation complex believed to be a general protein degrading machinery (By similarity)	O	76	9	1.66133E-14
NOG11250	Type III restriction enzyme, res subunit	V	45	9	1.63243E-14
COG1538	Membrane	M	58	9	1.63203E-14
COG2513	methylisocitrate lyase	G	60	9	1.57554E-14
NOG04041	Nad-dependent epimerase dehydratase	R	50	9	1.57514E-14
NOG101678	domain protein	S	50	10	1.51992E-14
NOG63965	Membrane	S	43	9	1.50366E-14
NOG37034	[NoAnn]	S	62	9	1.4968E-14
NOG213292	[NoAnn]	S	76	9	1.48886E-14
NOG74567	Protein of unknown function (DUF2812)	S	24	9	1.4789E-14
NOG217530	Pfam:PhdYeFM	S	34	9	1.36922E-14
NOG109226	SPFH domain, Band 7 family protein	S	68	9	1.3609E-14
NOG50986	Conserved hypothetical protein (DUF2461)	S	93	9	1.3329E-14
COG3694	ABC transporter (permease)	R	72	9	1.32921E-14
COG1142	4Fe-4S Ferredoxin iron-sulfur binding domain protein	C	76	10	1.30284E-14
COG1527	ATP synthase, subunit	C	102	9	1.29249E-14
COG4775	Part of the outer membrane protein assembly complex, which is involved in assembly and insertion of beta-barrel proteins into the outer membrane	M	59	9	1.2715E-14
NOG01330	Meningioma expressed antigen 5 (Hyaluronidase)	S	28	9	1.27123E-14
NOG45067	Xylose isomerase domain protein TIM barrel	G	46	9	1.23595E-14
NOG104721	site-specific recombinase	L	56	9	1.23119E-14
NOG13604	Abc-2 type transporter	V	58	9	1.22864E-14
NOG215074	[NoAnn]	S	45	9	1.22795E-14
NOG101770	YopX protein	S	66	10	1.2205E-14
NOG50305	[NoAnn]	S	81	9	1.20116E-14
COG1647	carboxylesterase (ec 3.1.1.1)	R	71	9	1.19533E-14
NOG00869	fad dependent oxidoreductase	R	89	9	1.19338E-14
NOG135064	Helix-turn-helix	S	37	9	1.1639E-14
NOG31114	phage major capsid protein (HK97 family)	R	42	9	1.15093E-14
NOG36045	[NoAnn]	S	71	9	1.14014E-14
NOG00425	endonuclease exonuclease phosphatase	S	125	9	1.13347E-14
NOG34318	Abc-2 type transporter	R	68	9	1.11751E-14
COG4997	[NoAnn]	S	83	9	1.1172E-14
NOG47807	Transposase	L	50	9	1.1133E-14
NOG108578	[NoAnn]	S	41	9	1.10327E-14
COG2094	3-methyladenine DNA glycosylase	L	79	9	1.10225E-14
COG4555	(ABC) transporter	C	53	9	1.09849E-14
NOG01357	Periplasmic binding protein LacI transcriptional regulator	G	47	9	1.09789E-14
NOG05001	Flp pilus assembly protein CpaB	U	88	9	1.0885E-14
NOG106576	[NoAnn]	S	45	9	1.07408E-14
NOG62784	Membrane	S	61	9	1.07103E-14
NOG09169	PTS system	G	34	9	1.06006E-14
NOG21285	transposase	L	39	9	1.05731E-14
NOG84867	[NoAnn]	S	60	9	1.05731E-14
NOG03005	Transposase (IS4 family) protein	L	75	9	1.05569E-14
NOG38347	[NoAnn]	S	38	9	1.04946E-14
NOG32362	(ABC) transporter	E	33	9	1.03203E-14
NOG110837	heavy metal-associated domain protein	S	62	9	1.01802E-14
COG4587	(ABC) transporter	R	77	9	1.01163E-14
NOG51153	Domain-Containing protein	S	86	9	1.00991E-14
NOG63915	Uroporphyrinogen decarboxylase (URO-D)	S	63	9	1.00728E-14
COG5484	terminase, small subunit	S	63	9	9.88272E-15
NOG20038	prophage protein	S	35	9	9.8689E-15
NOG23224	[NoAnn]	S	32	9	9.78766E-15
COG2608	heavy metal transport detoxification protein	P	121	13	9.76786E-15
COG5658	Membrane	S	57	9	9.74253E-15
COG2851	Citrate transporter	C	63	9	9.70589E-15
NOG116708	[NoAnn]	S	51	9	9.67157E-15
NOG89777	[NoAnn]	S	33	9	9.65176E-15
NOG83790	response regulator receiver protein	S	59	9	9.50267E-15
COG1816	Catalyzes the hydrolytic deamination of adenine to hypoxanthine. Plays an important role in the purine salvage pathway and in nitrogen catabolism (By similarity)	F	77	9	9.48981E-15
COG3443	ABC superfamily ATP binding cassette transporter, binding protein	R	29	9	9.41696E-15
NOG38987	Transcriptional regulator, TetR family	K	92	9	9.3827E-15
NOG188701	cyclic nucleotide-binding domain protein	T	54	9	9.32199E-15
COG2119	transmembrane protein 165	S	44	9	9.30425E-15
NOG103681	4Fe-4S ferredoxin iron-sulfur binding domain protein	C	59	9	9.26098E-15
NOG73687	Addiction module toxin, RelE StbE family	S	95	9	9.25787E-15
NOG80274	UPF0342 protein	S	47	9	9.22944E-15
COG0308	aminopeptidase	E	65	9	9.08156E-15
NOG09807	phage capsid family	R	57	9	8.95763E-15
NOG92702	ORF6N domain	S	52	9	8.88772E-15
NOG12248	von Willebrand factor, type A	R	16	9	8.86142E-15
NOG212226	[NoAnn]	S	39	9	8.86081E-15
COG1447	pts system	G	65	9	8.78853E-15
NOG63592	Hydrogenase nickel insertion protein HypA	O	54	9	8.69894E-15
NOG78869	Diguanylate cyclase	T	71	9	8.67867E-15
NOG85321	phage protein	S	57	9	8.47176E-15
COG1721	von Willebrand factor, type A	S	39	9	8.42629E-15
NOG14526	helicase	S	65	9	8.4082E-15
COG4573	that is required for full activity and stability of the Y subunit. Could have a chaperone-like function for the proper and stable folding of	G	30	9	8.35687E-15
COG3957	Phosphoketolase	G	72	12	8.3488E-15
NOG00203	Predicted AAA-ATPase	S	130	12	8.33339E-15
NOG04227	[NoAnn]	S	86	9	8.30375E-15
COG1551	Could accelerate the degradation of some genes transcripts potentially through selective RNA binding (By similarity)	T	32	9	8.26954E-15
COG4487	Uncharacterized protein conserved in bacteria (DUF2130)	S	53	9	8.22242E-15
NOG85834	[NoAnn]	S	85	9	8.177E-15
NOG216703	HTH_XRE	K	45	9	8.14765E-15
COG0814	Amino acid transporter	E	47	9	8.10925E-15
NOG30653	[NoAnn]	S	71	9	8.09623E-15
NOG60220	[NoAnn]	S	62	9	8.02507E-15
COG0661	Required, probably indirectly, for the hydroxylation of 2-octaprenylphenol to 2-octaprenyl-6-hydroxy-phenol, the fourth step in ubiquinone biosynthesis (By similarity)	R	75	9	8.01198E-15
NOG215761	Protein of unknown function (DUF2493)	S	38	9	7.93688E-15
COG3408	Glycogen debranching enzyme	G	68	9	7.93338E-15
COG3947	response regulator receiver and SARP domain protein	T	56	9	7.93227E-15
NOG38878	S-layer homology domain	S	49	9	7.87756E-15
COG1806	Bifunctional serine threonine kinase and phosphorylase involved in the regulation of the pyruvate, phosphate dikinase (PPDK) by catalyzing its phosphorylation dephosphorylation (By similarity)	S	24	9	7.85858E-15
NOG79425	Copper amine oxidase domain protein	S	70	9	7.85475E-15
NOG120480	[NoAnn]	S	19	9	7.85339E-15
NOG80024	Protein of unknown function (DUF3298)	S	41	9	7.85041E-15
NOG214275	[NoAnn]	S	46	9	7.80949E-15
COG3033	tryptophanase EC 4.1.99.1	E	46	9	7.80576E-15
NOG40022	PPIC-type PPIASE domain	S	101	9	7.80568E-15
NOG44365	[NoAnn]	S	114	9	7.8024E-15
NOG104431	[NoAnn]	S	40	9	7.8005E-15
NOG88665	Pilin isopeptide linkage domain protein	S	44	9	7.79934E-15
COG2313	Catalyzes the hydrolysis of pseudouridine 5'-phosphate (PsiMP) to ribose 5-phosphate and uracil (By similarity)	Q	91	9	7.79601E-15
COG2733	Membrane	S	42	9	7.79334E-15
NOG52635	Protein of unknown function (DUF2992)	S	95	9	7.78212E-15
NOG33155	Transcriptional activator	T	52	9	7.77325E-15
COG1360	Ompa motb domain protein	N	76	9	7.77128E-15
NOG213822	[NoAnn]	S	55	9	7.77111E-15
NOG99862	[NoAnn]	S	31	9	7.76962E-15
NOG29702	isopropylmalate homocitrate citramalate	Q	51	9	7.76643E-15
COG2201	catalyzes the demethylation of specific methylglutamate residues introduced into the chemoreceptors (methyl-accepting chemotaxis proteins) by CheR (By similarity)	T	56	9	7.76557E-15
COG1010	Precorrin-3B C17-methyltransferase	H	71	9	7.76498E-15
NOG65225	Protein of unknown function (DUF2971)	S	41	9	7.76496E-15
NOG34415	[NoAnn]	S	37	9	7.76468E-15
NOG25316	Outer membrane autotransporter	S	55	9	7.76428E-15
NOG00622	ig domain protein group 2 domain protein	S	22	9	7.76348E-15
NOG180224	Serine Threonine protein kinase	T	23	9	7.76207E-15
NOG61804	[NoAnn]	S	64	9	7.76027E-15
NOG105362	[NoAnn]	S	42	9	7.76E-15
NOG66236	[NoAnn]	S	57	9	7.75997E-15
NOG12856	[NoAnn]	S	57	9	7.75957E-15
NOG82668	[NoAnn]	S	55	9	7.75931E-15
NOG29031	Transcriptional regulator	K	55	9	7.75916E-15
NOG78944	[NoAnn]	S	55	9	7.75909E-15
COG1306	GTP-Binding protein	S	64	9	7.75908E-15
NOG92629	[NoAnn]	S	18	9	7.75878E-15
COG3567	Phage-associated protein, HI1409 family	S	62	9	7.75877E-15
NOG71207	[NoAnn]	L	49	10	7.51194E-15
NOG00344	Isoaspartyl dipeptidase	R	66	10	7.42809E-15
COG1691	1-(5-phosphoribosyl)-5-amino-4-imidazole- carboxylate (AiR) carboxylase	S	111	10	6.30366E-15
COG5341	Secreted protein	S	79	10	6.12553E-15
COG2954	Adenylate cyclase	S	76	10	5.40087E-15
NOG03089	CRISPR-Associated Protein	L	172	10	5.38301E-15
NOG31814	[NoAnn]	S	76	13	5.00191E-15
NOG24108	Protein of unknown function (DUF3298)	S	79	12	4.80055E-15
COG1348	The key enzymatic reactions in nitrogen fixation are catalyzed by the nitrogenase complex, which has 2 components the iron protein and the molybdenum-iron protein (By similarity)	P	81	10	4.59105E-15
NOG47020	CRISPR-associated protein cas6	L	42	10	2.95608E-15
COG0663	Transferase	R	118	10	2.722E-15
COG4712	rad52 22 double-strand break repair protein	S	75	10	2.40989E-15
NOG02169	Histidine kinase	T	79	10	2.32752E-15
NOG40955	MTH538 TIR-like domain (DUF1863)	S	53	11	2.04635E-15
NOG69955	[NoAnn]	S	59	10	1.90555E-15
NOG13285	[NoAnn]	S	62	12	1.65455E-15
NOG215092	[NoAnn]	S	88	10	1.61592E-15
NOG76113	FlgN protein	S	71	20	1.58973E-15
COG0414	Catalyzes the condensation of pantoate with beta-alanine in an ATP-dependent reaction via a pantoyl-adenylate intermediate (By similarity)	H	80	10	1.55586E-15
COG4713	membrAne	S	62	10	1.52221E-15
COG0670	Membrane	S	57	10	1.42006E-15
NOG17730	abc transporter permease protein	P	86	12	1.34413E-15
NOG82020	AP2 domain	S	77	10	1.34375E-15
NOG14369	LysR family transcriptional regulator	K	72	10	1.33019E-15
COG2949	SanA protein	S	66	10	1.26123E-15
COG1239	magnesium chelatase	H	49	12	1.18507E-15
NOG05330	radical SAM domain protein	R	87	10	1.17233E-15
NOG01371	F420-0:Gamma-glutamyl ligase	S	67	10	1.14952E-15
COG0616	Signal peptide peptidase, SppA	O	45	10	1.07195E-15
NOG68615	phage structural protein	S	93	10	1.04068E-15
NOG65357	[NoAnn]	S	90	10	1.0141E-15
COG1928	Dolichyl-phosphate-mannose--protein mannosyltransferase	O	78	10	9.84031E-16
NOG72037	[NoAnn]	S	75	10	9.36529E-16
NOG95261	[NoAnn]	S	75	10	8.88754E-16
NOG82073	Domain of unknown function (DUF378)	S	60	10	8.69531E-16
NOG104914	DNA-binding helix-turn-helix protein	K	25	10	8.58263E-16
COG1146	4fe-4S ferredoxin iroN-sulfur binding	C	75	10	8.22274E-16
NOG215425	FlgN protein	S	38	10	7.9857E-16
COG4127	restriction endonuclease	V	56	10	7.71066E-16
NOG79751	[NoAnn]	S	67	10	7.70851E-16
NOG11549	Nucleotidyl transferase of unknown function (DUF1814)	S	77	10	7.60616E-16
COG0509	The glycine cleavage system catalyzes the degradation of glycine. The H protein shuttles the methylamine group of glycine from the P protein to the T protein (By similarity)	E	68	10	7.53976E-16
NOG39579	[NoAnn]	S	29	10	7.35812E-16
NOG10722	N-acetylglucosamine-1-phosphate transferase, alpha and beta subunits	S	39	10	7.23117E-16
NOG212470	Nucleotidyl transferase of unknown function (DUF1814)	S	34	10	7.15673E-16
NOG93649	DNA-binding helix-turn-helix protein	S	34	10	7.12871E-16
COG2814	Major Facilitator	G	59	10	7.08769E-16
NOG74459	s-layer domain-containing protein	S	56	10	7.05446E-16
COG3181	extra-cytoplasmic solute receptor family protein	S	113	10	6.89931E-16
NOG110921	peptidase M42 family protein	R	74	10	6.66953E-16
COG0499	May play a key role in the regulation of the intracellular concentration of adenosylhomocysteine (By similarity)	H	74	10	6.56293E-16
NOG06248	[NoAnn]	S	79	11	6.37685E-16
COG0199	Binds 16S rRNA, required for the assembly of 30S particles and may also be responsible for determining the conformation of the 16S rRNA at the A site (By similarity)	J	162	10	6.36593E-16
COG3653	Deacylase	Q	86	10	6.24072E-16
COG4898	conserved protein UCP033199	S	30	10	6.21425E-16
NOG78073	BioY family	S	48	10	6.18099E-16
COG2191	Formylmethanofuran dehydrogenase subunit E	C	29	11	6.13865E-16
COG1995	Catalyzes the NAD(P)-dependent oxidation of 4- (phosphohydroxy)-L-threonine (HTP) into 2-amino-3-oxo-4- (phosphohydroxy)butyric acid which spontaneously decarboxylates to form 3-amino-2-oxopropyl phosphate (AHAP) (By similarity)	H	57	10	6.11477E-16
NOG45270	[NoAnn]	S	58	10	5.86851E-16
NOG62713	[NoAnn]	S	106	10	5.79623E-16
NOG71794	adenosyl cobinamide kinase adenosyl cobinamide phosphate guanylyltransferase	S	45	10	5.66212E-16
COG4099	phospholipase Carboxylesterase	R	39	10	5.56303E-16
NOG219473	Helix-turn-helix	S	34	10	5.26414E-16
NOG26137	Type I restriction modification DNA specificity domain	V	76	10	5.24844E-16
NOG56853	[NoAnn]	S	45	10	5.14573E-16
NOG41136	[NoAnn]	S	92	10	5.12975E-16
NOG135087	[NoAnn]	S	44	10	5.08424E-16
NOG76249	Transcriptional regulator	K	65	10	5.06431E-16
NOG10938	Protein of unknown function (DUF2804)	S	96	10	5.03693E-16
COG1658	Required for correct processing of both the 5' and 3' ends of 5S rRNA precursor. Cleaves both sides of a double-stranded region yielding mature 5S rRNA in one step (By similarity)	L	82	10	4.97787E-16
NOG44540	galactofuranosyltransferase	S	45	10	4.95181E-16
NOG59052	Domain of unknown function (DUF955)	S	73	10	4.87403E-16
NOG81693	[NoAnn]	S	69	10	4.72116E-16
NOG14006	Protein of unknown function (DUF541)	S	67	10	4.72036E-16
NOG102050	stage II sporulation protein	S	49	10	4.69196E-16
NOG26606	[NoAnn]	S	49	10	4.59777E-16
NOG30521	s-layer protein	S	135	10	4.59672E-16
NOG47450	Plasmid stabilization system	S	44	10	4.51763E-16
COG3290	signal transduction histidine kinase regulating citrate malate metabolism	T	58	10	4.5159E-16
NOG81292	[NoAnn]	S	86	10	4.50594E-16
NOG98952	Glycosyl transferase group 1	S	30	10	4.439E-16
NOG82587	(LipO)protein	S	76	10	4.42378E-16
NOG00108	Dehydrogenase	C	49	10	4.3904E-16
NOG105344	[NoAnn]	S	56	10	4.3897E-16
NOG27147	Membrane associated	S	57	10	4.3597E-16
NOG31033	response regulator	T	52	10	4.30532E-16
NOG212300	Histidine kinase	T	73	10	4.28124E-16
NOG02023	Histidine kinase	T	106	11	4.27843E-16
NOG213808	glycosyl transferase family	M	79	10	4.27763E-16
NOG95779	HTH_XRE	S	49	10	4.27388E-16
NOG31406	xylose isomerase domain-containing protein tim barrel	G	60	10	4.21025E-16
NOG63947	cytoplasmic protein	S	92	10	4.20984E-16
NOG102117	[NoAnn]	S	56	10	4.12728E-16
NOG01477	[NoAnn]	S	66	10	4.09167E-16
NOG104497	Ribosomal protein L7AE	J	53	10	4.08429E-16
COG0861	membrane protein terC	P	38	10	3.99868E-16
COG1392	Phosphate transport regulator	P	79	10	3.98075E-16
NOG69450	Transcriptional regulator	K	48	10	3.79561E-16
NOG67131	Transposase (IS4 family protein)	L	45	10	3.79248E-16
NOG62882	[NoAnn]	S	117	10	3.75753E-16
COG0243	molybdopterin oxidoreductase	C	94	10	3.73682E-16
COG3603	amino acid-binding act domain-containing protein	S	68	10	3.653E-16
COG2022	Catalyzes the rearrangement of 1-deoxy-D-xylulose 5- phosphate (DXP) to produce the thiazole phosphate moiety of thiamine. Sulfur is provided by the thiocarboxylate moiety of the carrier protein ThiS. In vitro, sulfur can be provided by H(2)S (By similarity)	H	85	10	3.60968E-16
COG0145	5-oxoprolinase	E	53	10	3.60645E-16
NOG16523	[NoAnn]	S	55	10	3.59667E-16
NOG94929	accessory gene regulator B	S	53	10	3.58373E-16
NOG18877	Sigma-70, region 4	S	56	10	3.57287E-16
NOG81375	[NoAnn]	S	29	10	3.56075E-16
COG1480	Metal Dependent Phosphohydrolase	R	62	10	3.49286E-16
NOG215905	Pfam:Exonuc_X-T	L	29	10	3.48858E-16
NOG02564	extracellular solute-binding protein, family 1	G	131	10	3.46325E-16
NOG52805	[NoAnn]	S	27	10	3.45427E-16
COG1353	crispr-associated protein	L	81	10	3.43717E-16
NOG64407	acetyltransferase, (GNAT) family	R	72	10	3.42033E-16
NOG139870	extracellular solute-binding protein, family 1	R	63	10	3.41869E-16
NOG23913	Pantothenate kinase	H	64	10	3.40255E-16
NOG00285	[NoAnn]	S	71	10	3.39088E-16
COG2048	heterodisulfide reductase	C	75	10	3.38069E-16
NOG04185	Major Facilitator superfamily	G	54	10	3.37495E-16
COG5525	terminase (large subunit)	R	113	10	3.37152E-16
COG1558	flagellar basal-body rod protein flgc	N	77	10	3.37082E-16
NOG92393	DNAj domain protein	O	66	10	3.37015E-16
NOG29596	[NoAnn]	S	109	10	3.36995E-16
COG3629	Transcriptional regulator	K	49	10	3.36654E-16
COG3822	Protein of unknown function (DUF1498)	S	121	10	3.36574E-16
COG3882	FkbH Like Protein	Q	56	10	3.36471E-16
NOG212461	alpha-L-rhamnosidase	S	68	10	3.3638E-16
NOG97909	[NoAnn]	S	49	10	3.36262E-16
NOG86889	Staphylococcal protein of unknown function (DUF960)	S	32	10	3.36154E-16
NOG99484	[NoAnn]	S	76	10	3.36145E-16
COG3051	citrate lyase, alpha	C	50	10	3.36089E-16
NOG17810	terminase, large subunit	R	39	10	3.36089E-16
COG1841	50S ribosomal protein L30	J	110	10	3.3607E-16
COG1766	The M ring may be actively involved in energy transduction (By similarity)	N	78	10	3.36063E-16
COG2317	Carboxypeptidase	E	82	11	2.55622E-16
NOG92956	[NoAnn]	S	41	11	2.17124E-16
NOG31616	Pfam:UPF0153	S	94	12	1.83901E-16
NOG33926	Transcriptional regulator	K	57	11	1.70136E-16
NOG63354	conjugative transposon protein	S	72	11	1.67098E-16
NOG66027	ppic-type ppiase domain	S	49	11	1.65396E-16
NOG64490	nucleotidyltransferase substrate binding protein, HI0074 family	R	74	11	1.39944E-16
COG0384	phenazine biosynthesis protein, phzf family	R	72	11	1.2786E-16
NOG87258	divIVA domain	S	63	11	1.18973E-16
NOG00322	binding-protein-dependent transport systems inner membrane Component	G	66	11	1.1189E-16
COG1516	flagellar protein FliS	N	80	21	1.07599E-16
COG5433	Transposase	L	54	11	1.02012E-16
COG2243	Precorrin-2 c20-methyltransferase	H	82	11	9.82433E-17
COG1043	Involved in the biosynthesis of lipid A, a phosphorylated glycolipid that anchors the lipopolysaccharide to the outer membrane of the cell (By similarity)	M	35	11	9.56129E-17
NOG118412	[NoAnn]	S	55	11	7.43823E-17
COG0022	Dehydrogenase, E1 component	C	66	11	7.00909E-17
NOG72188	Glyoxalase Bleomycin resistance protein (Dioxygenase	R	54	11	6.93535E-17
NOG213548	nitroreductase	S	36	11	6.41697E-17
NOG79677	[NoAnn]	S	171	15	5.84062E-17
NOG36367	Abc-2 type transporter	R	61	11	5.6053E-17
NOG66675	regulator, Fur family	K	95	11	5.58865E-17
NOG00052	drug resistance transporter emrb qaca subfamily	P	39	11	5.48852E-17
NOG41848	Histidine kinase	T	68	11	4.97852E-17
NOG37793	phage protein	S	92	11	4.66723E-17
COG4936	Histidine kinase	T	83	11	4.41787E-17
NOG48860	selenium metabolism protein yedf	S	93	11	4.41182E-17
COG2079	MMGE PRPD family protein	R	62	11	4.12863E-17
NOG08760	Atp-binding protein	R	50	11	3.94903E-17
NOG55793	Membrane	S	100	11	3.71014E-17
NOG20965	[NoAnn]	S	63	11	3.66472E-17
COG3583	domain protein	S	92	11	3.48958E-17
NOG00194	Glycosyl transferase, family 2	M	124	15	3.44985E-17
NOG02019	tetratricopeptide repeat protein	S	80	11	3.44851E-17
NOG52198	toxin secretion phage lysis holin	S	53	11	3.35116E-17
NOG104044	[NoAnn]	S	60	11	3.22263E-17
NOG49978	[NoAnn]	S	100	15	3.08423E-17
NOG08877	Bacterial membrane protein YfhO	S	53	11	2.95793E-17
COG4717	domain protein	S	56	11	2.89737E-17
NOG05788	stage III sporulation protein ae	S	138	11	2.89646E-17
COG2204	two component, sigma54 specific, transcriptional regulator, Fis family	T	51	11	2.87731E-17
COG5039	Polysaccharide pyruvyl transferase	M	62	11	2.80212E-17
NOG103831	[NoAnn]	S	82	11	2.79635E-17
NOG43310	transposase	L	37	11	2.79171E-17
COG0403	The glycine cleavage system catalyzes the degradation of glycine. The P protein binds the alpha-amino group of glycine through its pyridoxal phosphate cofactor	E	67	11	2.62641E-17
COG3307	O-Antigen Polymerase	M	62	11	2.5518E-17
COG2234	peptidase m28	R	68	11	2.50218E-17
NOG83788	Transcriptional regulator	K	77	11	2.47908E-17
COG4086	extracellular protein	S	74	12	2.40153E-17
COG1859	Removes the 2'-phosphate from RNA via an intermediate in which the phosphate is ADP-ribosylated by NAD followed by a presumed transesterification to release the RNA and generate ADP- ribose 1''-2''-cyclic phosphate (APPR P). May function as an ADP- ribosylase (By similarity)	J	62	11	2.34635E-17
COG1270	Converts cobyric acid to cobinamide by the addition of aminopropanol on the F carboxylic group (By similarity)	H	85	11	2.33432E-17
COG4722	tail component	S	68	11	2.31513E-17
NOG54153	transcriptional regulator, merr family	K	68	11	2.31002E-17
NOG211998	Type III restriction enzyme res subunit	V	61	11	2.24935E-17
NOG65200	[NoAnn]	S	48	11	2.23556E-17
COG1652	lysm domain	S	106	11	2.21774E-17
NOG104360	[NoAnn]	S	96	11	2.204E-17
COG4864	UPF0365 protein	S	82	11	2.20139E-17
COG1539	dihydroneopterin aldolase	H	95	11	2.17556E-17
NOG22370	[NoAnn]	S	72	11	2.11463E-17
COG0720	synthase	H	99	11	2.10204E-17
COG0723	Component of the ubiquinol-cytochrome c reductase complex (complex III or cytochrome b-c1 complex), which is a respiratory chain that generates an electrochemical potential coupled to ATP synthesis (By similarity)	C	132	11	2.09074E-17
NOG78891	cytoplasmic protein	S	98	11	2.08352E-17
NOG83138	Transcriptional regulator	K	41	11	2.06663E-17
NOG46321	antar domain protein	S	86	11	2.06267E-17
NOG101266	hypothetical protein, partial	S	59	11	2.05495E-17
NOG64804	[NoAnn]	S	156	11	2.01208E-17
NOG09503	O-Methyltransferase	S	84	11	1.99919E-17
NOG01100	PhosPhorylase	S	97	11	1.99176E-17
COG2032	Destroys radicals which are normally produced within the cells and which are toxic to biological systems (By similarity)	P	67	11	1.90067E-17
NOG102482	Protein of unknown function (DUF464)	S	60	11	1.89221E-17
NOG211928	[NoAnn]	S	78	11	1.87682E-17
NOG12183	[NoAnn]	S	75	11	1.86858E-17
NOG23667	ABC transporter (permease)	V	48	11	1.85872E-17
NOG10810	methyltransferase	M	100	11	1.84685E-17
COG4189	Transcriptional regulator	K	65	11	1.83465E-17
COG2515	1-aminocyclopropane-1-carboxylate deaminase	E	56	11	1.8104E-17
NOG87034	[NoAnn]	S	40	11	1.78272E-17
COG2365	protein tyrosine serine phosphatase	T	103	11	1.77985E-17
NOG20258	atp-binding protein	S	57	11	1.7435E-17
NOG09389	Transcriptional regulator	K	53	11	1.73342E-17
COG0291	50s ribosomal protein L35	J	104	11	1.67019E-17
COG2160	Catalyzes the conversion of L-arabinose to L-ribulose (By similarity)	G	116	11	1.66972E-17
COG5401	germination protein	R	81	11	1.65896E-17
NOG10791	[NoAnn]	S	75	11	1.65843E-17
NOG19353	2-hydroxyglutaryl-CoA dehydratase	S	89	11	1.63757E-17
NOG102439	domain protein	S	77	11	1.63263E-17
NOG223225	[NoAnn]	S	47	11	1.62339E-17
NOG31663	isochorismatase	Q	52	11	1.62089E-17
NOG65276	Hnh endonuclease	V	71	11	1.59963E-17
NOG112910	Sporulation initiation factor Spo0A domain protein	S	55	11	1.5919E-17
NOG02103	CRISPR-associated protein Csd1 family	L	169	11	1.5802E-17
NOG76168	[NoAnn]	S	54	11	1.55561E-17
COG3640	cobyrinic Acid a,c-diamide synthase	D	132	11	1.5495E-17
NOG80680	Transcriptional regulator (XRE family	K	57	11	1.5437E-17
NOG31115	transcriptional regulator (AraC family)	K	112	12	1.53383E-17
NOG02877	DNA maturase	S	33	11	1.5267E-17
COG1039	Endonuclease that specifically degrades the RNA of RNA- DNA hybrids (By similarity)	L	80	11	1.50679E-17
COG1633	Rubrerythrin	S	85	12	1.49794E-17
NOG216562	[NoAnn]	S	48	11	1.49379E-17
NOG10083	Metal Dependent Phosphohydrolase	R	66	11	1.49017E-17
NOG22654	[NoAnn]	S	31	11	1.49008E-17
NOG101724	[NoAnn]	S	34	11	1.49001E-17
COG2426	small multi-drug export	S	93	11	1.48881E-17
NOG05837	[NoAnn]	S	88	11	1.46844E-17
NOG32355	Cytidylate kinase	S	84	11	1.46643E-17
COG1003	The glycine cleavage system catalyzes the degradation of glycine. The P protein binds the alpha-amino group of glycine through its pyridoxal phosphate cofactor	E	69	11	1.46578E-17
NOG84893	Protein of unknown function (DUF1064)	S	80	11	1.46298E-17
NOG13035	K07001 NTE family protein	R	87	11	1.46094E-17
NOG64746	(sortase) family	S	91	11	1.46087E-17
NOG40262	transcriptional regulator, MarR family	K	72	11	1.46017E-17
COG1587	Uroporphyrinogen-III synthase	H	71	11	1.45963E-17
NOG41151	Protein of unknown function DUF115	S	47	11	1.45767E-17
NOG03180	oxidoreductase	R	37	11	1.45713E-17
NOG51513	[NoAnn]	S	24	11	1.45703E-17
COG1298	Flagellar biosynthesis protein flha	N	97	11	1.45626E-17
NOG28104	integral membrane protein TIGR02185	S	47	11	1.45561E-17
NOG222340	ERF superfamily	S	35	11	1.45559E-17
NOG71625	[NoAnn]	S	81	11	1.45557E-17
NOG18345	extracellular solute-binding protein family 1	G	68	11	1.45541E-17
NOG218477	Thiamine biosynthesis protein thiS	H	20	11	1.4554E-17
COG1273	Could be involved in DNA repair (By similarity)	L	49	12	1.40701E-17
NOG61190	DnaD domain protein	S	92	13	1.36919E-17
COG0010	agmatinase (EC 3.5.3.11)	E	139	13	1.11328E-17
NOG101261	transcriptional regulator, merr family	K	78	14	9.64133E-18
COG0368	Joins Ado-cobinamide-GDP and alpha-ribazole to generate adenosylcobalamin (Ado-cobalamin) (By similarity)	H	81	12	9.16335E-18
NOG48154	[NoAnn]	S	47	12	8.41611E-18
COG1067	atp-dependent protease	O	110	14	6.84661E-18
COG4684	membrAne	S	77	12	6.40215E-18
NOG212478	methyltransferase	R	62	18	6.31993E-18
NOG01410	Integrase catalytic subunit	L	86	12	4.90078E-18
NOG02455	Glycosyl Hydrolase Family 88	R	80	13	4.8588E-18
NOG83536	Transcriptional regulator	K	73	12	3.78438E-18
COG0780	Catalyzes the NADPH-dependent reduction of 7-cyano-7- deazaguanine (preQ0) to 7-aminomethyl-7-deazaguanine (preQ1) (By similarity)	R	90	12	3.67557E-18
NOG01575	M protein-like MukB domain-containing protein	S	71	12	3.32718E-18
COG5012	cobalamin b12-binding domain protein	R	77	13	3.17505E-18
NOG100846	[NoAnn]	S	51	12	3.08964E-18
COG4154	RbsD or FucU transport	G	88	12	3.03608E-18
NOG117312	[NoAnn]	S	41	12	2.37865E-18
NOG90223	Helix-turn-helix	K	54	12	2.37736E-18
NOG41940	Gcn5-related n-acetyltransferase	R	92	12	2.34646E-18
COG1038	Catalyzes a 2-step reaction, involving the ATP-dependent carboxylation of the covalently attached biotin in the first step and the transfer of the carboxyl group to pyruvate in the second (By similarity)	C	64	12	2.12716E-18
COG2452	Resolvase domain protein	L	64	12	1.98482E-18
COG4880	beta propeller domain protein	S	88	12	1.97544E-18
NOG06091	[NoAnn]	S	45	12	1.87675E-18
NOG212021	Major Facilitator	G	158	12	1.86565E-18
NOG10943	F420-0:Gamma-glutamyl ligase	S	114	12	1.83474E-18
NOG63324	Prophage pi2 protein 37	S	96	13	1.8217E-18
NOG43477	domain) protein	S	69	12	1.81876E-18
NOG02832	Glycosyl transferase, family 2	M	102	14	1.80019E-18
NOG01275	Glycosyl transferase group 1	M	86	12	1.67071E-18
COG0315	Together with MoaA, is involved in the conversion of 5'- GTP to cyclic pyranopterin monophosphate (cPMP or molybdopterin precursor Z) (By similarity)	H	77	12	1.62433E-18
NOG80335	Addiction module antitoxin, RelB DinJ family	L	77	12	1.57639E-18
NOG79810	septum formation initiator	S	70	12	1.55772E-18
NOG54976	[NoAnn]	S	118	12	1.48026E-18
NOG15202	replication	L	99	13	1.35674E-18
COG1352	Methylation of the membrane-bound methyl-accepting chemotaxis proteins (MCP) to form gamma-glutamyl methyl ester residues in MCP (By similarity)	N	73	12	1.32259E-18
COG2087	Adenosylcobinamide kinase	H	73	12	1.27674E-18
NOG85528	YqaJ-like viral recombinase domain	S	37	12	1.27579E-18
NOG63419	Activator of cell division through the inhibition of FtsZ GTPase activity, therefore promoting FtsZ assembly into bundles of protofilaments necessary for the formation of the division Z ring. It is recruited early at mid-cell but it is not essential for cell division (By similarity)	S	76	12	1.26042E-18
NOG69308	VRR-NUC domain protein	S	106	12	1.2527E-18
COG3442	Glutamine amidotransferase	R	111	12	1.22587E-18
NOG05478	cell wall surface anchor family protein	S	102	12	1.21972E-18
NOG55628	P-loop domain protein	R	76	12	1.19113E-18
COG1071	Dehydrogenase	C	81	12	1.19016E-18
NOG43137	[NoAnn]	S	49	12	1.17542E-18
COG1225	alkyl hydroperoxide reductase Thiol specific antioxidant Mal allergen	O	120	15	1.11969E-18
NOG28218	[NoAnn]	S	66	12	1.10515E-18
NOG02081	[NoAnn]	S	61	12	1.0568E-18
COG2423	Ornithine Cyclodeaminase	E	97	15	1.04888E-18
COG3550	domain protein	R	111	12	9.86326E-19
NOG30960	[NoAnn]	S	70	15	9.74131E-19
COG1797	Responsible for the amidation of carboxylic groups at position A and C of either cobyrinic acid or hydrogenobrynic acid. NH(2) groups are provided by glutamine, and one molecule of ATP is hydrogenolyzed for each amidation (By similarity)	H	81	12	9.57793E-19
COG2852	DNA cytosine-5,-methyltransferase	S	123	12	9.21509E-19
NOG212396	CRISPR-associated protein, Csd1 family	L	73	16	9.19579E-19
NOG84194	hydrolase family	M	48	12	9.1935E-19
NOG10955	atp gtp-binding protein	S	43	12	9.16367E-19
NOG89559	Protein of unknown function (DUF2953)	S	61	12	9.14077E-19
NOG47106	[NoAnn]	S	143	12	9.13392E-19
NOG70887	[NoAnn]	S	72	12	9.03397E-19
COG0157	nicotinate-nucleotide pyrophosphorylase	H	94	12	8.94892E-19
NOG79692	domain protein	R	85	12	8.89973E-19
COG0666	Ankyrin Repeat	R	101	12	8.77866E-19
COG0113	delta-aminolevulinic acid dehydratase	H	69	12	8.73574E-19
COG4951	Type III restriction protein, res subunit	L	61	12	8.73417E-19
NOG80945	Toxin-antitoxin system, toxin component, RelE family	S	48	12	8.64744E-19
NOG70667	Pfam:DUF304	S	105	12	8.57759E-19
NOG214312	[NoAnn]	S	106	12	8.53483E-19
NOG23866	[NoAnn]	S	63	12	8.22383E-19
COG3608	succinylglutamate desuccinylase aspartoacylase	S	110	26	8.22341E-19
NOG08066	[NoAnn]	S	83	12	8.19398E-19
NOG35004	Histidine triad	S	53	12	8.1562E-19
COG2339	Involved in the degradation of specific anti-sigma factors (By similarity)	S	70	12	8.07613E-19
NOG34660	Hd domain protein	R	63	12	8.02958E-19
NOG38413	PAP2 Family	S	141	13	8.02207E-19
NOG102109	Helix-turn-helix	S	125	12	8.02042E-19
NOG13741	methionine sulfoxide reductase A	S	118	12	7.80179E-19
NOG54021	phosphoadenosine phosphosulfate reductase	S	67	12	7.76376E-19
COG3835	regulatoR	K	77	12	7.74704E-19
NOG08483	Reverse transcriptase	L	50	14	7.67516E-19
NOG55645	s-layer protein	S	125	12	7.44126E-19
NOG35747	(Rhomboid) family	R	82	12	7.43429E-19
COG2241	precorrin-6y C5,15-methyltransferase	H	75	12	7.35382E-19
COG2242	precorrin-6y C5,15-methyltransferase	H	87	12	7.35382E-19
COG2158	Cysteine-rich small domain protein	R	52	12	7.35318E-19
NOG11553	AAA domain (dynein-related subfamily)	R	93	13	7.3214E-19
COG4211	permease protein	G	109	12	7.2896E-19
NOG42549	[NoAnn]	S	52	12	7.15145E-19
NOG12139	Xylose isomerase domain protein TIM barrel	G	86	12	7.14034E-19
COG3804	dihydrodipicolinate reductase	S	81	12	6.89084E-19
NOG05922	alpha-L-rhamnosidase	S	52	12	6.87058E-19
COG2895	may be the GTPase, regulating ATP sulfurylase activity (By similarity)	P	54	12	6.80113E-19
COG3274	Membrane	S	91	12	6.73169E-19
COG2030	maoc domain protein dehydratase	I	64	12	6.72007E-19
NOG50618	Glycosyl transferase, family 2	M	88	12	6.67702E-19
NOG36881	[NoAnn]	S	53	12	6.64771E-19
NOG43424	Peptidase C11, clostripain	S	49	12	6.5574E-19
NOG05314	[NoAnn]	S	85	12	6.53761E-19
COG4670	CoA transferase having broad substrate specificity for short-chain acyl-CoA thioesters with the activity decreasing when the length of the carboxylic acid chain exceeds four carbons (By similarity)	I	105	12	6.50668E-19
COG1424	Catalyzes the transformation of pimelate into pimeloyl- CoA with concomitant hydrolysis of ATP to AMP (By similarity)	H	33	12	6.47385E-19
COG3267	General secretion pathway protein	U	43	13	6.3874E-19
NOG65455	Transcriptional regulator	K	28	12	6.36939E-19
NOG62970	[NoAnn]	S	124	12	6.35921E-19
COG3633	Involved in the import of serine and threonine into the cell, with the concomitant import of sodium (symport system) (By similarity)	E	92	12	6.33901E-19
NOG68927	[NoAnn]	S	39	12	6.33168E-19
COG1543	hydrolase family 57	G	55	12	6.32313E-19
COG2942	n-acylglucosamine 2-epimerase	G	62	12	6.30638E-19
COG2831	Polypeptide-transport-associated domain protein, ShlB-type	U	75	12	6.30603E-19
COG0209	Provides the precursors necessary for DNA synthesis. Catalyzes the biosynthesis of deoxyribonucleotides from the corresponding ribonucleotides (By similarity)	F	121	12	6.30541E-19
NOG66095	XkdN-like protein	S	80	12	6.30532E-19
NOG62102	Host cell surface-exposed lipoprotein	S	67	12	6.30434E-19
NOG08386	Histidine kinase	T	76	13	3.21739E-19
NOG09896	Exopolysaccharide biosynthesis protein	S	53	13	2.85121E-19
NOG212135	[NoAnn]	S	65	13	2.79282E-19
COG1433	Dinitrogenase iron-molybdenum cofactor biosynthesis protein	S	122	13	2.37022E-19
COG4213	(ABC) transporter	G	79	13	1.96393E-19
COG1679	Aconitase subunit 1	S	93	13	1.6018E-19
COG0603	Catalyzes the ATP-dependent conversion of 7-carboxy-7- deazaguanine (CDG) to 7-cyano-7-deazaguanine (preQ(0)) (By similarity)	R	97	13	1.44858E-19
COG4420	integral membrane protein	S	145	15	1.41223E-19
COG1585	Membrane	O	78	13	1.40192E-19
NOG46199	Putative transposase, YhgA-like	S	77	14	1.30159E-19
NOG82121	Prophage LambdaCh01, transcriptional regulator	K	51	13	1.25663E-19
NOG69166	Domain of unknown function (DUF955)	S	92	13	1.16577E-19
NOG51548	DNA N-6-adenine-methyltransferase	L	78	13	1.16569E-19
NOG210978	[NoAnn]	S	46	13	1.16472E-19
NOG71456	[NoAnn]	S	64	14	1.127E-19
NOG79131	redox-active disulfide protein 2	S	55	13	1.03987E-19
NOG53279	[NoAnn]	S	75	13	1.02334E-19
COG4989	Aldo keto reductase	C	62	13	1.01295E-19
NOG88462	[NoAnn]	S	94	13	9.38848E-20
NOG215408	HTH_XRE	K	49	14	9.29562E-20
COG4889	helicase	L	72	13	8.88598E-20
NOG24471	(ABC) transporter	P	59	13	8.4743E-20
COG3090	Tripartite ATP-independent periplasmic transporter dctq component	G	159	13	7.81365E-20
COG1781	Involved in allosteric regulation of aspartate carbamoyltransferase (By similarity)	F	103	13	7.39543E-20
NOG16170	Carbohydrate ABC transporter membrane protein 1, CUT1 family (TC 3.A.1.1.-)	R	46	14	7.28302E-20
NOG212172	Type iii restriction enzyme, res subunit	V	61	13	7.17113E-20
COG0701	permease	R	122	15	7.14098E-20
COG4149	molybdate abc transporter	P	106	13	6.94214E-20
NOG50533	tail protein	S	78	13	6.80257E-20
NOG87480	Toxin-antitoxin system, toxin component, HicA family	S	46	14	6.77788E-20
COG4463	transcriptional regulator, ctsr	K	168	17	6.48792E-20
NOG62060	Membrane	S	93	13	6.43366E-20
NOG169068	[NoAnn]	S	128	13	6.29675E-20
NOG22425	Transposase (IS4 family	L	114	13	6.2659E-20
NOG56506	[NoAnn]	S	78	13	6.15436E-20
NOG227376	[NoAnn]	S	37	13	5.94178E-20
NOG83226	[NoAnn]	S	119	13	5.89673E-20
NOG64130	[NoAnn]	S	20	13	5.51542E-20
COG1144	oxidoreductase, delta subunit	C	82	13	5.51391E-20
NOG99122	phage protein	S	45	13	5.42012E-20
NOG02818	PglZ domain protein	S	110	13	5.36003E-20
COG0725	ABC transporter, periplasmic molybdate-binding protein	P	120	13	5.26836E-20
COG5511	Phage portal protein lambda family	R	128	13	5.2562E-20
NOG00561	Endonuclease	S	101	13	5.22606E-20
COG0132	Catalyzes a mechanistically unusual reaction, the ATP- dependent insertion of CO2 between the N7 and N8 nitrogen atoms of 7,8-diaminopelargonic acid (DAPA) to form an ureido ring (By similarity)	H	78	13	5.21664E-20
NOG20487	Antirestriction protein	S	136	13	5.09762E-20
NOG30139	Hydrolase	R	74	14	4.86624E-20
COG3695	methyltransferase	L	111	13	4.68363E-20
NOG213349	Histidine kinase	T	118	13	4.63968E-20
NOG63197	protein conserved in bacteria (DUF2325)	S	125	13	4.39858E-20
COG0512	anthranilate synthase	E	132	15	4.29137E-20
COG4747	ACT domain protein	E	121	13	4.26132E-20
COG1661	DNA-binding protein	S	88	13	4.15776E-20
NOG213456	helix-turn-helix protein	K	73	13	4.08709E-20
COG1776	CheC --inhibitor of MCP methylation	N	118	13	4.02601E-20
NOG64038	CHP02436-containing protein	S	101	13	3.99519E-20
NOG83108	[NoAnn]	S	65	13	3.93826E-20
COG0365	Catalyzes the conversion of acetate into acetyl-CoA (AcCoA), an essential intermediate at the junction of anabolic and catabolic pathways. AcsA undergoes a two-step reaction. In the first half reaction, AcsA combines acetate with ATP to form acetyl-adenylate (AcAMP) intermediate. In the second half reaction, it can then transfer the acetyl group from AcAMP to the sulfhydryl group of CoA, forming …	I	136	13	3.90521E-20
COG0651	Monovalent cation H antiporter subunit D	C	125	13	3.86482E-20
NOG21720	domain protein	S	49	13	3.82569E-20
NOG03318	Extracellular solute-binding protein, family 5	R	29	13	3.71198E-20
NOG101197	[NoAnn]	S	77	13	3.55391E-20
NOG63942	Drtgg domain protein	S	112	13	3.51331E-20
NOG54923	atp gtp-binding protein	S	118	13	3.50467E-20
NOG01637	hydrolase family 43	G	69	13	3.4149E-20
COG3238	membrAne	S	101	13	3.41238E-20
NOG212364	Antioxidant AhpC Tsa family	O	65	13	3.37702E-20
NOG23922	site-specific recombinase	L	67	13	3.36811E-20
COG0547	Anthranilate phosphoribosyltransferase	E	165	13	3.35223E-20
COG3950	Atp-binding protein	R	117	13	3.30746E-20
NOG04108	[NoAnn]	S	51	13	3.29295E-20
COG4926	Phage minor structural protein	S	138	13	3.2818E-20
NOG87120	Anaerobic ribonucleoside-triphosphate reductase	S	76	13	3.25941E-20
NOG102642	3D domain protein	S	83	14	3.19261E-20
COG3512	CRISPR (clustered regularly interspaced short palindromic repeat), is an adaptive immune system that provides protection against mobile genetic elements (viruses, transposable elements and conjugative plasmids). CRISPR clusters contain sequences complementary to antecedent mobile elements and target invading nucleic acids. CRISPR clusters are transcribed and processed into CRISPR RNA (crRNA). Fun…	L	102	13	3.17114E-20
NOG67402	stage III sporulation protein AH	S	98	13	3.12922E-20
COG4295	Uncharacterized protein conserved in bacteria (DUF2263)	S	67	13	3.11025E-20
NOG56040	[NoAnn]	S	68	16	3.09218E-20
COG2099	precorrin-6x reductase	H	84	14	3.02806E-20
NOG76045	[NoAnn]	S	84	13	3.0038E-20
NOG10413	VWA	R	65	13	2.89808E-20
COG1903	May catalyze the methylation of C-1 in cobalt-precorrin- 5 and the subsequent extrusion of acetic acid from the resulting intermediate to form cobalt-precorrin-6A (By similarity)	H	104	13	2.80727E-20
COG2815	Serine Threonine protein kinase	T	93	13	2.76316E-20
COG3876	conserved protein UCP016719	S	57	13	2.75122E-20
COG2390	Transcriptional regulator	K	120	13	2.74229E-20
NOG118268	ATP dependent DNA ligase domain	L	51	13	2.73749E-20
COG3976	fmN-binding domain protein	S	64	13	2.73333E-20
COG1156	Produces ATP from ADP in the presence of a proton gradient across the membrane. The V-type beta chain is a regulatory subunit (By similarity)	C	126	13	2.73222E-20
NOG35591	N-6 DNA Methylase	S	123	14	2.37283E-20
COG0161	Catalyzes the transfer of the alpha-amino group from S- adenosyl-L-methionine (SAM) to 7-keto-8-aminopelargonic acid (KAPA) to form 7,8-diaminopelargonic acid (DAPA). It is the only animotransferase known to utilize SAM as an amino donor (By similarity)	E	83	14	2.28449E-20
NOG38366	major tail protein, phi13 family	R	85	15	1.96025E-20
NOG30353	[NoAnn]	S	58	14	1.95887E-20
NOG62578	Cell wall hydrolase Autolysin	R	130	17	1.67988E-20
NOG23909	n-acetylmuramoyl-l-alanine amidase	M	93	14	1.64403E-20
COG4930	atp-dependent	O	111	14	1.44652E-20
COG1277	(ABC) transporter	R	155	20	1.22207E-20
COG2909	Transcriptional regulator	K	118	14	1.1664E-20
NOG81533	Hpt domain	S	119	14	1.03956E-20
COG1445	PTS System	G	166	14	9.196E-21
COG1606	pp-loop domain protein	R	155	14	8.87223E-21
COG0794	Arabinose 5-phosphate isomerase	M	90	14	8.69862E-21
NOG38945	acetyltransferase, (GNAT) family	R	86	14	8.38417E-21
COG1699	Binds to the C-terminal region of flagellin, which is implicated in polymerization, and participates in the assembly of the flagellum (By similarity)	S	60	14	7.64152E-21
NOG05131	transposase	L	75	14	7.37099E-21
COG1299	pts system	G	172	14	7.35685E-21
COG0182	Catalyzes the interconversion of methylthioribose-1- phosphate (MTR-1-P) into methylthioribulose-1-phosphate (MTRu-1-P) (By similarity)	J	121	15	6.16742E-21
NOG11497	[NoAnn]	S	167	14	5.707E-21
NOG27821	Pilin isopeptide linkage domain protein	S	32	15	5.3379E-21
NOG08974	Integrase	S	119	14	5.25672E-21
COG1204	helicase	L	97	14	5.01465E-21
NOG30386	Two component transcriptional regulator, winged helix family	T	139	14	4.86501E-21
NOG73920	[NoAnn]	S	107	14	4.68657E-21
COG0684	Globally modulates RNA abundance by binding to RNase E (Rne) and regulating its endonucleolytic activity. Can modulate Rne action in a substrate-dependent manner by altering the composition of the degradosome. Modulates RNA-binding and helicase activities of the degradosome (By similarity)	H	75	14	4.3842E-21
NOG68073	group 2 family	M	69	14	3.88301E-21
NOG61387	Protein of unknown function (DUF1643)	S	72	16	3.81538E-21
COG2152	Glycosidase	G	101	14	3.73336E-21
NOG02227	Modification methylase EcoRI	L	113	16	3.51619E-21
COG0159	The alpha subunit is responsible for the aldol cleavage of indoleglycerol phosphate to indole and glyceraldehyde 3- phosphate (By similarity)	E	132	14	3.39248E-21
NOG82244	[NoAnn]	S	42	14	3.1634E-21
NOG09982	transposase	L	102	14	3.13763E-21
COG1957	nucleoside hydrolase	F	129	14	3.09049E-21
COG0302	GTP cyclohydrolase i	H	110	14	3.03161E-21
NOG213506	Transcriptional regulator (XRE family	K	94	14	3.02266E-21
COG0496	Nucleotidase that shows phosphatase activity on nucleoside 5'-monophosphates (By similarity)	F	84	14	2.98206E-21
NOG78985	Preprotein translocase SecG subunit	U	76	14	2.97748E-21
COG0580	Channel that permits osmotically driven movement of water in both directions. It is involved in the osmoregulation and in the maintenance of cell turgor during volume expansion in rapidly growing cells. It mediates rapid entry or exit of water in response to abrupt changes in osmolarity (By similarity)	G	74	14	2.94948E-21
COG0730	Membrane	S	154	16	2.82622E-21
COG3716	PTS system mannose fructose sorbose family IID component	G	127	15	2.73239E-21
NOG12431	transposase IS605 OrfB family	L	98	14	2.71645E-21
NOG01802	[NoAnn]	S	88	16	2.6721E-21
COG0688	Phosphatidylserine decarboxylase	I	95	14	2.64297E-21
NOG36677	[NoAnn]	S	75	15	2.52733E-21
NOG43694	Phosphoglycerate mutase	G	106	14	2.44529E-21
NOG80037	Phosphopantetheine attachment site. (EC 6.1.1.13)	S	89	14	2.30049E-21
NOG29473	CRISPR-associated protein, Csm6	L	70	14	2.27574E-21
COG3411	Ferredoxin	C	89	16	2.1841E-21
NOG101231	capsular polysaccharide biosynthesis protein	S	73	14	2.13093E-21
NOG51588	[NoAnn]	S	215	14	2.12122E-21
NOG51310	LysM domain	S	104	14	2.09048E-21
COG3263	Potassium proton antiporter	P	85	14	2.08313E-21
NOG01331	stage II sporulation protein E	T	100	14	2.01302E-21
COG2301	citrate lyase	G	79	14	1.96257E-21
NOG62515	Transcriptional regulator	K	124	18	1.95526E-21
NOG101601	small, acid-soluble spore protein	S	86	14	1.88154E-21
NOG44015	DNA-binding helix-turn-helix protein	K	118	14	1.83055E-21
COG1954	glycerol-3-phosphate responsive antiterminator	K	99	14	1.79874E-21
COG0433	Aaa atpase	R	126	14	1.79205E-21
COG3191	peptidase s58 dmpa	E	104	14	1.78992E-21
NOG215164	Listeria-Bacteroides repeat domain (List_Bact_rpt)	S	64	14	1.74324E-21
NOG49237	Bacteriophage Gp15 protein	S	93	14	1.74279E-21
COG4443	conserved domain protein	S	124	14	1.74144E-21
COG3333	membrane	S	102	14	1.73911E-21
NOG29602	[NoAnn]	S	114	14	1.73223E-21
COG2039	Removes 5-oxoproline from various penultimate amino acid residues except L-proline (By similarity)	O	84	14	1.73203E-21
COG4495	[NoAnn]	S	67	16	1.69733E-21
COG0225	Has an important function as a repair enzyme for proteins that have been inactivated by oxidation. Catalyzes the reversible oxidation-reduction of methionine sulfoxide in proteins to methionine (By similarity)	O	77	14	1.69065E-21
COG0413	Catalyzes the reversible reaction in which hydroxymethyl group from 5,10-methylenetetrahydrofolate is tranferred onto alpha-ketoisovalerate to form ketopantoate (By similarity)	H	87	14	1.67441E-21
NOG79441	Helix-turn-helix	S	71	14	1.66044E-21
NOG33469	[NoAnn]	S	107	14	1.64666E-21
NOG12406	[NoAnn]	S	108	14	1.64277E-21
NOG10188	[NoAnn]	S	83	14	1.64033E-21
NOG73194	[NoAnn]	S	64	14	1.63871E-21
NOG14690	Atp-binding protein	S	63	14	1.635E-21
NOG103255	[NoAnn]	S	86	14	1.61388E-21
NOG01262	ATP synthase, subunit	C	49	14	1.59751E-21
NOG40481	Abi-like protein	S	52	14	1.55567E-21
NOG14229	[NoAnn]	S	52	14	1.55115E-21
NOG42960	Phage integrase family	L	79	14	1.52597E-21
NOG39715	(ABC) transporter	P	75	14	1.49244E-21
COG0189	Responsible for the addition of glutamate residues to the C-terminus of ribosomal protein S6 (By similarity)	H	71	14	1.48241E-21
NOG102226	DNA polymerase beta domain protein region	R	70	14	1.45036E-21
NOG80997	Spore coat peptide assembly protein	S	112	14	1.44842E-21
COG0859	heptosyltransferase	M	109	14	1.42945E-21
COG1492	catalyzes amidations at positions B, D, E, and G on adenosylcobyrinic A,C-diamide. NH(2) groups are provided by glutamine, and one molecule of ATP is hydrogenolyzed for each amidation (By similarity)	H	96	14	1.42864E-21
COG0728	Integral membrane protein (MviN	R	94	14	1.4241E-21
NOG213594	Histidine kinase	T	70	14	1.40343E-21
COG3610	Membrane	S	95	14	1.3985E-21
COG3869	ATP guanido phosphotransferase	E	133	14	1.3558E-21
NOG102043	Transcriptional regulator	K	107	14	1.34442E-21
NOG79030	DNA binding domain protein, excisionase family	L	134	14	1.32926E-21
COG2068	4-diphosphocytidyl-2c-methyl-d-erythritol synthase	S	121	15	1.328E-21
NOG87657	domain protein	S	118	14	1.27281E-21
NOG07384	Glycosyl transferase (Group 1	M	123	14	1.27049E-21
COG0306	phosphate transporter	P	79	14	1.24172E-21
COG0134	indole-3-glycerol phosphate synthase	E	131	14	1.23528E-21
NOG43408	Domain of unknown function (DUF1788)	S	88	17	1.21942E-21
NOG40188	Acyl-transferase	S	67	14	1.21228E-21
NOG118355	Zonular occludens toxin (Zot)	S	52	14	1.19678E-21
COG4639	serine threonine protein phosphatase	R	92	14	1.19608E-21
COG3593	ATP-dependent endonuclease of the OLD	L	88	14	1.19183E-21
COG1078	Metal Dependent Phosphohydrolase	R	93	14	1.18587E-21
NOG68676	capsid protein	R	76	14	1.18528E-21
NOG31428	sigma-70, region 4	S	66	14	1.18519E-21
NOG62896	Glycosyl hydrolase, family 25	M	117	14	1.18493E-21
COG2073	cobalamin (vitamin B12) biosynthesis CbiG protein	H	98	14	1.18313E-21
NOG42992	spore coat protein, CotS	M	88	14	1.18258E-21
COG0007	Multifunctional enzyme that catalyzes the SAM-dependent methylation of uroporphyrinogen III at position C-2 and C-7 to form precorrin-2 and then position C-12 or C-18 to form trimethylpyrrocorphin 2. It also catalyzes the conversion of precorrin-2 into siroheme. This reaction consists of the NAD- dependent oxidation of precorrin-2 into sirohydrochlorin and its subsequent ferrochelation into siroh…	H	100	15	7.11853E-22
COG0391	Catalyzes the transfer of the 2-phospholactate moiety from lactyl (2) diphospho-(5')guanosine (LPPG) to 7,8-didemethyl- 8-hydroxy-5-deazariboflavin (FO) with the formation of the L- lactyl phosphodiester of 7,8-didemethyl-8-hydroxy-5- deazariboflavin (F420-0) and GMP (By similarity)	S	122	17	6.45761E-22
NOG46871	DNA metabolism protein	S	100	15	6.09076E-22
NOG23172	Transcriptional regulator, TetR family	K	37	16	5.64049E-22
NOG62080	transcriptional regulator), MarR family	K	116	15	5.34873E-22
COG3525	ec 3.2.1.52	G	119	15	4.74817E-22
NOG39474	[NoAnn]	S	59	15	4.24157E-22
NOG101893	FHA domain	T	97	17	3.86587E-22
COG0140	phosphoribosyl-ATP pyrophosphatase	E	146	16	3.16407E-22
NOG38013	Metal-dependent phosphohydrolase, HD sub domain	R	108	15	3.00278E-22
NOG51984	sigma-e processing peptidase spoiiga	R	138	15	2.65381E-22
COG1118	(ABC) transporter	P	134	15	1.82884E-22
NOG15926	domain protein	S	80	15	1.74452E-22
COG4660	Electron transport complex	C	199	18	1.54248E-22
NOG03032	restriction	V	145	15	1.47837E-22
NOG215812	feoA family	P	71	15	1.3423E-22
NOG101731	VanZ-like protein	S	115	15	1.31437E-22
NOG01259	Pfam:DUF395	S	68	16	1.2147E-22
COG4227	antirestriction protein	L	97	16	1.18666E-22
NOG50492	integral membrane protein	S	66	15	1.129E-22
COG0133	The beta subunit is responsible for the synthesis of L- tryptophan from indole and L-serine (By similarity)	E	158	15	1.12522E-22
COG3541	nucleotidyltransferase	S	111	15	1.10505E-22
COG2270	Major Facilitator superfamily	G	92	15	1.09755E-22
COG2771	Transcriptional regulator	K	83	15	1.03556E-22
COG2320	dephospho-CoA kinase protein folding accessory domain-containing protein	S	98	16	1.00913E-22
COG0421	Catalyzes the production of spermidine from putrescine and decarboxylated S-adenosylmethionine (dcSAM), which serves as an aminopropyl donor (By similarity)	E	110	15	1.00515E-22
NOG34197	smc domain-containing protein	S	93	15	9.87376E-23
NOG03706	Transposase	L	112	15	9.76356E-23
COG2731	YhcH YjgK YiaL family protein	G	140	15	9.68069E-23
NOG214542	acetyltransferase, (GNAT) family	R	66	15	9.56916E-23
NOG03108	Mate efflux family protein	V	124	15	9.33785E-23
COG1027	Aspartate ammonia-lyase	E	68	15	9.30157E-23
NOG11840	[NoAnn]	S	118	15	9.29329E-23
COG1574	amidohydrolase	R	128	15	9.23732E-23
COG3383	Formate dehydrogenase Alpha subunit	C	74	15	9.19126E-23
NOG89401	[NoAnn]	S	94	15	8.95028E-23
COG0483	inositol monophosphatase	G	111	15	8.91435E-23
COG0267	50S ribosomal protein L33	J	118	15	8.59888E-23
NOG07209	Histidine kinase	T	56	15	8.37294E-23
NOG83617	Bacteriophage peptidoglycan hydrolase	R	69	15	8.05397E-23
NOG91409	Transcriptional regulator	K	72	15	7.89393E-23
NOG15557	[NoAnn]	S	111	15	7.80559E-23
COG1794	aspartate racemase	E	106	15	7.79492E-23
NOG67661	Histidine kinase-, DNA gyrase B-, and HSP90-like ATPase	S	59	15	7.3766E-23
COG0665	Catalyzes the last two steps in the biosynthesis of 5- methylaminomethyl-2-thiouridine (mnm(5)s(2)U) at the wobble position (U34) in tRNA. Catalyzes the FAD-dependent demodification of cmnm(5)s(2)U34 to nm(5)s(2)U34, followed by the transfer of a methyl group from S-adenosyl-L-methionine to nm(5)s(2)U34, to form mnm(5)s(2)U34 (By similarity)	E	164	16	7.24656E-23
COG0825	Component of the acetyl coenzyme A carboxylase (ACC) complex. First, biotin carboxylase catalyzes the carboxylation of biotin on its carrier protein (BCCP) and then the CO(2) group is transferred by the carboxyltransferase to acetyl-CoA to form malonyl-CoA (By similarity)	I	131	15	7.15055E-23
NOG08428	Linear amide C-N hydrolases, choloylglycine hydrolase family	R	68	15	6.90336E-23
NOG79878	heavy metal-associated domain protein	S	187	25	6.77349E-23
COG1683	conserved protein	S	147	15	6.58753E-23
COG0586	SNARE associated Golgi	S	90	15	6.47014E-23
NOG01242	spore coat protein CotH	M	87	15	6.42852E-23
NOG28146	acetyltransferase, (GNAT) family	R	102	15	6.18342E-23
COG2230	cyclopropane-fatty-acyl-phospholipid synthase	M	69	15	6.03545E-23
COG3883	CHAP domain protein	S	117	15	5.91717E-23
NOG216328	[NoAnn]	S	70	15	5.55816E-23
NOG184859	S-layer homology domain	S	88	15	5.38055E-23
COG0392	Membrane	S	169	15	5.3706E-23
NOG26196	Helix-turn-helix	S	113	15	5.29897E-23
COG2258	mosc domain containing protein	S	83	15	5.23109E-23
NOG101725	Transcriptional regulator	K	70	15	5.22411E-23
COG3980	pseudaminic acid biosynthesis-associated protein PseG	M	51	16	5.21525E-23
COG2870	Catalyzes the ADP transfer to D-glycero-D-manno-heptose 1-phosphate, yielding ADP-D,D-heptose (By similarity)	M	91	15	5.19967E-23
COG1402	K01470 creatinine amidohydrolase EC 3.5.2.10	R	92	15	5.194E-23
NOG02900	sporulation peptidase YabG	R	110	15	5.19149E-23
NOG39088	Histidine kinase	T	110	15	5.1705E-23
NOG12805	tape measure	S	147	15	5.1683E-23
NOG15248	[NoAnn]	S	86	15	5.14417E-23
NOG00891	[NoAnn]	S	106	15	5.13264E-23
NOG70885	cyclic nucleotide-binding domain protein	T	67	15	5.12133E-23
COG0589	Universal stress protein	T	84	15	5.12111E-23
NOG102852	[NoAnn]	S	77	16	4.21197E-23
NOG93231	[NoAnn]	S	89	16	4.16778E-23
NOG62895	conserved protein	S	119	17	4.09784E-23
COG3649	CRISPR-Associated Protein	L	161	16	3.76644E-23
COG3236	Swarming motility protein YbiA	S	174	17	2.03786E-23
NOG23437	[NoAnn]	S	92	17	2.0368E-23
COG3326	Cold-shock dna-binding domain protein	S	104	16	1.98954E-23
NOG49422	(ABC) transporter	R	83	16	1.8456E-23
COG3503	Membrane	S	95	18	1.79096E-23
COG0131	imidazoleglycerolphosphate dehydratase	E	146	18	1.36493E-23
COG0393	UPF0145 protein	S	85	16	1.2768E-23
NOG03795	AlwI restriction endonuclease	V	111	16	1.06584E-23
COG0605	Destroys radicals which are normally produced within the cells and which are toxic to biological systems (By similarity)	P	68	17	1.05889E-23
COG4577	Microcompartments protein	E	131	16	7.3437E-24
COG0404	The glycine cleavage system catalyzes the degradation of glycine (By similarity)	E	117	17	7.20347E-24
NOG84824	Protein of unknown function (DUF402)	S	32	16	6.6191E-24
NOG07759	Short-chain dehydrogenase reductase Sdr	R	141	17	6.55268E-24
[truncated: 1,815 more rows]
