# Supplementary material for: A Bayesian inference method for the analysis of transcriptional regulatory networks in metagenomic data
Source: Algorithms Mol Biol. 2016 Jul 8;11:19. doi: 10.1186/s13015-016-0082-8 (PMC4938975; doi:10.1186/s13015-016-0082-8)
Supplement: Supplementary file 8 — 10.1186/s13015-016-0082-8 Average abundance (%) of the 10 most abundant Clostridiales genera in the 401 MetaHit samples analyzed in this work. The first column indicates the putative presence (+) or absence (−) of a CopZ homolog as determined through independent BLASTP searches using B. subtilis and S. aureus CopZ protein sequences with a cutoff e-value of 10−15. Table compiled from data reported in Li et al. Nature Biotechnology 32, 834–841 (2014). [file 13015_2016_82_MOESM8_ESM.csv]

Supplementary file 8 � Average abundance (%) of the 10 most abundant Clostridiales genera in the 401 MetaHit samples analyzed in this work. The first column indicates the putative presence (+) or absence (-) of a CopZ homolog as determined through independent BLASTP searches using B. subtilis and S. aureus CopZ protein sequences with a cutoff e-value of 10-15. Table compiled from data reported in…
CopZ	% average abundance	Genus	Order	Phylum
-	7.56	Eubacterium	Clostridiales	Firmicutes
-	6.79	Faecalibacterium	Clostridiales	Firmicutes
-	3.86	Roseburia	Clostridiales	Firmicutes
-	3.53	Ruminococcus	Clostridiales	Firmicutes
+	2.82	Clostridium	Clostridiales	Firmicutes
-	2.36	Butyrivibrio	Clostridiales	Firmicutes
-	1.78	Blautia	Clostridiales	Firmicutes
-	1.72	Coprococcus	Clostridiales	Firmicutes
-	0.80	Dorea	Clostridiales	Firmicutes
-	0.36	Subdoligranulum	Clostridiales	Firmicutes
